# Supplementary material for: Novel QSAR Models for Molecular Initiating Event Modeling in Two Intersecting Adverse Outcome Pathways Based Pulmonary Fibrosis Prediction for Biocidal Mixtures
Source: Toxics. 2021 Mar 16;9(3):59. doi: 10.3390/toxics9030059 (PMC8002424; doi:10.3390/toxics9030059)
Supplement: Supplementary file 1 [file toxics-09-00059-s001.zip]

Archive with 8 entries (8 files):
- Supplementary Files S1.xlsx
- Supplementary Files S2.xlsx
- Supplementary Files S3.xlsx
- Supplementary Files S4.xlsx
- Supplementary Files S5.xlsx
- Supplementary Files S6.xlsx
- Supplementary Files S7.xlsx
- Supplemnetary Files S8.xlsx
