# Supplementary material for: Novel QSAR Models for Molecular Initiating Event Modeling in Two Intersecting Adverse Outcome Pathways Based Pulmonary Fibrosis Prediction for Biocidal Mixtures
Source: Toxics. 2021 Mar 16;9(3):59. doi: 10.3390/toxics9030059 (PMC8002424; doi:10.3390/toxics9030059)
Supplement: Supplementary file 1 [file toxics-09-00059-s001.zip › Supplementary Files S1.xlsx]

## Sheet: Sheet1
No.	CAS No.	PubChem CID
1	50-00-0	712
2	52-51-7	2450
3	56-81-5	753
4	57-55-6	1030
5	64-17-5	702
6	64-18-6	284
7	64-19-7	176
8	65-85-0	243
9	67-63-0	3776
10	69-72-7	338
11	77-92-9	311
12	78-70-6	6549
13	79-33-4	107689
14	94-13-3	7175
15	100-51-6	244
16	103-23-1	7641
17	104-55-2	637511
18	106-23-0	7794
19	106-24-1	637566
20	107-41-5	7870
21	107-88-0	7896
22	108-88-3	1140
23	110-27-0	8042
24	110-54-3	8058
25	110-98-5	8087
26	122-40-7	31209
27	122-99-6	31236
28	123-03-5	31239
29	123-66-0	31265
30	123-92-2	31276
31	139-33-3	8759
32	143-07-7	3893
33	144-55-8	516892
34	330-54-1	3120
35	334-48-5	2969
36	532-32-1	517055
37	1302-78-9	11499
38	34175-08-1	62302
39	2634-33-5	17520
40	2682-20-4	39800
41	3391-86-4	18827
42	3734-33-6	19518
43	3811-73-2	19658
44	5989-27-5	440917
45	7173-51-5	23558
46	7440-22-4	23954
47	7631-86-9	24261
48	7681-52-9	23665760
49	10605-21-7	25429
50	26530-20-1	33528
51	55406-53-6	62097
52	60207-90-1	43234
53	10043-35-3	7628
54	107534-96-3	86102
55	7696-12-0	83975
56	90-43-7	7017
57	584-79-2	11442
58	72963-72-5	123622
59	80844-07-1	71245
60	27519-02-4	5365075
61	52918-63-5	40585
62	52645-53-1	40326
63	62-73-7	3039
64	68359-37-5	104926
65	201593-84-2	10275455
66	26002-80-2	4767
67	8003-34-7	71310221
68	31218-83-4	5372405
69	173584-44-6	107720
70	90035-08-8	54698175
71	136-45-8	8693
72	67485-29-4	5281875
73	52315-07-8	2912
74	120068-79-3	3303913
75	28434-01-7	162381
76	8000-29-1	7794
77	148-79-8	5430
78	82657-04-3	6442842
79	96-29-7	7292
80	111-76-2	8133
81	111988-49-9	115224
82	51630-58-1	3347
83	66230-04-4	10342051
84	28434-00-6	62829
85	64628-44-0	47445
86	67375-30-8	2912
87	65733-16-6	1711973
88	240494-70-6	5282227
89	2921-88-2	2730
90	23031-36-9	9839306
91	333-41-5	3017
92	91465-08-6	6440554
93	39515-40-7	38283
94	99-76-3	7456
95	13463-41-7	26041
96	68424-85-1	8755
97	27083-27-8	92043381
98	7758-99-8	24463
99	68391-01-5	8755
100	85409-23-0	33917
101	71-23-8	1031
102	1310-73-2	14798
103	7440-66-6	23994
104	7722-84-1	784
105	7647-14-5	5234
106	12125-02-9	25517
107	37222-66-5	15793144
108	26172-55-4	33344
109	10222-01-2	25059
110	2372-82-9	75407
111	18472-51-0	9552081
112	64-02-8	6144
113	14701-21-4	104755
114	68956-79-6	10157558
115	143-19-1	23665730
116	79-21-0	6585
117	27668-52-6	62827
118	1344-09-8	23266
119	7757-82-6	24436
120	9012-76-4	71853
121	7440-70-2	5460341
122	866-84-2	13344
123	1314-13-2	14806
124	1401-55-4	16129778
125	9012-72-0	439262
126	518-82-1	3220
127	1317-70-0	26042
128	13463-67-7	26042
129	497-19-8	10340
130	58249-25-5	13238744
131	93820-33-8	15334712
132	71060-57-6	94663
133	7782-63-0	62662
134	2665-13-6	62455
135	14697-50-8	61764
136	134-62-3	4284
137	54406-48-3	6434488
138	128-37-0	31404
139	5836-29-3	54678504
140	63231-67-4	14768
141	120068-37-3	3352
142	114-26-1	4944
143	5949-29-1	22230
144	3012-65-5	18171
145	57-48-7	5984
146	55965-84-9	41679
147	24634-61-5	23676745
148	54-21-7	16760658
149	231937-89-6	15558640
150	1166-46-7	24365
151	519-02-8	91466
152	70288-86-7	6321424
153	3766-81-2	19588
154	188023-86-1	4767
155	56073-10-0	54680676
156	108-62-3	61021
157	107-21-1	174
158	111-30-8	3485
159	64359-81-5	91688
160	770-35-4	92839
161	6004-24-6	22324
162	10377-60-3	25212
163	3380-34-5	5564
164	4719-04-04	104556
165	126-06-7	31335
166	118-52-5	8360
167	35691-65-7	61948
168	137-26-8	5455
169	4299-07-04	9837171
170	13590-97-1	61649
171	59-50-7	1732
172	43121-43-3	39385
173	29911-28-2	24752
174	52304-36-6	104150
175	94361-06-5	86132
176	67564-91-4	93365
177	131860-33-8	3034285
178	67-64-1	180
179	109-60-4	7997
180	123-86-4	31272
181	71-36-3	263
182	9004-70-0	44263835
183	141-78-6	8857
184	25869-00-5	23620040
185	7647-15-6	253881
186	137-30-4	8722
187	122454-29-9	183559
188	63449-39-8	6537497
189	12122-67-7	5284484
190	7440-50-8	23978
191	7727-43-7	24414
192	86347-14-0	68602
193	106-97-8	7843
194	138-86-3	22311
195	56539-66-3	62118
196	68551-17-7	23415
197	8028-48-6	24976875
198	2893-78-9	517121
199	7757-83-7	24437
200	6440-58-0	22947
201	1330-43-4	10219853
202	10453-86-8	5053
203	127-90-2	518659
204	26172-54-3	117746
205	165252-70-0	135418283
206	119515-38-7	125098
207	1951-03-06	5794
208	144171-61-9	9936739
209	122-14-5	31200
210	116714-46-6	93541
211	2216-51-5	16666
212	118712-89-3	656612
213	2915-53-9	6433353
214	1777-82-8	15684
215	1305-62-0	6093208
216	1310-58-3	14797
217	10543-57-4	66347
218	617-48-1	525
219	74-98-6	6334
220	5538-95-4	79670
221	1306-06-5	14781
222	2530-87-2	62449
223	480-40-0	5281607
224	8047-15-2	198016
225	2086-83-1	2353
226	6317-18-6	22772
227	7664-38-2	1004
228	144538-83-0	9927753
229	7790-92-3	24341
230	1310-53-8	14796
231	111-40-0	8111
232	8001-79-4	14030006
233	4075-81-4	19999
234	55-63-0	4510
235	14548-60-8	84520
236	113507-06-5	9832912
237	110-44-1	643460
238	51229-78-8	6435993
239	7631-99-4	24268
240	112-34-5	8177
241	166412-78-8	11524680
242	2527-66-4	351236
243	7786-30-3	5360315
244	89-83-8	6989
245	1321-94-4	7002
246	89415-87-2	62299
247	70445-33-9	9859093
248	149-30-4	697993
249	265647-11-8	57348842
250	28211-04-3	58592376
251	872-50-4	13387
252	121-44-8	8471
253	10380-28-6	3032555
254	131341-86-1	86398
255	15782-06-6	135778699
