# Supplementary material for: Novel QSAR Models for Molecular Initiating Event Modeling in Two Intersecting Adverse Outcome Pathways Based Pulmonary Fibrosis Prediction for Biocidal Mixtures
Source: Toxics. 2021 Mar 16;9(3):59. doi: 10.3390/toxics9030059 (PMC8002424; doi:10.3390/toxics9030059)
Supplement: Supplementary file 1 [file toxics-09-00059-s001.zip › Supplementary Files S2.xlsx]

## Sheet: Sheet1
No.	Substances	CAS No.	MM-GBSA (kcal/mol)	PubChem CID
1	Bis(2-ethylhexyl) adipate	103-23-1	-80.1628	7641
2	Cetylpyridinium chloride	123-03-5	-72.3298	31239
3	Didecyldemethyl ammonium chloride	7173-51-5	-73.5945	23558
4	muscalure	27519-02-4	-80.2288	5365075
5	deltamethrin	52918-63-5	-72.2524	40585
6	permethrin	52645-53-1	-75.6463	40326
7	Cyfluthrin	68359-37-5	-73.6351	104926
8	d-phenothrin	26002-80-2	-71.0076	4767
9	pyrethrin extract	8003-34-7	-69.9856	71310221
10	indoxacarb	173584-44-6	-85.9625	107720
11	flocoumafen	90035-08-8	-81.6505	54698175
12	hydramethylnon	67485-29-4	-73.9166	5281875
13	cypermethrin	52315-07-8	-76.0636	2912
14	bifenthrin	82657-04-3	-71.7556	6442842
15	fenvalerate	51630-58-1	-69.8261	3347
16	esfenvalerate	66230-04-4	-69.8261	10342051
17	alphamethrin	67375-30-8	-76.0638	2912
18	cyhalothrin	91465-08-6	-78.6467	6440554
19	Quaternary ammonium compounds, benzylalkyl(C=12-16)dimethyl, chlorides	68424-85-1	-80.2968	8755
20	Alkyl(C=12-18) benzyl dimethyl ammonium chloride	68391-01-5	-80.2968	8755
21	D-Gluconic acid compd. with N,N'-bis(4-chlorophenyl)-3,12-diimino-2,4,11,13-tetraazatetradecanediimidamide (2:1); Chlorhexidine gluconate, Bacticlens, Hibitane	18472-51-0	-109.968	9552081
22	Quaternary ammonium compounds, C12-18-alkyl[(ethylphenyl)methyl]dimethyl, chlorides	68956-79-6	-78.9896	10157558
23	[3-(Trimethoxysilyl)propyl]dimethyl octadecyl ammonium chloride	27668-52-6	-89.1754	62827
24	Sodium silicate	1344-09-8	-121.994	23266
25	polysaccharide	9012-72-0	-72.562	439262
26	Metasilicic acid	63231-67-4	-122.067	14768
27	D-Phenothrin	188023-86-1	-74.4482	4767
28	Brodifacoum	56073-10-0	-78.0496	54680676
29	Chlorinated paraffin	63449-39-8	-99.5259	6537497
30	piperonyl butoxide	51-03-6	-72.8505	5794
31	s-indoxacarb	144171-61-9	-85.9625	9936739
32	Dioctyl Maleate	2915-53-9	-77.6131	6433353
33	Berberine	2086-83-1	-71.5925	2353
34	Moxidectin	113507-06-5	-101.639	9832912
35	Diisononyl 1,2-cyclohexanedicarboxylate	166412-78-8	-89.3834	11524680
36	Phosphoric acid, silver(1+) sodium zirconium(4+) salt	265647-11-8	-172.667	57348842
