# Supplementary material for: Novel QSAR Models for Molecular Initiating Event Modeling in Two Intersecting Adverse Outcome Pathways Based Pulmonary Fibrosis Prediction for Biocidal Mixtures
Source: Toxics. 2021 Mar 16;9(3):59. doi: 10.3390/toxics9030059 (PMC8002424; doi:10.3390/toxics9030059)
Supplement: Supplementary file 1 [file toxics-09-00059-s001.zip › Supplementary Files S3.xlsx]

## Sheet: Sheet1
No.	Substances	CAS No.	Pharmacophore fit-value	PubChem CID
1	Chitosan	9012-76-4	3.85485	71853
2	polysaccharide	9012-72-0	3.7734	439262
3	Tannic acid	1401-55-4	3.76108	16129778
4	Pigment Red 60	15782-06-6	3.74626	135778699
5	Disodium dihydrogen ethylenediaminetetraacetate	139-33-3	3.44131	8759
6	Tartrazine; Trisodium 5-hydroxy-1-(4-sulphophenyl)-4-(4-sulphophenylazo)pyrazole-3-carboxylate	1934-21-0	2.85344	164825
7	Castor oil	8001-79-4	2.70481	14030006
8	D-Fructose; Fructose	57-48-7	2.66978	5984
9	Ivermectin	70288-86-7	2.44257	6321424
10	propetamphos	31218-83-4	2.43253	5372405
11	N-(1,2-Dicarboxyethyl)-DL-aspartic acid, tetrasodium salt	144538-83-0	2.06266	9927753
12	2-Hydroxy-1,2,3-propanetricarboxylic acid diammonium salt; Ammonium citrate dibasic	3012-65-5	1.69007	18171
13	2-Hydroxy-1,2,3-propanetricarboxylic acid tripotassium salt	866-84-2	1.62065	13344
14	Citric acid, monohydrate	5949-29-1	1.59742	22230
15	Moxidectin	113507-06-5	0.963956	9832912
16	[[1,2-Ethanediylbis[carbamodithioate]](2-)] zinc; Zinc ethylenebis(dithiocarbamate)	12122-67-7	0.958132	5284484
17	1,3-Bis(hydroxymethyl)-5,5-dimethyl-2,4-imidazolidinedione ; Glydant	6440-58-0	0.794182	22947
18	imiprothrin	72963-72-5	0.702517	123622
19	DL-Malic acid	617-48-1	0.694785	525
20	novaluron	116714-46-6	0.69068	93541
21	D-Gluconic acid compd. with N,N'-bis(4-chlorophenyl)-3,12-diimino-2,4,11,13-tetraazatetradecanediimidamide (2:1); Chlorhexidine gluconate, Bacticlens, Hibitane	18472-51-0	0.679856	9552081
22	Poly(hexamethylenebiguanide) hydrochloride; PHMB	27083-27-8	0.526776	92043381
23	1,3,8-Trihydroxy-6-methyl-9,10-anthraquinone; 1,3,8-Trihydroxy-6-methylanthraquinone	518-82-1	0.292986	3220
24	Bronopol	52-51-7	0.246508	2450
25	2-Methyl-4-oxo-3-(2-propinyl)-2-cyclopentene-1-yl 2,2-dimethyl-3-(2-methyl-1-propenyl)-1-cyclopropane carboxylate	23031-36-9	0.197649	9839306
