# Supplementary material for: Novel QSAR Models for Molecular Initiating Event Modeling in Two Intersecting Adverse Outcome Pathways Based Pulmonary Fibrosis Prediction for Biocidal Mixtures
Source: Toxics. 2021 Mar 16;9(3):59. doi: 10.3390/toxics9030059 (PMC8002424; doi:10.3390/toxics9030059)
Supplement: Supplementary file 1 [file toxics-09-00059-s001.zip › Supplementary Files S4.xlsx]

## Sheet: Sheet1
No.	PubChem CID	INTERACTION	MW	AMW	Se	Sp	Si	Me	Mp	Mi	GD	nAT	nSK	nTA	nBT	nBO	nBM	SCBO	RBN	RBF	nDB	nTB	nAB	nH	nC	nN	nO	nP	nS	nF	nCL	nBR	nI	nB	nHM	nHet	nX	H%	C%	N%	O%	X%	nCsp3	nCsp2	nCsp	max_conj_path	nStructures	totalcharge	nCIC
1	54580014	Antagonist	542.14	7.8571	69.276	46.9662	77.0525	1.004	0.68067	1.1167	0.0600601	69	37	9	72	40	21	52	9	0.125	3	0	18	32	29	1	5	0	1	0	1	0	0	0	2	8	1	46.3768	42.029	1.44928	7.24638	1.44928	10	19	0	12	1	0	4
2	44419255	Antagonist	622.66	9.02406	71.2687	48.0968	77.5897	1.03288	0.697055	1.12449	0.05074	69	44	9	73	48	32	66	9	0.123288	4	0	28	25	32	2	6	0	1	3	0	0	0	0	1	12	3	36.2319	46.3768	2.89855	8.69565	4.34783	4	28	0	17	1	0	5
3	44419366	Antagonist	542.49	10.2357	56.5014	36.7161	60.9444	1.06606	0.692757	1.14989	0.0600601	53	37	9	56	40	25	54	6	0.107143	3	0	22	16	24	2	4	0	1	6	0	0	0	0	1	13	6	30.1887	45.283	3.77358	7.54717	11.3208	3	21	0	11	1	0	4
4	54586833	Antagonist	544.16	7.66423	71.1596	47.7276	79.4677	1.00225	0.67222	1.11926	0.0585586	71	37	10	73	39	21	51	11	0.150685	3	0	18	34	29	1	5	0	1	0	1	0	0	0	2	8	1	47.8873	40.8451	1.40845	7.04225	1.40845	10	19	0	12	1	0	3
5	54580966	Antagonist	530.13	7.79603	68.276	45.9662	76.0525	1.00406	0.675974	1.11842	0.0603175	68	36	10	70	38	21	50	10	0.142857	3	0	18	32	28	1	5	0	1	0	1	0	0	0	2	8	1	47.0588	41.1765	1.47059	7.35294	1.47059	9	19	0	12	1	0	3
6	54580967	Antagonist	530.13	7.79603	68.276	45.9662	76.0525	1.00406	0.675974	1.11842	0.0603175	68	36	10	70	38	21	50	10	0.142857	3	0	18	32	28	1	5	0	1	0	1	0	0	0	2	8	1	47.0588	41.1765	1.47059	7.35294	1.47059	9	19	0	12	1	0	3
7	54582018	Antagonist	530.13	7.79603	68.276	45.9662	76.0525	1.00406	0.675974	1.11842	0.0603175	68	36	10	70	38	21	50	10	0.142857	3	0	18	32	28	1	5	0	1	0	1	0	0	0	2	8	1	47.0588	41.1765	1.47059	7.35294	1.47059	9	19	0	12	1	0	3
8	71075740	Antagonist	583.94	8.98369	65.436	45.6992	72.4326	1.00671	0.703065	1.11435	0.0600601	65	37	9	68	40	24	53	8	0.117647	2	0	22	28	29	2	4	0	0	0	1	1	0	0	2	8	2	43.0769	44.6154	3.07692	6.15385	3.07692	7	22	0	11	1	0	4
9	4197372	Antagonist	372.37	12.0119	33.4108	23.5284	35.1447	1.07777	0.758981	1.1337	0.0942029	31	24	5	33	26	17	35.5	4	0.121212	2	0	15	7	14	2	3	0	2	3	0	0	0	0	2	10	3	22.5806	45.1613	6.45161	9.67742	9.67742	1	13	0	12	1	0	3
10	134156437	Antagonist	459.58	8.06281	58.0579	37.5627	64.6105	1.01856	0.658995	1.13352	0.0685484	57	32	6	59	34	17	45	8	0.135593	5	0	12	25	21	5	5	0	1	0	0	0	0	0	1	11	0	43.8596	36.8421	8.77193	8.77193	0	6	15	0	6	1	0	3
11	54582047	Antagonist	530.13	7.79603	68.276	45.9662	76.0525	1.00406	0.675974	1.11842	0.0603175	68	36	10	70	38	21	50	10	0.142857	3	0	18	32	28	1	5	0	1	0	1	0	0	0	2	8	1	47.0588	41.1765	1.47059	7.35294	1.47059	9	19	0	12	1	0	3
12	662069	Antagonist	315.16	13.1317	25.1418	18.6591	26.632	1.04757	0.777462	1.10967	0.132353	24	17	4	25	18	9	24.5	3	0.12	4	0	5	7	10	2	3	0	1	0	0	1	0	0	2	7	1	29.1667	41.6667	8.33333	12.5	4.16667	1	9	0	8	1	0	2
13	54580015	Antagonist	530.13	7.79603	68.276	45.9662	76.0525	1.00406	0.675974	1.11842	0.0603175	68	36	10	70	38	21	50	10	0.142857	3	0	18	32	28	1	5	0	1	0	1	0	0	0	2	8	1	47.0588	41.1765	1.47059	7.35294	1.47059	9	19	0	12	1	0	3
14	71525221	Antagonist	463.33	10.7751	44.6072	33.0057	47.6789	1.03738	0.767574	1.10881	0.0758621	43	30	5	46	33	25	46.5	5	0.108696	2	0	23	13	21	2	3	0	1	1	2	0	0	0	3	9	3	30.2326	48.8372	4.65116	6.97674	6.97674	0	21	0	10	1	0	4
15	134158036	Antagonist	605.58	8.65114	69.7704	49.9778	78.0232	0.99672	0.713969	1.11462	0.0560976	70	41	5	75	46	34	63.5	7	0.0933333	1	0	33	29	33	6	1	0	0	0	0	1	0	0	1	8	1	41.4286	47.1429	8.57143	1.42857	1.42857	5	28	0	17	1	0	6
16	53313355	Antagonist	605.58	8.65114	69.7704	49.9778	78.0232	0.99672	0.713969	1.11462	0.0560976	70	41	5	75	46	34	63.5	7	0.0933333	1	0	33	29	33	6	1	0	0	0	0	1	0	0	1	8	1	41.4286	47.1429	8.57143	1.42857	1.42857	5	28	0	17	1	0	6
17	2306986	Antagonist	369.28	12.7338	29.7745	23.6137	31.7578	1.02671	0.814266	1.0951	0.115789	29	20	3	31	22	16	30.5	3	0.0967742	1	0	15	9	13	2	2	0	2	0	0	1	0	0	3	7	1	31.0345	44.8276	6.89655	6.89655	3.44828	1	12	0	9	1	0	3
18	22993874	Antagonist	429.72	11.6141	38.5346	29.1647	40.868	1.04148	0.788235	1.10454	0.0861538	37	26	5	39	28	20	39	5	0.128205	2	0	18	11	17	2	3	0	1	0	3	0	0	0	4	9	3	29.7297	45.9459	5.40541	8.10811	8.10811	0	17	0	6	1	0	3
19	44404708	Antagonist	555.93	9.585	60.9704	39.7503	66.5063	1.05121	0.68535	1.14666	0.0583215	58	38	12	61	41	23	53	5	0.0819672	1	0	22	20	27	1	3	0	0	6	1	0	0	0	1	11	7	34.4828	46.5517	1.72414	5.17241	12.069	6	21	0	17	1	0	4
20	54582993	Antagonist	516.1	7.94	65.3924	44.2048	72.6373	1.00604	0.680074	1.1175	0.0621849	65	35	10	67	37	21	49	9	0.134328	3	0	18	30	27	1	5	0	1	0	1	0	0	0	2	8	1	46.1538	41.5385	1.53846	7.69231	1.53846	8	19	0	12	1	0	3
21	134151878	Antagonist	485.62	7.96098	61.9415	40.3241	69.0257	1.01543	0.661051	1.13157	0.0659537	61	34	5	64	37	17	48	6	0.09375	5	0	12	27	23	5	5	0	1	0	0	0	0	0	1	11	0	44.2623	37.7049	8.19672	8.19672	0	8	15	0	6	1	0	4
22	54585901	Antagonist	546.13	7.91493	69.6033	46.4207	77.2619	1.00874	0.672764	1.11974	0.0585586	69	37	10	71	39	21	51	11	0.15493	3	0	18	32	28	1	6	0	1	0	1	0	0	0	2	9	1	46.3768	40.5797	1.44928	8.69565	1.44928	9	19	0	12	1	0	3
23	25179712	Antagonist	481.06	8.29414	58.1815	40.8128	64.8432	1.00313	0.703669	1.11799	0.0662879	58	33	5	60	35	20	47	11	0.183333	1	1	18	25	25	4	2	0	1	0	1	0	0	0	2	8	1	43.1034	43.1034	6.89655	3.44828	1.72414	7	17	1	12	1	0	3
24	22148735	Antagonist	459.75	11.2134	42.7455	31.3806	45.4926	1.04257	0.76538	1.10958	0.0793651	41	28	6	43	30	20	41	6	0.139535	2	0	18	13	18	2	4	0	1	0	3	0	0	0	4	10	3	31.7073	43.9024	4.87805	9.7561	7.31707	1	17	0	6	1	0	3
25	54580964	Antagonist	516.1	7.94	65.3924	44.2048	72.6373	1.00604	0.680074	1.1175	0.0621849	65	35	9	67	37	21	49	10	0.149254	3	0	18	30	27	1	5	0	1	0	1	0	0	0	2	8	1	46.1538	41.5385	1.53846	7.69231	1.53846	8	19	0	12	1	0	3
26	44419390	Antagonist	582.61	9.24778	65.2432	44.3639	71.0954	1.03561	0.704189	1.1285	0.054878	63	41	8	67	45	31	62	7	0.104478	3	0	28	22	30	2	4	0	1	4	0	0	0	0	1	11	4	34.9206	47.619	3.1746	6.34921	6.34921	3	27	0	17	1	0	5
27	54585900	Antagonist	532.1	8.06212	66.7197	44.6593	73.8467	1.0109	0.676656	1.11889	0.0603175	66	36	10	68	38	21	50	10	0.147059	3	0	18	30	27	1	6	0	1	0	1	0	0	0	2	9	1	45.4545	40.9091	1.51515	9.09091	1.51515	8	19	0	12	1	0	3
28	46926491	Antagonist	429.39	11.9275	39.4979	25.6194	41.9111	1.09716	0.71165	1.1642	0.0797721	36	27	10	37	28	10	35	4	0.108108	4	0	6	9	15	1	3	0	2	6	0	0	0	0	2	12	6	25	41.6667	2.77778	8.33333	16.6667	4	11	0	10	1	0	2
29	25263384	Antagonist	468.94	9.5702	50.309	35.8807	54.2292	1.02671	0.732259	1.10672	0.0705645	49	32	7	52	35	26	50	5	0.0961538	4	0	22	17	23	2	5	0	1	0	1	0	0	0	2	9	1	34.6939	46.9388	4.08163	10.2041	2.04082	1	22	0	9	1	0	4
30	71075365	Antagonist	583.94	8.98369	65.436	45.6992	72.4326	1.00671	0.703065	1.11435	0.0600601	65	37	9	68	40	24	53	8	0.117647	2	0	22	28	29	2	4	0	0	0	1	1	0	0	2	8	2	43.0769	44.6154	3.07692	6.15385	3.07692	7	22	0	11	1	0	4
31	54584936	Antagonist	562.13	8.03043	70.9306	46.8752	78.4713	1.01329	0.669646	1.12102	0.056899	70	38	10	72	40	21	52	12	0.166667	3	0	18	32	28	1	7	0	1	0	1	0	0	0	2	10	1	45.7143	40	1.42857	10	1.42857	9	19	0	12	1	0	3
32	54583996	Antagonist	528.11	8.00167	66.3924	45.2048	73.6373	1.00595	0.684921	1.11572	0.0619048	66	36	9	69	39	21	51	9	0.130435	3	0	18	30	28	1	5	0	1	0	1	0	0	0	2	8	1	45.4545	42.4242	1.51515	7.57576	1.51515	9	19	0	12	1	0	4
33	658921	Antagonist	458.29	10.9117	42.9271	32.3354	46.4127	1.02207	0.76989	1.10506	0.0781609	42	30	3	46	34	28	50	3	0.0652174	1	1	26	12	22	5	2	0	0	0	0	1	0	0	1	8	1	28.5714	52.381	11.9048	4.7619	2.38095	0	21	1	19	1	0	5
34	3802907	Antagonist	511.4	9.13214	56.7888	39.0116	62.4524	1.01409	0.696636	1.11522	0.0700758	56	33	4	60	37	19	48	6	0.1	3	0	16	23	25	2	5	0	0	0	0	1	0	0	1	8	1	41.0714	44.6429	3.57143	8.92857	1.78571	7	18	0	15	1	0	5
35	25263362	Antagonist	454.51	8.91196	52.3816	35.7217	57.0401	1.02709	0.700425	1.11843	0.0705645	51	32	6	54	35	22	48	5	0.0925926	4	0	18	19	23	2	5	0	1	1	0	0	0	0	1	9	1	37.2549	45.098	3.92157	9.80392	1.96078	3	20	0	8	1	0	4
36	1389211	Antagonist	391.27	11.5079	34.9017	25.9774	37.8344	1.02652	0.764041	1.11278	0.0988142	34	23	3	36	25	18	34.5	5	0.138889	1	0	17	11	15	4	2	0	1	0	0	1	0	0	2	8	1	32.3529	44.1176	11.7647	5.88235	2.94118	1	14	0	13	1	0	3
37	44419386	Antagonist	514.61	8.43623	62.2868	41.7333	68.9615	1.0211	0.684152	1.13052	0.0619048	61	36	9	64	39	25	53	6	0.09375	3	0	22	25	27	2	3	0	1	3	0	0	0	0	1	9	3	40.9836	44.2623	3.27869	4.91803	4.91803	6	21	0	11	1	0	4
38	44432398	Antagonist	477.56	9.5512	51.6106	36.0911	56.1376	1.03221	0.721822	1.12275	0.0705645	50	32	7	53	35	22	46.5	6	0.113208	1	0	21	18	23	1	3	0	2	3	0	0	0	0	2	9	3	36	46	2	6	6	5	18	0	11	1	0	4
39	7207253	Antagonist	318.47	10.6157	30.2945	24.4546	32.6268	1.00982	0.815153	1.08756	0.115789	30	20	1	32	22	17	31	5	0.15625	1	0	16	10	14	2	1	0	3	0	0	0	0	0	3	6	0	33.3333	46.6667	6.66667	3.33333	0	1	13	0	11	1	0	3
40	44419348	Antagonist	476.48	9.72408	51.2651	34.6252	55.6404	1.04623	0.706637	1.13552	0.0681818	49	33	7	52	36	25	50	5	0.0961538	3	0	22	16	23	2	3	0	1	4	0	0	0	0	1	10	4	32.6531	46.9388	4.08163	6.12245	8.16327	2	21	0	11	1	0	4
41	3494131	Antagonist	406.44	9.45209	44.2181	31.5	47.4548	1.02833	0.732558	1.1036	0.0812808	43	29	4	47	33	23	46	4	0.0851064	3	0	20	14	21	2	5	0	1	0	0	0	0	0	1	8	0	32.5581	48.8372	4.65116	11.6279	0	2	19	0	15	1	0	5
42	53362013	Antagonist	566.76	7.36052	76.3085	53.1483	86.012	0.991019	0.690238	1.11704	0.0542636	77	43	4	83	49	34	66.5	8	0.0963855	1	0	33	34	36	6	1	0	0	0	0	0	0	0	0	7	0	44.1558	46.7532	7.79221	1.2987	0	8	28	0	17	1	0	7
43	1234281	Antagonist	330.39	8.25975	40.2215	28.5287	44.8241	1.00554	0.713217	1.1206	0.0933333	40	25	3	43	28	23	39.5	2	0.0465116	0	0	23	15	20	4	0	0	0	1	0	0	0	0	0	5	1	37.5	50	10	0	2.5	1	19	0	22	1	0	4
44	134146293	Antagonist	459.58	8.06281	58.0579	37.5627	64.6105	1.01856	0.658995	1.13352	0.0685484	57	32	6	59	34	17	45	8	0.135593	5	0	12	25	21	5	5	0	1	0	0	0	0	0	1	11	0	43.8596	36.8421	8.77193	8.77193	0	6	15	0	6	1	0	3
45	4520271	Antagonist	377.27	9.43175	40.4761	27.6139	45.16	1.0119	0.690348	1.129	0.0988142	40	23	2	42	25	13	32	4	0.0952381	1	0	12	17	16	4	2	0	0	0	0	1	0	0	1	7	1	42.5	40	10	5	2.5	5	11	0	6	1	0	3
46	9551120	Antagonist	338.79	10.2664	34.3309	24.142	36.7742	1.04033	0.731576	1.11437	0.103896	33	22	5	35	24	13	32	4	0.114286	3	0	10	11	14	2	4	0	1	0	1	0	0	0	2	8	1	33.3333	42.4242	6.06061	12.1212	3.0303	3	11	0	11	1	0	3
47	50904170	Antagonist	382.46	8.89442	43.7015	31.0798	48.127	1.01631	0.722786	1.11923	0.0854701	43	27	3	46	30	22	41.5	5	0.108696	1	0	21	16	21	2	1	0	1	2	0	0	0	0	1	6	2	37.2093	48.8372	4.65116	2.32558	4.65116	2	19	0	11	1	0	4
48	2964736	Antagonist	436.47	9.2866	48.429	33.7159	52.0794	1.0304	0.71736	1.10807	0.0752688	47	31	5	51	35	23	48	5	0.0980392	3	0	20	16	22	2	6	0	1	0	0	0	0	0	1	9	0	34.0426	46.8085	4.25532	12.766	0	3	19	0	15	1	0	5
49	44419391	Antagonist	578.65	8.76742	67.6141	46.1878	74.1709	1.02446	0.699815	1.1238	0.054878	66	41	8	70	45	31	62	7	0.1	3	0	28	25	31	2	4	0	1	3	0	0	0	0	1	10	3	37.8788	46.9697	3.0303	6.06061	4.54545	4	27	0	17	1	0	5
50	56925894	Antagonist	582.41	10.7854	56.8289	39.8637	60.8964	1.05239	0.738217	1.12771	0.059744	54	38	9	58	42	24	55	6	0.103448	2	0	22	16	25	3	4	0	1	3	2	0	0	0	3	13	5	29.6296	46.2963	5.55556	7.40741	9.25926	4	21	0	9	1	0	5
51	54582995	Antagonist	530.13	7.79603	68.276	45.9662	76.0525	1.00406	0.675974	1.11842	0.0603175	68	36	10	70	38	21	50	10	0.142857	3	0	18	32	28	1	5	0	1	0	1	0	0	0	2	8	1	47.0588	41.1765	1.47059	7.35294	1.47059	9	19	0	12	1	0	3
52	3564285	Antagonist	469.36	9.20314	51.5779	35.7957	56.8278	1.01133	0.701876	1.11427	0.0758621	51	30	6	54	33	19	44	6	0.111111	3	0	16	21	23	2	4	0	0	0	0	1	0	0	1	7	1	41.1765	45.098	3.92157	7.84314	1.96078	5	18	0	15	1	0	4
53	9549238	Antagonist	564.62	8.96222	64.7305	44.4264	70.7557	1.02747	0.705181	1.12311	0.0564103	63	40	7	67	44	31	61	7	0.104478	3	0	28	23	30	2	4	0	1	3	0	0	0	0	1	10	3	36.5079	47.619	3.1746	6.34921	4.7619	3	27	0	17	1	0	5
54	25263378	Antagonist	468.94	9.5702	50.309	35.8807	54.2292	1.02671	0.732259	1.10672	0.0705645	49	32	7	52	35	26	50	5	0.0961538	4	0	22	17	23	2	5	0	1	0	1	0	0	0	2	9	1	34.6939	46.9388	4.08163	10.2041	2.04082	1	22	0	9	1	0	4
55	3694202	Antagonist	434.85	9.45326	47.349	33.4716	50.894	1.02933	0.727643	1.10639	0.0752688	46	31	5	50	35	24	48.5	4	0.08	3	0	21	15	23	2	5	0	0	0	1	0	0	0	1	8	1	32.6087	50	4.34783	10.8696	2.17391	2	21	0	15	1	0	5
56	71074907	Antagonist	567.71	8.11014	70.5051	48.8355	77.8595	1.00722	0.69765	1.11228	0.054878	70	41	8	74	45	32	63	8	0.108108	4	0	28	29	32	3	5	0	1	0	0	0	0	0	1	9	0	41.4286	45.7143	4.28571	7.14286	0	4	28	0	14	1	0	5
57	122182701	Antagonist	416.83	9.47341	45.6034	31.199	49.5698	1.03644	0.709068	1.12659	0.0788177	44	29	6	47	32	19	42.5	4	0.0851064	2	0	17	15	21	2	3	0	0	2	1	0	0	0	1	8	3	34.0909	47.7273	4.54545	6.81818	6.81818	4	17	0	21	1	0	4
58	3805026	Antagonist	434.85	9.45326	47.349	33.4716	50.894	1.02933	0.727643	1.10639	0.0752688	46	31	5	50	35	24	48.5	4	0.08	3	0	21	15	23	2	5	0	0	0	1	0	0	0	1	8	1	32.6087	50	4.34783	10.8696	2.17391	2	21	0	15	1	0	5
59	71074995	Antagonist	556.62	8.18559	69.094	46.847	76.4567	1.01609	0.688926	1.12436	0.054878	68	41	9	72	45	30	61	7	0.0972222	2	0	28	27	33	2	3	0	0	3	0	0	0	0	0	8	3	39.7059	48.5294	2.94118	4.41176	4.41176	5	28	0	14	1	0	5
60	3793964	Antagonist	480.98	8.1522	59.767	40.2786	65.97	1.013	0.682688	1.11814	0.0677362	59	34	4	63	38	19	49	7	0.111111	3	0	16	25	26	2	5	0	0	0	1	0	0	0	1	8	1	42.3729	44.0678	3.38983	8.47458	1.69492	8	18	0	15	1	0	5
61	44419392	Antagonist	502.55	8.97411	57.8469	38.665	63.3405	1.03298	0.690446	1.13108	0.0638655	56	35	8	59	38	25	52	6	0.101695	3	0	22	21	25	2	4	0	1	3	0	0	0	0	1	10	3	37.5	44.6429	3.57143	7.14286	5.35714	4	21	0	17	1	0	4
62	44419349	Antagonist	492.93	10.0598	51.0761	35.5456	55.2447	1.04237	0.72542	1.12744	0.0681818	49	33	7	52	36	25	50	5	0.0961538	3	0	22	16	23	2	3	0	1	3	1	0	0	0	2	10	4	32.6531	46.9388	4.08163	6.12245	8.16327	2	21	0	11	1	0	4
63	44419365	Antagonist	488.52	9.21736	54.9633	36.9036	59.9253	1.03704	0.696294	1.13067	0.0659537	53	34	7	56	37	25	51	6	0.107143	3	0	22	19	24	2	4	0	1	3	0	0	0	0	1	10	3	35.8491	45.283	3.77358	7.54717	5.66038	3	21	0	11	1	0	4
64	52918120	Antagonist	600.1	8.6971	71.1414	46.2332	78.281	1.03103	0.670046	1.13451	0.0538462	69	40	12	71	42	21	54	11	0.15493	3	0	18	29	28	1	6	0	1	3	1	0	0	0	2	12	4	42.029	40.5797	1.44928	8.69565	5.7971	9	19	0	12	1	0	3
65	929935	Antagonist	331.5	8.5	38.9707	28.0968	43.4507	0.999249	0.720431	1.11412	0.108225	39	22	4	42	25	12	32	1	0.0238095	2	0	10	17	16	3	1	0	2	0	0	0	0	0	2	6	0	43.5897	41.0256	7.69231	2.5641	0	7	9	0	11	1	0	4
66	3559456	Antagonist	479.3	10.4196	47.2544	33.966	50.7916	1.02727	0.738391	1.10417	0.0752688	46	31	5	50	35	24	48.5	4	0.08	3	0	21	15	23	2	5	0	0	0	0	1	0	0	1	8	1	32.6087	50	4.34783	10.8696	2.17391	2	21	0	15	1	0	5
67	4243407	Antagonist	510.66	8.10571	63.1851	44.4094	70.1086	1.00294	0.704911	1.11283	0.0630631	63	37	4	68	42	25	56	5	0.0735294	3	0	22	26	29	4	3	0	1	0	0	0	0	0	1	8	0	41.2698	46.0317	6.34921	4.7619	0	7	22	0	13	1	0	6
68	11454132	Antagonist	467.57	7.42175	63.756	40.6423	71.1489	1.012	0.645116	1.12935	0.0641711	63	34	8	65	36	16	46	11	0.169231	4	0	12	29	25	3	6	0	0	0	0	0	0	0	0	9	0	46.0317	39.6825	4.7619	9.52381	0	9	16	0	6	1	0	3
69	44419382	Antagonist	458.49	9.35694	50.7524	34.6877	55.3007	1.03576	0.707912	1.12859	0.0705645	49	32	6	52	35	25	49	5	0.0961538	3	0	22	17	23	2	3	0	1	3	0	0	0	0	1	9	3	34.6939	46.9388	4.08163	6.12245	6.12245	2	21	0	11	1	0	4
70	3518230	Antagonist	466.95	8.33839	56.8834	38.5172	62.5548	1.01578	0.687807	1.11705	0.0700758	56	33	4	60	37	19	48	6	0.1	3	0	16	23	25	2	5	0	0	0	1	0	0	0	1	8	1	41.0714	44.6429	3.57143	8.92857	1.78571	7	18	0	15	1	0	5
71	6499077	Antagonist	418.34	10.2034	41.4507	30.2559	45.5817	1.01099	0.737949	1.11175	0.09	41	25	5	43	27	15	36.5	4	0.0930233	4	0	11	16	18	3	2	0	1	0	0	1	0	0	2	7	1	39.0244	43.9024	7.31707	4.87805	2.43902	3	15	0	11	1	0	3
72	906542	Antagonist	270.28	9.00933	31.0326	20.466	34.239	1.03442	0.6822	1.1413	0.115789	30	20	4	32	22	11	30	1	0.03125	5	0	6	10	12	6	2	0	0	0	0	0	0	0	0	8	0	33.3333	40	20	6.66667	0	2	10	0	16	1	0	3
73	755656	Antagonist	334.2	12.3778	27.5963	21.9603	29.3395	1.02209	0.813344	1.08665	0.122807	27	19	3	29	21	17	30	2	0.0689655	1	0	16	8	14	1	2	0	1	0	0	1	0	0	2	5	1	29.6296	51.8519	3.7037	7.40741	3.7037	0	14	0	17	1	0	3
74	53470375	Antagonist	605.09	8.52239	72.3013	49.4663	79.8159	1.01833	0.696708	1.12417	0.0520487	71	43	10	75	47	30	63	7	0.0933333	2	0	28	28	34	2	3	0	0	3	1	0	0	0	1	9	4	39.4366	47.8873	2.8169	4.22535	5.6338	6	28	0	14	1	0	5
75	44419381	Antagonist	564.62	8.96222	64.7305	44.4264	70.7557	1.02747	0.705181	1.12311	0.0564103	63	40	6	67	44	31	61	8	0.119403	3	0	28	23	30	2	4	0	1	3	0	0	0	0	1	10	3	36.5079	47.619	3.1746	6.34921	4.7619	3	27	0	11	1	0	5
76	54586873	Antagonist	579.69	8.05125	73.7013	47.1367	81.7522	1.02363	0.654676	1.13545	0.0538462	72	40	12	74	42	21	54	11	0.148649	3	0	18	32	29	1	6	0	1	3	0	0	0	0	1	11	3	44.4444	40.2778	1.38889	8.33333	4.16667	10	19	0	12	1	0	3
77	54586872	Antagonist	563.69	7.9393	72.374	46.6822	80.5428	1.01935	0.657496	1.13441	0.0553306	71	39	12	73	41	21	53	10	0.136986	3	0	18	32	29	1	5	0	1	3	0	0	0	0	1	10	3	45.0704	40.8451	1.40845	7.04225	4.22535	10	19	0	12	1	0	3
78	127037232	Antagonist	521.57	8.41242	63.0979	43.1536	69.2753	1.01771	0.696026	1.11734	0.0566802	62	39	5	65	42	24	59	10	0.153846	4	2	18	23	29	5	5	0	0	0	0	0	0	0	0	10	0	37.0968	46.7742	8.06452	8.06452	0	4	23	2	12	1	0	4
79	52918121	Antagonist	584.1	8.58971	69.8141	45.7787	77.0716	1.02668	0.673216	1.13341	0.0553306	68	39	12	70	41	21	53	10	0.142857	3	0	18	29	28	1	5	0	1	3	1	0	0	0	2	11	4	42.6471	41.1765	1.47059	7.35294	5.88235	9	19	0	12	1	0	3
80	6002572	Antagonist	470.94	8.40964	57.2107	37.9717	62.7642	1.02162	0.678066	1.12079	0.0700758	56	33	4	60	37	15	46	5	0.0833333	3	0	12	23	24	2	6	0	0	0	1	0	0	0	1	9	1	41.0714	42.8571	3.57143	10.7143	1.78571	8	16	0	12	1	0	5
81	53470381	Antagonist	571.53	8.40485	68.2033	48.7503	75.3256	1.00299	0.716916	1.10773	0.0564103	68	40	8	72	44	30	60	7	0.0972222	2	0	28	28	33	2	3	0	0	0	2	0	0	0	2	7	2	41.1765	48.5294	2.94118	4.41176	2.94118	5	28	0	14	1	0	5
82	44419355	Antagonist	508.55	9.24636	56.636	39.4491	61.7159	1.02975	0.717256	1.12211	0.0634921	55	36	6	59	40	30	56.5	5	0.0847458	3	0	27	19	27	2	3	0	1	3	0	0	0	0	1	9	3	34.5455	49.0909	3.63636	5.45455	5.45455	2	25	0	11	1	0	5
83	71075286	Antagonist	549.5	8.45385	65.1123	44.8413	72.4886	1.00173	0.689866	1.11521	0.0619048	65	36	8	68	39	24	52	8	0.117647	2	0	22	29	29	2	4	0	0	0	0	1	0	0	1	7	1	44.6154	44.6154	3.07692	6.15385	1.53846	7	22	0	11	1	0	4
84	7217822	Antagonist	384.21	11.3003	35.0435	25.574	37.9975	1.03069	0.752176	1.11757	0.0978261	34	24	2	37	27	22	38.5	3	0.0810811	1	0	21	10	16	5	2	0	0	0	0	1	0	0	1	8	1	29.4118	47.0588	14.7059	5.88235	2.94118	0	16	0	15	1	0	4
85	44296529	Antagonist	570.74	8.27159	70.0179	47.1479	77.1152	1.01475	0.683303	1.11761	0.0566802	69	39	6	72	42	22	55	13	0.180556	4	0	18	30	28	2	7	0	2	0	0	0	0	0	2	11	0	43.4783	40.5797	2.89855	10.1449	0	8	20	0	6	1	0	4
86	136088972	Antagonist	466.04	7.89898	59.5088	39.4434	66.2221	1.00862	0.668532	1.12241	0.0688172	59	31	7	60	32	14	40	12	0.2	2	0	12	28	23	1	5	0	1	0	1	0	0	0	2	8	1	47.4576	38.9831	1.69492	8.47458	1.69492	9	14	0	8	1	0	2
87	44419362	Antagonist	526.49	10.1248	55.1741	36.2616	59.735	1.06104	0.697338	1.14875	0.0619048	52	36	9	55	39	25	53	5	0.0909091	3	0	22	16	24	2	3	0	1	6	0	0	0	0	1	12	6	30.7692	46.1538	3.84615	5.76923	11.5385	3	21	0	11	1	0	4
88	664584	Antagonist	438.54	8.27434	53.7525	36.5456	59.1156	1.0142	0.68954	1.11539	0.0752688	53	31	3	57	35	18	45.5	6	0.105263	3	0	15	22	23	2	5	0	1	0	0	0	0	0	1	8	0	41.5094	43.3962	3.77358	9.43396	0	7	16	0	15	1	0	5
89	70684619	Antagonist	449.52	9.77217	47.7926	32.8523	51.628	1.03897	0.71418	1.12235	0.0735632	46	30	8	48	32	22	45.5	6	0.125	5	0	17	16	19	3	5	0	2	1	0	0	0	0	2	11	1	34.7826	41.3043	6.52174	10.8696	2.17391	3	16	0	13	1	0	3
90	54581011	Antagonist	530.13	7.79603	68.276	45.9662	76.0525	1.00406	0.675974	1.11842	0.0603175	68	36	10	70	38	21	50	10	0.142857	3	0	18	32	28	1	5	0	1	0	1	0	0	0	2	8	1	47.0588	41.1765	1.47059	7.35294	1.47059	9	19	0	12	1	0	3
91	24941254	Antagonist	436.52	8.55922	51.8689	35.7842	56.7004	1.01704	0.701651	1.11177	0.0731183	51	31	5	54	34	22	47	5	0.0925926	4	0	18	20	23	2	5	0	1	0	0	0	0	0	1	8	0	39.2157	45.098	3.92157	9.80392	0	3	20	0	8	1	0	4
92	3839471	Antagonist	380.78	10.0205	39.8979	26.7161	43.6569	1.04994	0.703055	1.14887	0.0861538	38	26	5	40	28	18	37.5	4	0.1	1	0	17	12	17	4	1	0	0	3	1	0	0	0	1	9	4	31.5789	44.7368	10.5263	2.63158	10.5263	2	15	0	13	1	0	3
93	25263359	Antagonist	450.55	8.34352	54.7525	37.5456	60.1156	1.01394	0.695289	1.11325	0.0705645	54	32	6	57	35	22	48	5	0.0877193	4	0	18	22	24	2	5	0	1	0	0	0	0	0	1	8	0	40.7407	44.4444	3.7037	9.25926	0	4	20	0	8	1	0	4
94	743778	Antagonist	243.71	9.0263	27.1635	19.9206	30.0997	1.00606	0.7378	1.1148	0.132353	27	17	4	28	18	13	26	1	0.0357143	0	1	12	10	13	3	0	0	0	0	1	0	0	0	1	4	1	37.037	48.1481	11.1111	0	3.7037	1	11	1	12	1	0	2
95	44419353	Antagonist	472.52	9.08692	53.636	36.4491	58.7159	1.03146	0.700944	1.12915	0.0681818	52	33	7	55	36	25	50	5	0.0909091	3	0	22	19	24	2	3	0	1	3	0	0	0	0	1	9	3	36.5385	46.1538	3.84615	5.76923	5.76923	3	21	0	11	1	0	4
96	53389236	Antagonist	539.62	8.05403	67.7995	46.1538	75.2001	1.01193	0.688863	1.12239	0.0564103	67	40	8	71	44	30	60	7	0.0985915	2	0	28	27	32	3	3	0	0	2	0	0	0	0	0	8	2	40.2985	47.7612	4.47761	4.47761	2.98507	5	27	0	14	1	0	5
97	53389253	Antagonist	539.62	8.05403	67.7995	46.1538	75.2001	1.01193	0.688863	1.12239	0.0564103	67	40	8	71	44	30	60	7	0.0985915	2	0	28	27	32	3	3	0	0	2	0	0	0	0	0	8	2	40.2985	47.7612	4.47761	4.47761	2.98507	5	27	0	14	1	0	5
98	54585903	Antagonist	509.72	7.17915	70.8359	46.8697	79.5237	0.997689	0.660137	1.12005	0.0603175	71	36	10	73	38	21	50	10	0.136986	3	0	18	35	29	1	5	0	1	0	0	0	0	0	1	7	0	49.2958	40.8451	1.40845	7.04225	0	10	19	0	12	1	0	3
99	122182702	Antagonist	423.85	9.41889	46.3089	32.5058	50.3132	1.02909	0.722351	1.11807	0.0758621	45	30	6	48	33	20	45.5	4	0.0833333	2	1	17	15	22	3	3	0	0	1	1	0	0	0	1	8	2	33.3333	48.8889	6.66667	6.66667	4.44444	4	17	1	21	1	0	4
100	7502637	Antagonist	388.51	9.25024	42.8435	30.2501	46.9526	1.02008	0.72024	1.11792	0.0861538	42	26	3	44	28	18	37.5	7	0.159091	1	0	17	16	17	4	3	0	2	0	0	0	0	0	2	9	0	38.0952	40.4762	9.52381	7.14286	0	3	14	0	12	1	0	3
101	50919234	Antagonist	391.45	8.15521	48.6105	33.1992	54.1205	1.01272	0.69165	1.12751	0.0788177	48	29	4	51	32	23	44	5	0.0980392	1	0	22	19	23	3	1	0	0	2	0	0	0	0	0	6	2	39.5833	47.9167	6.25	2.08333	4.16667	2	21	0	11	1	0	4
102	3742858	Antagonist	479.3	10.4196	47.2544	33.966	50.7916	1.02727	0.738391	1.10417	0.0752688	46	31	5	50	35	24	48.5	4	0.08	3	0	21	15	23	2	5	0	0	0	0	1	0	0	1	8	1	32.6087	50	4.34783	10.8696	2.17391	2	21	0	15	1	0	5
103	53470378	Antagonist	605.09	8.52239	72.3013	49.4663	79.8159	1.01833	0.696708	1.12417	0.0520487	71	43	10	75	47	30	63	7	0.0933333	2	0	28	28	34	2	3	0	0	3	1	0	0	0	1	9	4	39.4366	47.8873	2.8169	4.22535	5.6338	6	28	0	14	1	0	5
104	2297665	Antagonist	246.41	7.04029	34.3488	23.7503	39.2382	0.981394	0.67858	1.12109	0.132353	35	17	4	36	18	4	23	2	0.0555556	3	1	0	18	14	2	0	0	1	0	0	0	0	0	1	3	0	51.4286	40	5.71429	0	0	8	5	1	6	1	0	2
105	50897569	Antagonist	469.35	9.57857	49.6214	35.3072	54.879	1.01268	0.720555	1.11998	0.0758621	49	30	5	52	33	23	45	5	0.0961538	1	0	22	19	24	2	1	0	0	2	0	1	0	0	1	6	3	38.7755	48.9796	4.08163	2.04082	6.12245	3	21	0	11	1	0	4
106	50904181	Antagonist	469.35	9.57857	49.6214	35.3072	54.879	1.01268	0.720555	1.11998	0.0758621	49	30	5	52	33	23	45	5	0.0961538	1	0	22	19	24	2	1	0	0	2	0	1	0	0	1	6	3	38.7755	48.9796	4.08163	2.04082	6.12245	3	21	0	11	1	0	4
107	49852632	Antagonist	562.54	8.52333	65.3486	47.7221	72.9435	0.99013	0.723062	1.1052	0.059744	66	38	6	70	42	30	59	6	0.0857143	1	1	28	28	33	3	1	0	0	0	0	1	0	0	1	5	1	42.4242	50	4.54545	1.51515	1.51515	5	27	1	12	1	0	5
108	44404717	Antagonist	469.49	8.38375	57.5523	37.773	63.3374	1.02772	0.674518	1.13102	0.0659537	56	34	9	59	37	23	49	5	0.0847458	1	0	22	22	26	1	4	0	0	3	0	0	0	0	0	8	3	39.2857	46.4286	1.78571	7.14286	5.35714	5	21	0	17	1	0	4
109	975392	Antagonist	334.23	9.28417	36.0543	25.3582	40.0803	1.00151	0.704394	1.11334	0.115789	36	20	4	38	22	12	28.5	1	0.0263158	1	0	11	16	16	1	2	0	0	0	0	1	0	0	1	4	1	44.4444	44.4444	2.77778	5.55556	2.77778	6	10	0	12	1	0	3
110	54585904	Antagonist	525.72	7.30167	72.1632	47.3242	80.7331	1.00227	0.657281	1.12129	0.0585586	72	37	10	74	39	21	51	11	0.148649	3	0	18	35	29	1	6	0	1	0	0	0	0	0	1	8	0	48.6111	40.2778	1.38889	8.33333	0	10	19	0	12	1	0	3
111	44419393	Antagonist	458.49	9.35694	50.7524	34.6877	55.3007	1.03576	0.707912	1.12859	0.0705645	49	32	6	52	35	25	49	5	0.0961538	3	0	22	17	23	2	3	0	1	3	0	0	0	0	1	9	3	34.6939	46.9388	4.08163	6.12245	6.12245	2	21	0	11	1	0	4
112	26636427	Antagonist	387.87	9.69675	40.989	29.4546	44.4783	1.02473	0.736365	1.11196	0.0861538	40	26	5	42	28	19	39	5	0.119048	3	0	16	14	18	3	3	0	1	0	1	0	0	0	2	8	1	35	45	7.5	7.5	2.5	1	17	0	11	1	0	3
113	58977463	Antagonist	541.57	8.33185	66.9668	43.0003	73.9586	1.03026	0.661543	1.13782	0.0580297	65	39	6	69	43	23	55	9	0.130435	1	0	22	26	28	3	5	0	0	3	0	0	0	0	0	11	3	40	43.0769	4.61538	7.69231	4.61538	9	19	0	11	1	0	5
114	89251855	Antagonist	638.65	8.63041	76.3993	50.1823	84.3062	1.03242	0.678139	1.13927	0.0483092	74	46	12	78	50	30	66	7	0.0897436	2	0	28	28	35	2	3	0	0	6	0	0	0	0	0	11	6	37.8378	47.2973	2.7027	4.05405	8.10811	7	28	0	14	1	0	5
115	89251999	Antagonist	638.65	8.63041	76.3993	50.1823	84.3062	1.03242	0.678139	1.13927	0.0483092	74	46	12	78	50	30	66	7	0.0897436	2	0	28	28	35	2	3	0	0	6	0	0	0	0	0	11	6	37.8378	47.2973	2.7027	4.05405	8.10811	7	28	0	14	1	0	5
116	1394220	Antagonist	419.59	7.62891	54.756	37.9492	61.4009	0.995564	0.689985	1.11638	0.0758621	55	30	6	58	33	18	44	4	0.0689655	1	1	16	25	24	3	2	0	1	0	0	0	0	0	1	6	0	45.4545	43.6364	5.45455	3.63636	0	8	15	1	10	1	0	4
117	44419354	Antagonist	472.52	9.08692	53.636	36.4491	58.7159	1.03146	0.700944	1.12915	0.0681818	52	33	7	55	36	25	50	5	0.0909091	3	0	22	19	24	2	3	0	1	3	0	0	0	0	1	9	3	36.5385	46.1538	3.84615	5.76923	5.76923	3	21	0	11	1	0	4
118	44404714	Antagonist	522.37	9.49764	56.8724	39.0343	62.016	1.03404	0.709715	1.12756	0.0638655	55	35	10	58	38	23	50	5	0.0862069	1	0	22	20	26	1	3	0	0	3	2	0	0	0	2	9	5	36.3636	47.2727	1.81818	5.45455	9.09091	5	21	0	17	1	0	4
119	22334119	Antagonist	490.53	8.31407	60.3924	39.8468	66.5319	1.0236	0.675369	1.12766	0.0619048	59	36	6	62	39	22	52	8	0.129032	4	0	18	23	26	4	5	0	0	1	0	0	0	0	0	10	1	38.9831	44.0678	6.77966	8.47458	1.69492	4	22	0	12	1	0	4
120	71099269	Antagonist	527.52	8.11569	64.5487	46.8413	71.9068	0.993057	0.720635	1.10626	0.0615616	65	37	6	69	41	29	56	6	0.0869565	1	0	28	28	32	2	1	0	0	0	2	0	0	0	2	5	2	43.0769	49.2308	3.07692	1.53846	3.07692	5	27	0	12	1	0	5
121	71099270	Antagonist	527.52	8.11569	64.5487	46.8413	71.9068	0.993057	0.720635	1.10626	0.0615616	65	37	6	69	41	29	56	6	0.0869565	1	0	28	28	32	2	1	0	0	0	2	0	0	0	2	5	2	43.0769	49.2308	3.07692	1.53846	3.07692	5	27	0	12	1	0	5
122	71099325	Antagonist	512.61	7.88631	65.4394	44.938	73.0379	1.00676	0.691354	1.12366	0.059744	65	38	7	69	42	29	57	6	0.0869565	1	0	28	27	32	2	1	0	0	3	0	0	0	0	0	6	3	41.5385	49.2308	3.07692	1.53846	4.61538	5	27	0	12	1	0	5
123	71099328	Antagonist	512.61	7.88631	65.4394	44.938	73.0379	1.00676	0.691354	1.12366	0.059744	65	38	7	69	42	29	57	6	0.0869565	1	0	28	27	32	2	1	0	0	3	0	0	0	0	0	6	3	41.5385	49.2308	3.07692	1.53846	4.61538	5	27	0	12	1	0	5
124	127035467	Antagonist	561.55	8.77422	66.4071	42.9716	72.1129	1.03761	0.671431	1.12676	0.0536585	64	41	7	67	44	26	61	12	0.179104	8	0	18	23	27	5	9	0	0	0	0	0	0	0	0	14	0	35.9375	42.1875	7.8125	14.0625	0	4	23	0	12	1	0	4
125	16325490	Antagonist	458.61	7.16578	63.8759	42.2845	72.019	0.998061	0.660695	1.1253	0.0659537	64	34	3	67	37	20	48	8	0.119403	2	0	18	30	27	4	3	0	0	0	0	0	0	0	0	7	0	46.875	42.1875	6.25	4.6875	0	7	20	0	8	1	0	4
126	3810755	Antagonist	450.5	8.04464	57.0724	37.5968	62.9505	1.01915	0.671371	1.12412	0.0700758	56	33	4	60	37	19	48	6	0.1	3	0	16	23	25	2	5	0	0	1	0	0	0	0	0	8	1	41.0714	44.6429	3.57143	8.92857	1.78571	7	18	0	15	1	0	5
127	71525048	Antagonist	466.37	9.92277	48.4072	34.2898	52.4621	1.02994	0.72957	1.11621	0.0735632	47	30	6	49	32	21	44	7	0.142857	3	0	18	17	20	3	4	0	1	0	2	0	0	0	3	10	2	36.1702	42.5532	6.38298	8.51064	4.25532	2	18	0	8	1	0	3
128	54585195	Antagonist	512.06	8.39443	61.6252	42.682	67.8069	1.01025	0.699705	1.11159	0.0638655	61	35	4	64	38	20	49	11	0.171875	2	0	18	26	27	1	5	0	1	0	1	0	0	0	2	8	1	42.623	44.2623	1.63934	8.19672	1.63934	7	20	0	6	1	0	4
129	460749	Antagonist	303.73	9.79774	32.1381	22.0796	35.0999	1.03671	0.712245	1.13225	0.109524	31	21	5	33	23	11	31	1	0.030303	5	0	6	10	13	5	2	0	0	0	1	0	0	0	1	8	1	32.2581	41.9355	16.129	6.45161	3.22581	2	11	0	16	1	0	3
130	135420430	Antagonist	395.48	8.78844	45.8689	31.6081	50.5309	1.01931	0.702402	1.12291	0.0793651	45	28	5	47	30	16	41.5	6	0.12766	4	1	11	17	19	5	3	0	1	0	0	0	0	0	1	9	0	37.7778	42.2222	11.1111	6.66667	0	4	14	1	12	1	0	3
131	44411653	Antagonist	471.89	8.90358	55.2033	35.0854	60.4908	1.04157	0.661989	1.14134	0.0685484	53	32	7	55	34	17	43	10	0.181818	1	0	16	21	22	1	5	0	0	3	1	0	0	0	1	10	4	39.6226	41.5094	1.88679	9.43396	7.54717	8	14	0	9	1	0	3
132	71721539	Antagonist	609.86	7.34771	82.5885	55.9835	93.0981	0.995042	0.6745	1.12166	0.05074	83	44	7	87	48	28	64	12	0.137931	4	0	24	39	35	5	3	0	1	0	0	0	0	0	1	9	0	46.988	42.1687	6.0241	3.61446	0	10	25	0	12	1	0	5
133	117964973	Antagonist	438.91	8.60608	51.8579	35.7843	57.0605	1.01682	0.701653	1.11883	0.0752688	51	31	5	55	35	19	45.5	5	0.0909091	2	0	17	20	24	2	3	0	0	1	1	0	0	0	1	7	2	39.2157	47.0588	3.92157	5.88235	3.92157	7	17	0	21	1	0	5
134	54584012	Antagonist	524.07	8.45274	62.6252	43.682	68.8069	1.01008	0.704548	1.10979	0.0619048	62	36	5	65	39	21	51	11	0.169231	3	0	18	26	28	1	5	0	1	0	1	0	0	0	2	8	1	41.9355	45.1613	1.6129	8.06452	1.6129	7	21	0	14	1	0	4
135	1201193	Antagonist	362.27	12.0757	31.3019	24.1874	32.9305	1.0434	0.806247	1.09768	0.104762	30	21	6	31	22	10	29	4	0.129032	4	0	6	9	13	1	3	0	2	0	2	0	0	0	4	8	2	30	43.3333	3.33333	10	6.66667	2	11	0	10	1	0	2
136	44404649	Antagonist	499.02	8.75474	57.9598	40.1649	63.4748	1.01684	0.704647	1.11359	0.0659537	57	34	9	60	37	25	51	6	0.1	3	0	22	23	25	2	5	0	1	0	1	0	0	0	2	9	1	40.3509	43.8596	3.50877	8.77193	1.75439	5	20	0	17	1	0	4
137	117964950	Antagonist	433.28	9.84727	45.4144	32.1194	49.1741	1.03215	0.729986	1.11759	0.0788177	44	29	6	47	32	19	42.5	4	0.0851064	2	0	17	15	21	2	3	0	0	1	2	0	0	0	2	8	3	34.0909	47.7273	4.54545	6.81818	6.81818	4	17	0	21	1	0	4
138	54583266	Antagonist	495.61	8.12475	61.8142	41.7616	68.2026	1.01335	0.684616	1.11808	0.0638655	61	35	4	64	38	20	49	11	0.171875	2	0	18	26	27	1	5	0	1	1	0	0	0	0	1	8	1	42.623	44.2623	1.63934	8.19672	1.63934	7	20	0	6	1	0	4
139	15996111	Antagonist	419.37	9.53114	44.1161	31.773	48.9138	1.00264	0.722114	1.11168	0.09	44	25	3	46	27	17	36	7	0.152174	1	0	16	19	19	2	2	0	1	0	0	1	0	0	2	6	1	43.1818	43.1818	4.54545	4.54545	2.27273	5	14	0	17	1	0	3
140	713572	Antagonist	258.37	8.07406	31.9089	22.682	35.6172	0.997153	0.708812	1.11304	0.130719	32	18	4	34	20	9	26	0	0	3	0	6	14	14	2	1	0	1	0	0	0	0	0	1	4	0	43.75	43.75	6.25	3.125	0	4	10	0	10	1	0	3
141	44404686	Antagonist	465.37	10.1167	49.1123	31.8468	52.9015	1.06766	0.692322	1.15003	0.0681818	46	33	8	49	36	23	48	4	0.0816327	1	0	22	13	23	1	3	0	0	6	0	0	0	0	0	10	6	28.2609	50	2.17391	6.52174	13.0435	2	21	0	17	1	0	4
142	54580272	Antagonist	526.09	8.22016	64.5088	44.4434	71.2221	1.00795	0.694428	1.11285	0.0619048	64	36	5	67	39	20	50	11	0.164179	2	0	18	28	28	1	5	0	1	0	1	0	0	0	2	8	1	43.75	43.75	1.5625	7.8125	1.5625	8	20	0	6	1	0	4
143	18581286	Antagonist	427.33	9.28978	46.3597	32.3753	51.5752	1.00782	0.703811	1.1212	0.0854701	46	27	2	49	30	18	39.5	4	0.0816327	1	0	17	19	20	4	2	0	0	0	0	1	0	0	1	7	1	41.3043	43.4783	8.69565	4.34783	2.17391	5	15	0	12	1	0	4
144	3240171	Antagonist	315.4	10.5133	30.7636	23.5057	32.9993	1.02545	0.783523	1.09998	0.114286	30	21	2	33	24	20	34.5	2	0.0606061	1	0	19	9	14	3	2	0	2	0	0	0	0	0	2	7	0	30	46.6667	10	6.66667	0	1	13	0	12	1	0	4
145	117964963	Antagonist	462.43	9.06725	53.3996	34.1934	58.345	1.04705	0.670459	1.14402	0.0681818	51	33	8	54	36	19	46.5	5	0.0925926	2	0	17	18	23	2	4	0	0	4	0	0	0	0	0	10	4	35.2941	45.098	3.92157	7.84314	7.84314	6	17	0	21	1	0	4
146	22504917	Antagonist	413.9	9.40682	44.8799	32.4205	48.5215	1.02	0.73683	1.10276	0.0820106	44	28	4	47	31	22	42.5	6	0.12766	1	0	21	16	21	1	4	0	1	0	1	0	0	0	2	7	1	36.3636	47.7273	2.27273	9.09091	2.27273	3	18	0	11	1	0	4
147	1161055	Antagonist	384.2	11.3	35.0508	25.7785	37.6255	1.03091	0.758191	1.10663	0.0978261	34	24	2	37	27	22	38.5	3	0.0810811	1	0	21	10	17	3	3	0	0	0	0	1	0	0	1	7	1	29.4118	50	8.82353	8.82353	2.94118	0	17	0	15	1	0	4
148	2333	Antagonist	424.09	12.4732	34.6253	26.3979	37.2178	1.01839	0.776409	1.09464	0.103896	34	22	5	36	24	17	33	3	0.0833333	1	0	16	12	17	0	3	0	0	0	0	2	0	0	2	5	2	35.2941	50	0	8.82353	5.88235	2	15	0	17	1	0	3
149	25263382	Antagonist	464.53	8.76472	54.1962	37.2387	58.9098	1.02257	0.702617	1.11151	0.0681818	53	33	7	56	36	26	51	6	0.107143	4	0	22	20	24	2	6	0	1	0	0	0	0	0	1	9	0	37.7358	45.283	3.77358	11.3208	0	2	22	0	9	1	0	4
150	54584231	Antagonist	495.61	8.12475	61.8142	41.7616	68.2026	1.01335	0.684616	1.11808	0.0638655	61	35	4	64	38	20	49	11	0.171875	2	0	18	26	27	1	5	0	1	1	0	0	0	0	1	8	1	42.623	44.2623	1.63934	8.19672	1.63934	7	20	0	6	1	0	4
151	18581268	Antagonist	459.36	9.00706	51.9889	35.9547	57.2462	1.01939	0.704994	1.12247	0.0731183	51	31	3	54	34	19	44	6	0.111111	1	0	18	20	22	4	3	0	0	0	2	0	0	0	2	9	2	39.2157	43.1373	7.84314	5.88235	3.92157	5	17	0	12	1	0	4
152	49852635	Antagonist	540.72	7.40712	72.4249	50.3869	81.5968	0.992122	0.690232	1.11776	0.0560976	73	41	4	78	46	34	63.5	8	0.102564	1	0	33	32	34	6	1	0	0	0	0	0	0	0	0	7	0	43.8356	46.5753	8.21918	1.36986	0	6	28	0	17	1	0	6
153	71074341	Antagonist	568.78	7.19975	78.1921	53.9097	88.4272	0.989773	0.682401	1.11933	0.0531561	79	43	6	84	48	34	65.5	8	0.0952381	1	0	33	36	36	6	1	0	0	0	0	0	0	0	0	7	0	45.5696	45.5696	7.59494	1.26582	0	8	28	0	17	1	0	6
154	4022737	Antagonist	355.35	8.66707	42.8942	26.2843	47.4638	1.0462	0.64108	1.15765	0.09	41	25	6	43	27	9	33	3	0.0697674	3	0	6	16	16	3	3	0	0	3	0	0	0	0	0	9	3	39.0244	39.0244	7.31707	7.31707	7.31707	7	9	0	6	1	0	3
155	44419372	Antagonist	396.42	9.43857	43.8688	28.9263	47.8855	1.0445	0.688721	1.14013	0.0826211	42	27	7	44	29	19	40	4	0.0909091	3	0	16	15	18	2	3	0	1	3	0	0	0	0	1	9	3	35.7143	42.8571	4.7619	7.14286	7.14286	3	15	0	11	1	0	3
156	91664317	Antagonist	460.81	10.473	46.5598	31.8296	49.7037	1.05818	0.7234	1.12963	0.0705645	44	32	8	47	35	24	48	4	0.0851064	2	0	22	12	22	2	4	0	0	3	1	0	0	0	1	10	4	27.2727	50	4.54545	9.09091	9.09091	1	21	0	25	1	0	4
157	71075600	Antagonist	545.12	7.57111	71.9741	48.8697	80.4214	0.99964	0.678746	1.11696	0.0580297	72	39	8	76	43	24	56	9	0.118421	2	0	22	33	32	2	4	0	0	0	1	0	0	0	1	7	1	45.8333	44.4444	2.77778	5.55556	1.38889	10	22	0	11	1	0	5
158	54585198	Antagonist	487.08	7.05913	68.865	44.8356	77.4646	0.998043	0.649791	1.12268	0.0641711	69	34	9	71	36	14	44	10	0.140845	2	0	12	35	28	0	5	0	0	0	1	0	0	0	1	6	1	50.7246	40.5797	0	7.24638	1.44928	13	15	0	8	1	0	3
159	89251820	Antagonist	582.53	8.69448	67.0032	47.6311	74.3623	1.00005	0.710912	1.10989	0.0580297	67	39	7	71	43	30	59	7	0.0985915	2	0	28	28	32	3	3	0	0	0	0	1	0	0	1	7	1	41.791	47.7612	4.47761	4.47761	1.49254	5	27	0	14	1	0	5
160	89251868	Antagonist	582.53	8.69448	67.0032	47.6311	74.3623	1.00005	0.710912	1.10989	0.0580297	67	39	7	71	43	30	59	7	0.0985915	2	0	28	28	32	3	3	0	0	0	0	1	0	0	1	7	1	41.791	47.7612	4.47761	4.47761	1.49254	5	27	0	14	1	0	5
161	122179687	Antagonist	460.59	8.08053	57.3088	39.8525	63.3214	1.00542	0.699167	1.1109	0.0681818	57	33	3	60	36	21	48	9	0.15	3	0	18	24	26	2	4	0	1	0	0	0	0	0	1	7	0	42.1053	45.614	3.50877	7.01754	0	5	21	0	14	1	0	4
162	89251870	Antagonist	582.53	8.69448	67.0032	47.6311	74.3623	1.00005	0.710912	1.10989	0.0580297	67	39	7	71	43	30	59	7	0.0985915	2	0	28	28	32	3	3	0	0	0	0	1	0	0	1	7	1	41.791	47.7612	4.47761	4.47761	1.49254	5	27	0	14	1	0	5
163	89251901	Antagonist	582.53	8.69448	67.0032	47.6311	74.3623	1.00005	0.710912	1.10989	0.0580297	67	39	7	71	43	30	59	7	0.0985915	2	0	28	28	32	3	3	0	0	0	0	1	0	0	1	7	1	41.791	47.7612	4.47761	4.47761	1.49254	5	27	0	14	1	0	5
164	7087638	Antagonist	366.85	10.1903	36.669	28.0285	39.7274	1.01858	0.778569	1.10354	0.0933333	36	25	2	39	28	23	40	3	0.0769231	1	0	22	11	18	4	1	0	1	0	1	0	0	0	2	7	1	30.5556	50	11.1111	2.77778	2.77778	0	18	0	15	1	0	4
165	651911	Antagonist	438.57	9.13687	48.7271	35.0115	53.3678	1.01515	0.729406	1.11183	0.0758621	48	30	4	51	33	23	45.5	7	0.137255	2	0	21	18	21	4	3	0	2	0	0	0	0	0	2	9	0	37.5	43.75	8.33333	6.25	0	3	18	0	14	1	0	4
166	91819659	Antagonist	513.63	7.78227	65.8905	46.5174	73.1055	0.998341	0.704809	1.10766	0.0580297	66	39	6	70	43	31	61	8	0.114286	2	1	28	27	33	3	3	0	0	0	0	0	0	0	0	6	0	40.9091	50	4.54545	4.54545	0	4	28	0	14	1	0	5
167	25263376	Antagonist	464.53	8.76472	54.1962	37.2387	58.9098	1.02257	0.702617	1.11151	0.0681818	53	33	7	56	36	26	51	6	0.107143	4	0	22	20	24	2	6	0	1	0	0	0	0	0	1	9	0	37.7358	45.283	3.77358	11.3208	0	2	22	0	9	1	0	4
168	53338899	Antagonist	545.51	8.39246	64.785	45.3868	72.2792	0.996692	0.698258	1.11199	0.0634921	65	36	7	69	40	24	53	7	0.101449	2	0	22	29	30	2	3	0	0	0	0	1	0	0	1	6	1	44.6154	46.1538	3.07692	4.61538	1.53846	8	22	0	11	1	0	5
169	54586832	Antagonist	535.63	8.24046	66.6068	43.1594	73.7124	1.02472	0.663991	1.13404	0.0585586	65	37	10	67	39	21	51	10	0.149254	3	0	18	28	27	1	5	0	1	3	0	0	0	0	1	10	3	43.0769	41.5385	1.53846	7.69231	4.61538	8	19	0	12	1	0	3
170	118727481	Antagonist	552.6	8.24776	68.7413	44.5515	76.2475	1.02599	0.664948	1.13802	0.0564103	67	40	6	71	44	24	56.5	9	0.126761	1	0	23	27	29	4	4	0	0	3	0	0	0	0	0	11	3	40.2985	43.2836	5.97015	5.97015	4.47761	9	20	0	11	1	0	5
171	1145396	Antagonist	412.31	9.37068	44.2579	31.3696	49.0769	1.00586	0.712945	1.11538	0.0892308	44	26	3	47	29	18	38.5	3	0.0638298	1	0	17	18	20	3	2	0	0	0	0	1	0	0	1	6	1	40.9091	45.4545	6.81818	4.54545	2.27273	5	15	0	16	1	0	4
172	71075482	Antagonist	621.86	7.4031	83.5958	57.188	93.7261	0.995188	0.68081	1.11579	0.0494949	84	45	10	88	49	32	67	9	0.102273	4	0	28	39	37	3	4	0	1	0	0	0	0	0	1	8	0	46.4286	44.0476	3.57143	4.7619	0	9	28	0	14	1	0	5
173	661296	Antagonist	268.12	10.7248	25.4035	18.074	27.8347	1.01614	0.72296	1.11339	0.152381	25	15	4	26	16	11	22	2	0.0769231	1	0	10	10	11	1	2	0	0	0	0	1	0	0	1	4	1	40	44	4	8	4	2	9	0	11	1	0	2
174	2817166	Antagonist	312.4	7.81	39.7088	28.5912	44.4844	0.99272	0.71478	1.11211	0.0978261	40	24	2	43	27	23	38.5	2	0.0465116	0	0	23	16	20	4	0	0	0	0	0	0	0	0	0	4	0	40	50	10	0	0	1	19	0	22	1	0	4
175	4342649	Antagonist	450.5	8.04464	57.0724	37.5968	62.9505	1.01915	0.671371	1.12412	0.0700758	56	33	4	60	37	19	48	6	0.1	3	0	16	23	25	2	5	0	0	1	0	0	0	0	0	8	1	41.0714	44.6429	3.57143	8.92857	1.78571	7	18	0	15	1	0	5
176	44419361	Antagonist	396.42	9.43857	43.8688	28.9263	47.8855	1.0445	0.688721	1.14013	0.0826211	42	27	7	44	29	19	40	4	0.0909091	3	0	16	15	18	2	3	0	1	3	0	0	0	0	1	9	3	35.7143	42.8571	4.7619	7.14286	7.14286	3	15	0	11	1	0	3
177	23672178	Antagonist	317.12	12.1969	26.9054	20.3864	28.4213	1.03482	0.784092	1.09313	0.122807	26	19	3	28	21	17	30	2	0.0714286	1	0	16	7	14	1	3	0	0	0	0	1	0	0	1	5	1	26.9231	53.8462	3.84615	11.5385	3.84615	0	14	0	17	1	-1	3
178	4582891	Antagonist	355.47	9.6073	37.5308	28.0285	40.8297	1.01435	0.757527	1.10351	0.0978261	37	24	3	40	27	21	38	3	0.075	1	0	20	13	17	3	2	0	2	0	0	0	0	0	2	7	0	35.1351	45.9459	8.10811	5.40541	0	2	15	0	12	1	0	4
179	44404715	Antagonist	483.52	8.19525	60.4359	39.5344	66.7526	1.02434	0.670075	1.1314	0.0638655	59	35	9	62	38	23	50	6	0.0967742	1	0	22	24	27	1	4	0	0	3	0	0	0	0	0	8	3	40.678	45.7627	1.69492	6.77966	5.08475	6	21	0	17	1	0	4
180	54585196	Antagonist	509.64	7.96312	64.6978	43.523	71.6178	1.0109	0.680047	1.11903	0.0619048	64	36	5	67	39	20	50	11	0.164179	2	0	18	28	28	1	5	0	1	1	0	0	0	0	1	8	1	43.75	43.75	1.5625	7.8125	1.5625	8	20	0	6	1	0	4
181	11669781	Antagonist	460.49	8.22304	57.6541	36.7787	63.8357	1.02954	0.656763	1.13992	0.0681818	56	33	6	59	36	21	47	9	0.152542	1	0	20	23	24	2	4	0	0	3	0	0	0	0	0	9	3	41.0714	42.8571	3.57143	7.14286	5.35714	8	16	0	9	1	0	4
182	71074794	Antagonist	534.67	7.53056	70.9522	48.7334	79.1925	0.999327	0.686386	1.11539	0.0564103	71	40	8	75	44	30	60	7	0.0933333	2	0	28	31	34	2	3	0	0	1	0	0	0	0	0	6	1	43.662	47.8873	2.8169	4.22535	1.40845	6	28	0	14	1	0	5
183	53470388	Antagonist	588.64	8.2907	72.4903	48.5459	80.2116	1.02099	0.683745	1.12974	0.0520487	71	43	10	75	47	30	63	7	0.0933333	2	0	28	28	34	2	3	0	0	4	0	0	0	0	0	9	4	39.4366	47.8873	2.8169	4.22535	5.6338	6	28	0	14	1	0	5
184	71074871	Antagonist	582.53	8.69448	67.0032	47.6311	74.3623	1.00005	0.710912	1.10989	0.0580297	67	39	7	71	43	30	59	7	0.0985915	2	0	28	28	32	3	3	0	0	0	0	1	0	0	1	7	1	41.791	47.7612	4.47761	4.47761	1.49254	5	27	0	14	1	0	5
185	11656305	Antagonist	502.53	8.2382	62.865	39.9946	69.4603	1.03057	0.655649	1.13869	0.0619048	61	36	7	64	39	22	51	11	0.171875	2	0	20	25	26	2	5	0	0	3	0	0	0	0	0	10	3	40.9836	42.623	3.27869	8.19672	4.91803	8	18	0	11	1	0	4
186	58977737	Antagonist	552.6	8.24776	68.7413	44.5515	76.2475	1.02599	0.664948	1.13802	0.0564103	67	40	6	71	44	24	56.5	9	0.126761	1	0	23	27	29	4	4	0	0	3	0	0	0	0	0	11	3	40.2985	43.2836	5.97015	5.97015	4.47761	9	20	0	11	1	0	5
187	58977913	Antagonist	552.6	8.24776	68.7413	44.5515	76.2475	1.02599	0.664948	1.13802	0.0564103	67	40	6	71	44	24	56.5	9	0.126761	1	0	23	27	29	4	4	0	0	3	0	0	0	0	0	11	3	40.2985	43.2836	5.97015	5.97015	4.47761	9	20	0	11	1	0	5
188	58977919	Antagonist	552.6	8.24776	68.7413	44.5515	76.2475	1.02599	0.664948	1.13802	0.0564103	67	40	6	71	44	24	56.5	9	0.126761	1	0	23	27	29	4	4	0	0	3	0	0	0	0	0	11	3	40.2985	43.2836	5.97015	5.97015	4.47761	9	20	0	11	1	0	5
189	91819667	Antagonist	561.08	8.25118	68.6467	47.5573	76.3971	1.00951	0.699372	1.12349	0.0564103	68	40	8	72	44	29	59	6	0.0833333	1	0	28	28	33	2	1	0	0	3	1	0	0	0	1	7	4	41.1765	48.5294	2.94118	1.47059	5.88235	6	27	0	12	1	0	5
190	91819668	Antagonist	561.08	8.25118	68.6467	47.5573	76.3971	1.00951	0.699372	1.12349	0.0564103	68	40	8	72	44	29	59	6	0.0833333	1	0	28	28	33	2	1	0	0	3	1	0	0	0	1	7	4	41.1765	48.5294	2.94118	1.47059	5.88235	6	27	0	12	1	0	5
191	686152	Antagonist	318.13	11.7826	27.8472	20.7671	29.6289	1.03138	0.769152	1.09737	0.122807	27	19	3	29	21	17	30	2	0.0689655	1	0	16	8	14	1	3	0	0	0	0	1	0	0	1	5	1	29.6296	51.8519	3.7037	11.1111	3.7037	0	14	0	17	1	0	3
192	71074567	Antagonist	566.72	7.98197	71.2869	49.5912	78.7764	1.00404	0.698468	1.10953	0.054878	71	41	8	75	45	32	63	8	0.106667	4	0	28	30	33	2	5	0	1	0	0	0	0	0	1	8	0	42.2535	46.4789	2.8169	7.04225	0	5	28	0	14	1	0	5
193	71075190	Antagonist	582.53	8.69448	67.0032	47.6311	74.3623	1.00005	0.710912	1.10989	0.0580297	67	39	7	71	43	30	59	7	0.0985915	2	0	28	28	32	3	3	0	0	0	0	1	0	0	1	7	1	41.791	47.7612	4.47761	4.47761	1.49254	5	27	0	14	1	0	5
194	25263383	Antagonist	448.53	8.62558	52.8689	36.7842	57.7004	1.01671	0.707388	1.10962	0.0705645	52	32	7	55	35	26	50	5	0.0909091	4	0	22	20	24	2	5	0	1	0	0	0	0	0	1	8	0	38.4615	46.1538	3.84615	9.61538	0	2	22	0	9	1	0	4
195	11656332	Antagonist	504.55	8.00873	64.7486	40.756	71.8755	1.02776	0.646921	1.14088	0.0619048	63	36	7	66	39	21	50	11	0.166667	1	0	20	27	26	2	5	0	0	3	0	0	0	0	0	10	3	42.8571	41.2698	3.1746	7.93651	4.7619	10	16	0	9	1	0	4
196	50904174	Antagonist	402.47	8.0494	50.3923	34.9549	56.0374	1.00785	0.699098	1.12075	0.0781609	50	30	3	54	34	23	46	5	0.0925926	1	0	22	20	25	2	1	0	0	2	0	0	0	0	0	5	2	40	50	4	2	4	4	21	0	11	1	0	5
197	44400079	Antagonist	589	9.06154	67.516	44.307	73.6137	1.03871	0.681646	1.13252	0.054878	65	41	9	69	45	27	59	9	0.130435	1	0	26	24	29	2	6	0	0	3	1	0	0	0	1	12	4	36.9231	44.6154	3.07692	9.23077	6.15385	7	22	0	18	1	0	5
198	44296048	Antagonist	545.62	8.52531	65.7232	43.398	72.2972	1.02693	0.678094	1.12964	0.0583215	64	38	6	67	41	20	52	11	0.164179	2	0	18	26	28	1	5	0	1	3	0	0	0	0	1	10	3	40.625	43.75	1.5625	7.8125	4.6875	8	20	0	6	1	0	4
199	1746420	Antagonist	497.69	8.58086	57.9415	42.631	64.2777	0.998991	0.735017	1.10824	0.0655462	58	35	3	62	39	29	54.5	8	0.129032	2	0	27	23	27	5	1	0	2	0	0	0	0	0	2	8	0	39.6552	46.5517	8.62069	1.72414	0	3	24	0	15	1	0	5
200	71075034	Antagonist	544.72	7.07429	76.9303	50.4721	86.6475	0.999095	0.655482	1.12529	0.0551282	77	40	11	80	43	24	56	9	0.1125	2	0	22	37	33	2	4	0	0	1	0	0	0	0	0	7	1	48.0519	42.8571	2.5974	5.19481	1.2987	11	22	0	11	1	0	4
201	1262634	Antagonist	443.35	10.556	42.6689	31.5002	46.6648	1.01593	0.750005	1.11107	0.0854701	42	27	3	45	30	22	41.5	5	0.111111	1	0	21	15	19	4	2	0	1	0	0	1	0	0	2	8	1	35.7143	45.2381	9.52381	4.7619	2.38095	2	17	0	14	1	0	4
202	71074392	Antagonist	580.75	7.84797	74.1705	51.3526	82.1916	1.0023	0.693954	1.1107	0.0534262	74	42	9	78	46	32	64	8	0.102564	4	0	28	32	34	2	5	0	1	0	0	0	0	0	1	8	0	43.2432	45.9459	2.7027	6.75676	0	6	28	0	14	1	0	5
203	71074841	Antagonist	580.75	7.84797	74.1705	51.3526	82.1916	1.0023	0.693954	1.1107	0.0534262	74	42	9	78	46	32	64	8	0.102564	4	0	28	32	34	2	5	0	1	0	0	0	0	0	1	8	0	43.2432	45.9459	2.7027	6.75676	0	6	28	0	14	1	0	5
204	54669708	Antagonist	642.86	7.14289	89.5048	60.3074	100.72	0.994498	0.670082	1.11911	0.0469858	90	48	7	95	53	31	70	9	0.0947368	3	0	28	42	40	4	4	0	0	0	0	0	0	0	0	8	0	46.6667	44.4444	4.44444	4.44444	0	11	29	0	14	1	0	6
205	3833466	Antagonist	458.45	8.81635	53.5635	36.2841	57.784	1.03007	0.697771	1.11123	0.0677362	52	34	6	56	38	25	52.5	6	0.107143	4	0	21	18	25	2	7	0	0	0	0	0	0	0	0	9	0	34.6154	48.0769	3.84615	13.4615	0	3	22	0	15	1	0	5
206	53470377	Antagonist	571.53	8.40485	68.2033	48.7503	75.3256	1.00299	0.716916	1.10773	0.0564103	68	40	8	72	44	30	60	7	0.0972222	2	0	28	28	33	2	3	0	0	0	2	0	0	0	2	7	2	41.1765	48.5294	2.94118	4.41176	2.94118	5	28	0	14	1	0	5
207	11385663	Antagonist	460.86	9.03647	53.4288	33.5342	58.2019	1.04762	0.657533	1.14121	0.0709677	51	31	7	53	33	13	40	9	0.169811	1	0	12	20	21	0	6	0	0	3	1	0	0	0	1	10	4	39.2157	41.1765	0	11.7647	7.84314	8	13	0	6	1	0	3
208	53470385	Antagonist	588.64	8.2907	72.4903	48.5459	80.2116	1.02099	0.683745	1.12974	0.0520487	71	43	10	75	47	30	63	7	0.0933333	2	0	28	28	34	2	3	0	0	4	0	0	0	0	0	9	4	39.4366	47.8873	2.8169	4.22535	5.6338	6	28	0	14	1	0	5
209	2472728	Antagonist	360.5	9.0125	40.5162	28.7956	44.7432	1.0129	0.71989	1.11858	0.0942029	40	24	5	42	26	17	35.5	4	0.0952381	2	0	15	16	16	4	2	0	2	0	0	0	0	0	2	8	0	40	40	10	5	0	4	12	0	9	1	0	3
210	71075634	Antagonist	545.12	7.57111	71.9741	48.8697	80.4214	0.99964	0.678746	1.11696	0.0580297	72	39	8	76	43	24	56	9	0.118421	2	0	22	33	32	2	4	0	0	0	1	0	0	0	1	7	1	45.8333	44.4444	2.77778	5.55556	1.38889	10	22	0	11	1	0	5
211	53470376	Antagonist	588.64	8.2907	72.4903	48.5459	80.2116	1.02099	0.683745	1.12974	0.0520487	71	43	10	75	47	30	63	7	0.0933333	2	0	28	28	34	2	3	0	0	4	0	0	0	0	0	9	4	39.4366	47.8873	2.8169	4.22535	5.6338	6	28	0	14	1	0	5
212	117964962	Antagonist	462.8	10.7628	45.7452	31.3126	48.834	1.06384	0.7282	1.13567	0.0705645	43	32	8	46	35	24	48	4	0.0869565	2	0	22	11	22	2	3	0	0	4	1	0	0	0	1	10	5	25.5814	51.1628	4.65116	6.97674	11.6279	1	21	0	25	1	0	4
213	117964998	Antagonist	466.84	9.93277	49.5124	32.8354	53.6644	1.05346	0.698626	1.1418	0.0705645	47	32	8	50	35	19	45.5	4	0.08	2	0	17	15	22	2	3	0	0	4	1	0	0	0	1	10	5	31.9149	46.8085	4.25532	6.38298	10.6383	5	17	0	21	1	0	4
214	122182703	Antagonist	428.87	8.93479	49.3016	33.4774	53.8547	1.02712	0.697446	1.12197	0.0758621	48	30	6	51	33	19	43.5	5	0.0980392	2	0	17	18	22	2	4	0	0	1	1	0	0	0	1	8	2	37.5	45.8333	4.16667	8.33333	4.16667	5	17	0	21	1	0	4
215	741378	Antagonist	315.16	13.1317	25.1418	18.6591	26.632	1.04757	0.777462	1.10967	0.132353	24	17	3	25	18	12	24.5	4	0.16	1	0	11	7	10	2	3	0	1	0	0	1	0	0	2	7	1	29.1667	41.6667	8.33333	12.5	4.16667	1	9	0	11	1	0	2
216	71075601	Antagonist	528.67	7.34264	72.1631	47.9493	80.8171	1.00227	0.665963	1.12246	0.0580297	72	39	8	76	43	24	56	9	0.118421	2	0	22	33	32	2	4	0	0	1	0	0	0	0	0	7	1	45.8333	44.4444	2.77778	5.55556	1.38889	10	22	0	11	1	0	5
217	53470384	Antagonist	588.64	8.2907	72.4903	48.5459	80.2116	1.02099	0.683745	1.12974	0.0520487	71	43	10	75	47	30	63	7	0.0933333	2	0	28	28	34	2	3	0	0	4	0	0	0	0	0	9	4	39.4366	47.8873	2.8169	4.22535	5.6338	6	28	0	14	1	0	5
218	25263379	Antagonist	464.53	8.76472	54.1962	37.2387	58.9098	1.02257	0.702617	1.11151	0.0681818	53	33	7	56	36	26	51	6	0.107143	4	0	22	20	24	2	6	0	1	0	0	0	0	0	1	9	0	37.7358	45.283	3.77358	11.3208	0	2	22	0	9	1	0	4
219	11525752	Antagonist	474.52	8.04271	60.5377	38.5401	67.2509	1.02606	0.653222	1.13985	0.0659537	59	34	6	62	37	21	48	10	0.16129	1	0	20	25	25	2	4	0	0	3	0	0	0	0	0	9	3	42.3729	42.3729	3.38983	6.77966	5.08475	9	16	0	9	1	0	4
220	2835304	Antagonist	272.4	7.78286	34.7925	24.4434	39.0324	0.994071	0.698383	1.11521	0.122807	35	19	4	37	21	9	27	1	0.027027	3	0	6	16	15	2	1	0	1	0	0	0	0	0	1	4	0	45.7143	42.8571	5.71429	2.85714	0	5	10	0	10	1	0	3
221	134135413	Antagonist	527.52	8.11569	64.5487	46.8413	71.9068	0.993057	0.720635	1.10626	0.0615616	65	37	6	69	41	29	56	6	0.0869565	1	0	28	28	32	2	1	0	0	0	2	0	0	0	2	5	2	43.0769	49.2308	3.07692	1.53846	3.07692	5	27	0	12	1	0	5
222	71099298	Antagonist	527.52	8.11569	64.5487	46.8413	71.9068	0.993057	0.720635	1.10626	0.0615616	65	37	6	69	41	29	56	6	0.0869565	1	0	28	28	32	2	1	0	0	0	2	0	0	0	2	5	2	43.0769	49.2308	3.07692	1.53846	3.07692	5	27	0	12	1	0	5
223	1368297	Antagonist	327.83	10.9277	30.9782	23.3295	32.9865	1.03261	0.77765	1.09955	0.110526	30	20	5	31	21	10	28	4	0.129032	4	0	6	10	13	1	3	0	2	0	1	0	0	0	3	7	1	33.3333	43.3333	3.33333	10	3.33333	2	11	0	10	1	0	2
224	10116365	Antagonist	474.89	8.79426	56.3124	35.2956	61.6171	1.04282	0.653622	1.14106	0.0685484	54	32	7	56	34	13	41	9	0.160714	1	0	12	22	22	0	6	0	0	3	1	0	0	0	1	10	4	40.7407	40.7407	0	11.1111	7.40741	9	13	0	6	1	0	3
225	71074727	Antagonist	566.72	7.98197	71.2869	49.5912	78.7764	1.00404	0.698468	1.10953	0.054878	71	41	8	75	45	32	63	8	0.106667	4	0	28	30	33	2	5	0	1	0	0	0	0	0	1	8	0	42.2535	46.4789	2.8169	7.04225	0	5	28	0	14	1	0	5
226	25263377	Antagonist	448.53	8.62558	52.8689	36.7842	57.7004	1.01671	0.707388	1.10962	0.0705645	52	32	7	55	35	26	50	5	0.0909091	4	0	22	20	24	2	5	0	1	0	0	0	0	0	1	8	0	38.4615	46.1538	3.84615	9.61538	0	2	22	0	9	1	0	4
227	25211876	Antagonist	478.56	8.54571	57.0798	39.0001	62.325	1.01928	0.69643	1.11295	0.0659537	56	34	8	59	37	26	52	6	0.101695	4	0	22	22	25	2	6	0	1	0	0	0	0	0	1	9	0	39.2857	44.6429	3.57143	10.7143	0	3	22	0	9	1	0	4
228	10005230	Antagonist	476.93	9.35157	53.1779	34.7274	57.9125	1.0427	0.680929	1.13554	0.0709677	51	31	7	53	33	13	40	9	0.169811	1	0	12	20	21	0	5	0	1	3	1	0	0	0	2	10	4	39.2157	41.1765	0	9.80392	7.84314	8	13	0	6	1	0	3
229	7120050	Antagonist	312.34	10.0755	31.9817	23.5512	34.3359	1.03167	0.759716	1.10761	0.108225	31	22	3	34	25	18	35	1	0.0294118	2	0	16	9	16	2	2	0	1	1	0	0	0	0	1	6	1	29.0323	51.6129	6.45161	6.45161	3.22581	0	16	0	11	1	0	4
230	25263381	Antagonist	468.94	9.5702	50.309	35.8807	54.2292	1.02671	0.732259	1.10672	0.0705645	49	32	7	52	35	26	50	5	0.0961538	4	0	22	17	23	2	5	0	1	0	1	0	0	0	2	9	1	34.6939	46.9388	4.08163	10.2041	2.04082	1	22	0	9	1	0	4
231	11431152	Antagonist	462.46	8.56407	56.0978	35.4718	61.6299	1.03885	0.656885	1.14129	0.0681818	54	33	6	57	36	21	47	9	0.157895	1	0	20	21	23	2	5	0	0	3	0	0	0	0	0	10	3	38.8889	42.5926	3.7037	9.25926	5.55556	7	16	0	9	1	0	4
232	71075686	Antagonist	561.17	7.28792	76.7413	51.3925	86.2518	0.99664	0.667435	1.12015	0.0551282	77	40	11	80	43	24	56	9	0.1125	2	0	22	37	33	2	4	0	0	0	1	0	0	0	1	7	1	48.0519	42.8571	2.5974	5.19481	1.2987	11	22	0	11	1	0	4
233	2835302	Antagonist	272.4	7.78286	34.7925	24.4434	39.0324	0.994071	0.698383	1.11521	0.122807	35	19	4	37	21	9	27	1	0.027027	3	0	6	16	15	2	1	0	1	0	0	0	0	0	1	4	0	45.7143	42.8571	5.71429	2.85714	0	5	10	0	10	1	0	3
234	2911345	Antagonist	453.31	9.85457	46.8107	33.2729	50.9974	1.01762	0.723324	1.10864	0.0788177	46	29	5	49	32	20	43.5	5	0.102041	3	0	17	17	22	2	4	0	0	0	0	1	0	0	1	7	1	36.9565	47.8261	4.34783	8.69565	2.17391	3	19	0	11	1	0	4
235	71099296	Antagonist	511.07	7.86262	64.7377	45.9209	72.3025	0.995965	0.706475	1.11235	0.0615616	65	37	6	69	41	29	56	6	0.0869565	1	0	28	28	32	2	1	0	0	1	1	0	0	0	1	5	2	43.0769	49.2308	3.07692	1.53846	3.07692	5	27	0	12	1	0	5
236	71074354	Antagonist	524.6	8.07077	65.6977	45.1481	72.7018	1.01073	0.694586	1.11849	0.0580297	65	39	7	69	43	30	59	7	0.101449	2	0	28	26	32	2	3	0	0	2	0	0	0	0	0	7	2	40	49.2308	3.07692	4.61538	3.07692	4	28	0	14	1	0	5
237	783279	Antagonist	270.38	8.19333	32.9089	23.682	36.6172	0.997239	0.717636	1.10961	0.122807	33	19	3	35	21	9	28.5	1	0.0285714	3	1	5	14	15	2	1	0	1	0	0	0	0	0	1	4	0	42.4242	45.4545	6.06061	3.0303	0	5	9	1	11	1	0	3
238	122184171	Antagonist	445.8	10.6143	44.4507	30.6194	47.5774	1.05835	0.729033	1.1328	0.0731183	42	31	7	45	34	24	47	4	0.0888889	2	0	22	11	21	3	3	0	0	3	1	0	0	0	1	10	4	26.1905	50	7.14286	7.14286	9.52381	1	20	0	25	1	0	4
239	5069162	Antagonist	427.52	8.38275	51.9707	34.7899	57.1987	1.01903	0.682155	1.12154	0.0758621	51	30	4	54	33	15	42	7	0.12963	3	0	12	21	21	3	5	0	1	0	0	0	0	0	1	9	0	41.1765	41.1765	5.88235	9.80392	0	6	15	0	8	1	0	4
240	833786	Antagonist	284.43	9.17516	30.7744	24.1138	33.9126	0.992723	0.777865	1.09395	0.122807	31	19	1	33	21	14	29	3	0.0909091	2	0	12	12	15	2	0	0	2	0	0	0	0	0	2	4	0	38.7097	48.3871	6.45161	0	0	1	14	0	10	1	0	3
241	15951505	Antagonist	480.59	8.28603	58.9561	39.557	65.1122	1.01648	0.682017	1.12262	0.0659537	58	34	4	61	37	20	48	10	0.163934	2	0	18	24	24	4	5	0	1	0	0	0	0	0	1	10	0	41.3793	41.3793	6.89655	8.62069	0	6	18	0	6	1	0	4
242	7593595	Antagonist	374.21	10.6917	35.9344	25.5399	39.0407	1.0267	0.729711	1.11545	0.0988142	35	23	3	37	25	18	34.5	4	0.108108	1	0	17	12	16	3	3	0	0	0	0	1	0	0	1	7	1	34.2857	45.7143	8.57143	8.57143	2.85714	1	15	0	12	1	0	3
243	2317063	Antagonist	417.57	7.87868	52.8724	37.1878	58.9857	0.997592	0.701657	1.11294	0.0735632	53	30	5	55	32	17	44	7	0.127273	4	1	12	23	24	3	2	0	1	0	0	0	0	0	1	6	0	43.3962	45.283	5.66038	3.77358	0	5	18	1	14	1	0	3
244	53389229	Antagonist	550.67	7.64819	72.2795	49.1879	80.4019	1.00388	0.683165	1.11669	0.054878	72	41	8	76	45	30	61	8	0.105263	2	0	28	31	34	2	4	0	0	1	0	0	0	0	0	7	1	43.0556	47.2222	2.77778	5.55556	1.38889	6	28	0	14	1	0	5
245	53389241	Antagonist	550.67	7.64819	72.2795	49.1879	80.4019	1.00388	0.683165	1.11669	0.054878	72	41	8	76	45	30	61	8	0.105263	2	0	28	31	34	2	4	0	0	1	0	0	0	0	0	7	1	43.0556	47.2222	2.77778	5.55556	1.38889	6	28	0	14	1	0	5
246	44426359	Antagonist	506.97	8.59271	60.2107	40.9717	65.7642	1.02052	0.694436	1.11465	0.0619048	59	36	6	62	39	22	52	9	0.145161	4	0	18	23	27	2	6	0	0	0	1	0	0	0	1	9	1	38.9831	45.7627	3.38983	10.1695	1.69492	4	23	0	14	1	0	4
247	71075355	Antagonist	418.47	8.20529	51.7196	35.4094	57.2468	1.01411	0.694302	1.12249	0.0731183	51	31	5	54	34	24	47	5	0.0925926	2	0	22	20	25	2	2	0	0	2	0	0	0	0	0	6	2	39.2157	49.0196	3.92157	3.92157	3.92157	3	22	0	19	1	0	4
248	71099321	Antagonist	494.62	7.60954	64.9267	45.0005	72.6982	0.998872	0.692315	1.11843	0.0615616	65	37	6	69	41	29	56	6	0.0869565	1	0	28	28	32	2	1	0	0	2	0	0	0	0	0	5	2	43.0769	49.2308	3.07692	1.53846	3.07692	5	27	0	12	1	0	5
249	6997510	Antagonist	317.43	6.90065	46.1233	28.9946	52.2751	1.00268	0.630317	1.13642	0.0948617	46	23	6	47	24	12	31	7	0.148936	2	0	10	23	17	3	3	0	0	0	0	0	0	0	0	6	0	50	36.9565	6.52174	6.52174	0	7	10	0	9	1	0	2
250	1329083	Antagonist	454.35	9.27245	49.4688	34.5855	54.7015	1.00957	0.705827	1.11636	0.0763547	49	29	5	51	31	20	42	6	0.117647	2	0	18	20	22	3	3	0	0	0	0	1	0	0	1	7	1	40.8163	44.898	6.12245	6.12245	2.04082	3	19	0	8	1	0	3
251	44426337	Antagonist	471.55	7.85917	60.6615	40.665	67.1091	1.01103	0.67775	1.11848	0.0655462	60	35	5	64	39	24	52.5	7	0.109375	3	0	21	25	27	3	5	0	0	0	0	0	0	0	0	8	0	41.6667	45	5	8.33333	0	5	22	0	13	1	0	5
252	44344888	Antagonist	502.63	8.10694	62.5197	43.0684	68.946	1.00838	0.694652	1.11203	0.0634921	62	36	3	66	40	24	53	10	0.151515	2	0	22	26	28	2	5	0	1	0	0	0	0	0	1	8	0	41.9355	45.1613	3.22581	8.06452	0	7	21	0	15	1	0	5
253	54583265	Antagonist	502.63	8.10694	62.5197	43.0684	68.946	1.00838	0.694652	1.11203	0.0634921	62	36	3	66	40	24	53	10	0.151515	2	0	22	26	28	2	5	0	1	0	0	0	0	0	1	8	0	41.9355	45.1613	3.22581	8.06452	0	7	21	0	15	1	0	5
254	70694428	Antagonist	502.63	8.10694	62.5197	43.0684	68.946	1.00838	0.694652	1.11203	0.0634921	62	36	3	66	40	24	53	10	0.151515	2	0	22	26	28	2	5	0	1	0	0	0	0	0	1	8	0	41.9355	45.1613	3.22581	8.06452	0	7	21	0	15	1	0	5
255	71074948	Antagonist	536.64	7.77739	69.3959	47.4265	76.9867	1.00574	0.687341	1.11575	0.0564103	69	40	7	73	44	30	60	8	0.109589	2	0	28	29	33	2	4	0	0	1	0	0	0	0	0	7	1	42.029	47.8261	2.89855	5.7971	1.44928	5	28	0	14	1	0	5
256	53481924	Antagonist	567.12	7.87667	72.0905	50.1083	80.0062	1.00126	0.695949	1.1112	0.054878	72	41	8	76	45	30	61	8	0.105263	2	0	28	31	34	2	4	0	0	0	1	0	0	0	1	7	1	43.0556	47.2222	2.77778	5.55556	1.38889	6	28	0	14	1	0	5
257	3816425	Antagonist	458.5	8.1875	57.0034	38.3524	62.405	1.01792	0.684864	1.11437	0.0677362	56	34	5	60	38	24	51.5	7	0.116667	3	0	21	22	26	2	6	0	0	0	0	0	0	0	0	8	0	39.2857	46.4286	3.57143	10.7143	0	5	21	0	15	1	0	5
258	44426341	Antagonist	471.55	7.85917	60.6615	40.665	67.1091	1.01103	0.67775	1.11848	0.0655462	60	35	4	64	39	24	52.5	8	0.125	3	0	21	25	27	3	5	0	0	0	0	0	0	0	0	8	0	41.6667	45	5	8.33333	0	5	22	0	13	1	0	5
259	71075606	Antagonist	545.12	7.57111	71.9741	48.8697	80.4214	0.99964	0.678746	1.11696	0.0580297	72	39	8	76	43	24	56	9	0.118421	2	0	22	33	32	2	4	0	0	0	1	0	0	0	1	7	1	45.8333	44.4444	2.77778	5.55556	1.38889	10	22	0	11	1	0	5
260	3244890	Antagonist	295.14	10.5407	28.5126	20.2842	30.961	1.01831	0.724436	1.10575	0.132353	28	17	3	29	18	12	24.5	4	0.137931	1	0	11	11	13	0	3	0	0	0	0	1	0	0	1	4	1	39.2857	46.4286	0	10.7143	3.57143	2	11	0	11	1	0	2
261	3833515	Antagonist	456.48	8.45333	55.1198	37.591	59.9898	1.02074	0.69613	1.11092	0.0677362	54	34	5	58	38	25	52.5	7	0.12069	4	0	21	20	26	2	6	0	0	0	0	0	0	0	0	8	0	37.037	48.1481	3.7037	11.1111	0	3	23	0	15	1	0	5
262	44345252	Antagonist	469.65	7.33828	64.0687	42.3469	71.6933	1.00107	0.66167	1.12021	0.0681818	64	33	3	67	36	14	44	11	0.164179	2	0	12	31	26	1	5	0	1	0	0	0	0	0	1	7	0	48.4375	40.625	1.5625	7.8125	0	12	14	0	6	1	0	4
263	54584229	Antagonist	469.65	7.33828	64.0687	42.3469	71.6933	1.00107	0.66167	1.12021	0.0681818	64	33	3	67	36	14	44	11	0.164179	2	0	12	31	26	1	5	0	1	0	0	0	0	0	1	7	0	48.4375	40.625	1.5625	7.8125	0	12	14	0	6	1	0	4
264	70692371	Antagonist	469.65	7.33828	64.0687	42.3469	71.6933	1.00107	0.66167	1.12021	0.0681818	64	33	3	67	36	14	44	11	0.164179	2	0	12	31	26	1	5	0	1	0	0	0	0	0	1	7	0	48.4375	40.625	1.5625	7.8125	0	12	14	0	6	1	0	4
265	71099323	Antagonist	511.07	7.86262	64.7377	45.9209	72.3025	0.995965	0.706475	1.11235	0.0615616	65	37	6	69	41	29	56	6	0.0869565	1	0	28	28	32	2	1	0	0	1	1	0	0	0	1	5	2	43.0769	49.2308	3.07692	1.53846	3.07692	5	27	0	12	1	0	5
266	122182700	Antagonist	432.4	9.2	49.1887	31.9775	53.7204	1.04657	0.680372	1.14299	0.0731183	47	31	7	50	34	19	44.5	4	0.08	2	0	17	16	22	2	3	0	0	4	0	0	0	0	0	9	4	34.0426	46.8085	4.25532	6.38298	8.51064	5	17	0	21	1	0	4
267	89273358	Antagonist	594.64	8.37521	72.7447	48.2733	80.8874	1.02457	0.679906	1.13926	0.0520487	71	43	10	75	47	29	62	6	0.08	1	0	28	28	34	2	1	0	0	6	0	0	0	0	0	9	6	39.4366	47.8873	2.8169	1.40845	8.4507	7	27	0	12	1	0	5
268	89273359	Antagonist	594.64	8.37521	72.7447	48.2733	80.8874	1.02457	0.679906	1.13926	0.0520487	71	43	10	75	47	29	62	6	0.08	1	0	28	28	34	2	1	0	0	6	0	0	0	0	0	9	6	39.4366	47.8873	2.8169	1.40845	8.4507	7	27	0	12	1	0	5
269	71074904	Antagonist	543.71	7.34743	73.5413	50.8016	82.3511	0.993801	0.686508	1.11285	0.0560976	74	41	6	79	46	30	62	8	0.101266	2	0	28	33	35	3	3	0	0	0	0	0	0	0	0	6	0	44.5946	47.2973	4.05405	4.05405	0	8	27	0	14	1	0	6
270	56926098	Antagonist	527.49	9.09466	60.6433	39.1706	65.9224	1.04557	0.675355	1.13659	0.059744	58	38	8	62	42	24	55	7	0.112903	2	0	22	20	26	3	6	0	0	3	0	0	0	0	0	12	3	34.4828	44.8276	5.17241	10.3448	5.17241	5	21	0	9	1	0	5
271	23679856	Antagonist	328.15	11.7196	28.6799	21.9376	30.7102	1.02428	0.783486	1.09679	0.115789	28	20	3	30	22	18	31.5	2	0.0666667	1	0	17	8	15	2	2	0	0	0	0	1	0	0	1	5	1	28.5714	53.5714	7.14286	7.14286	3.57143	0	15	0	18	1	-1	3
272	44426338	Antagonist	471.55	7.85917	60.6615	40.665	67.1091	1.01103	0.67775	1.11848	0.0655462	60	35	5	64	39	24	52.5	7	0.109375	3	0	21	25	27	3	5	0	0	0	0	0	0	0	0	8	0	41.6667	45	5	8.33333	0	5	22	0	13	1	0	5
273	136237265	Antagonist	584.77	7.30962	79.5267	54.5687	89.2646	0.994084	0.682109	1.11581	0.051797	80	44	7	85	49	31	66	8	0.0941176	3	0	28	36	37	4	3	0	0	0	0	0	0	0	0	7	0	45	46.25	5	3.75	0	8	29	0	14	1	0	6
274	54669705	Antagonist	643.84	7.23416	88.7303	59.7562	99.4307	0.99697	0.671418	1.1172	0.0469858	89	48	7	94	53	31	70	10	0.106383	3	0	28	41	40	3	5	0	0	0	0	0	0	0	0	8	0	46.0674	44.9438	3.37079	5.61798	0	11	29	0	14	1	0	6
275	50904173	Antagonist	440.52	8.00945	55.2759	38.7163	61.4526	1.00502	0.703933	1.11732	0.0700758	55	33	4	59	37	28	51.5	5	0.0847458	1	0	27	22	28	2	1	0	0	2	0	0	0	0	0	5	2	40	50.9091	3.63636	1.81818	3.63636	3	25	0	11	1	0	5
276	71074560	Antagonist	543.71	7.34743	73.5413	50.8016	82.3511	0.993801	0.686508	1.11285	0.0560976	74	41	6	79	46	30	62	8	0.101266	2	0	28	33	35	3	3	0	0	0	0	0	0	0	0	6	0	44.5946	47.2973	4.05405	4.05405	0	8	27	0	14	1	0	6
277	71075658	Antagonist	543.71	7.34743	73.5413	50.8016	82.3511	0.993801	0.686508	1.11285	0.0560976	74	41	6	79	46	30	62	8	0.101266	2	0	28	33	35	3	3	0	0	0	0	0	0	0	0	6	0	44.5946	47.2973	4.05405	4.05405	0	8	27	0	14	1	0	6
278	71099292	Antagonist	480.59	7.75145	62.0431	43.2391	69.283	1.0007	0.697405	1.11747	0.0634921	62	36	5	66	40	29	55	6	0.0909091	1	0	28	26	31	2	1	0	0	2	0	0	0	0	0	5	2	41.9355	50	3.22581	1.6129	3.22581	4	27	0	12	1	0	5
279	23661727	Antagonist	457.52	8.02667	57.7779	38.9036	63.6939	1.01365	0.682519	1.11744	0.0677362	57	34	4	61	38	24	51.5	7	0.114754	3	0	21	23	26	3	5	0	0	0	0	0	0	0	0	8	0	40.3509	45.614	5.26316	8.77193	0	4	22	0	13	1	0	5
280	56926185	Antagonist	541.52	8.87738	63.5269	40.932	69.3376	1.04142	0.671016	1.13668	0.0580297	61	39	8	65	43	24	56	8	0.123077	2	0	22	22	27	3	6	0	0	3	0	0	0	0	0	12	3	36.0656	44.2623	4.91803	9.83607	4.91803	6	21	0	9	1	0	5
281	70696489	Antagonist	460.86	9.03647	53.4288	33.5342	58.2019	1.04762	0.657533	1.14121	0.0709677	51	31	6	53	33	13	40	9	0.169811	1	0	12	20	21	0	6	0	0	3	1	0	0	0	1	10	4	39.2157	41.1765	0	11.7647	7.84314	8	13	0	6	1	0	3
282	7120056	Antagonist	308.38	9.07	34.3526	25.3751	37.4114	1.01037	0.746326	1.10034	0.108225	34	22	3	37	25	18	35	1	0.027027	2	0	16	12	17	2	2	0	1	0	0	0	0	0	1	5	0	35.2941	50	5.88235	5.88235	0	1	16	0	11	1	0	4
283	4321359	Antagonist	327.41	10.5616	31.7636	24.5057	33.9993	1.02463	0.790506	1.09675	0.108225	31	22	1	34	25	21	36	3	0.0882353	1	0	20	9	15	3	2	0	2	0	0	0	0	0	2	7	0	29.0323	48.3871	9.67742	6.45161	0	0	15	0	14	1	0	4
284	2060107	Antagonist	422.57	8.99085	47.3998	34.557	52.1584	1.00851	0.735255	1.10975	0.0788177	47	29	2	50	32	23	44	7	0.14	1	0	22	18	21	4	2	0	2	0	0	0	0	0	2	8	0	38.2979	44.6809	8.51064	4.25532	0	2	19	0	16	1	0	4
285	1234827	Antagonist	407.87	8.67809	47.6871	33.5342	52.0167	1.01462	0.713494	1.10674	0.0788177	47	29	6	50	32	23	44.5	5	0.1	2	0	21	18	23	1	4	0	0	0	1	0	0	0	1	6	1	38.2979	48.9362	2.12766	8.51064	2.12766	3	20	0	23	1	0	4
286	71075322	Antagonist	523.06	8.04708	64.996	46.131	71.9664	0.999938	0.709708	1.10718	0.059744	65	38	6	69	42	30	58	7	0.101449	2	0	28	27	32	2	3	0	0	0	1	0	0	0	1	6	1	41.5385	49.2308	3.07692	4.61538	1.53846	4	28	0	14	1	0	5
287	25263374	Antagonist	448.53	8.62558	52.8689	36.7842	57.7004	1.01671	0.707388	1.10962	0.0705645	52	32	7	55	35	26	50	5	0.0909091	4	0	22	20	24	2	5	0	1	0	0	0	0	0	1	8	0	38.4615	46.1538	3.84615	9.61538	0	2	22	0	9	1	0	4
288	89251903	Antagonist	538.08	8.03104	67.0978	47.1367	74.4647	1.00146	0.703533	1.11141	0.0580297	67	39	7	71	43	30	59	7	0.0985915	2	0	28	28	32	3	3	0	0	0	1	0	0	0	1	7	1	41.791	47.7612	4.47761	4.47761	1.49254	5	27	0	14	1	0	5
289	49852627	Antagonist	537.09	7.89838	67.8796	47.8924	75.3816	0.998229	0.7043	1.10855	0.0580297	68	39	7	72	43	30	59	7	0.0972222	2	0	28	29	33	2	3	0	0	0	1	0	0	0	1	6	1	42.6471	48.5294	2.94118	4.41176	1.47059	5	28	0	14	1	0	5
290	71074719	Antagonist	583.83	6.86859	83.7484	57.3927	94.8025	0.985275	0.675208	1.11532	0.051797	85	44	7	90	49	30	65	9	0.1	2	0	28	41	39	3	2	0	0	0	0	0	0	0	0	5	0	48.2353	45.8824	3.52941	2.35294	0	11	28	0	14	1	0	6
291	2150404	Antagonist	294.35	9.49516	31.469	23.6137	33.9962	1.01513	0.761732	1.09665	0.114286	31	21	2	34	24	18	34	1	0.0294118	2	0	16	10	16	2	2	0	1	0	0	0	0	0	1	5	0	32.2581	51.6129	6.45161	6.45161	0	0	16	0	11	1	0	4
292	53470386	Antagonist	571.53	8.40485	68.2033	48.7503	75.3256	1.00299	0.716916	1.10773	0.0564103	68	40	8	72	44	30	60	7	0.0972222	2	0	28	28	33	2	3	0	0	0	2	0	0	0	2	7	2	41.1765	48.5294	2.94118	4.41176	2.94118	5	28	0	14	1	0	5
293	71074596	Antagonist	543.71	7.34743	73.5413	50.8016	82.3511	0.993801	0.686508	1.11285	0.0560976	74	41	6	79	46	30	62	8	0.101266	2	0	28	33	35	3	3	0	0	0	0	0	0	0	0	6	0	44.5946	47.2973	4.05405	4.05405	0	8	27	0	14	1	0	6
294	3252667	Antagonist	414.44	8.45796	49.9089	34.3751	54.3652	1.01855	0.701533	1.10949	0.0752688	49	31	5	53	35	24	48.5	4	0.0754717	3	0	21	18	24	2	5	0	0	0	0	0	0	0	0	7	0	36.7347	48.9796	4.08163	10.2041	0	3	21	0	15	1	0	5
295	2944910	Antagonist	400.41	8.70457	47.0253	32.6137	50.95	1.02229	0.708993	1.10761	0.0781609	46	30	3	50	34	24	47.5	5	0.1	3	0	21	16	23	2	5	0	0	0	0	0	0	0	0	7	0	34.7826	50	4.34783	10.8696	0	2	21	0	15	1	0	5
296	71075743	Antagonist	561.17	7.28792	76.7413	51.3925	86.2518	0.99664	0.667435	1.12015	0.0551282	77	40	11	80	43	24	56	9	0.1125	2	0	22	37	33	2	4	0	0	0	1	0	0	0	1	7	1	48.0519	42.8571	2.5974	5.19481	1.2987	11	22	0	11	1	0	4
297	71074788	Antagonist	570.65	8.03732	71.9776	48.6084	79.8719	1.01377	0.684625	1.12496	0.0534262	71	42	9	75	46	30	62	7	0.0933333	2	0	28	29	34	2	3	0	0	3	0	0	0	0	0	8	3	40.8451	47.8873	2.8169	4.22535	4.22535	6	28	0	14	1	0	5
298	71074977	Antagonist	570.65	8.03732	71.9776	48.6084	79.8719	1.01377	0.684625	1.12496	0.0534262	71	42	9	75	46	30	62	7	0.0933333	2	0	28	29	34	2	3	0	0	3	0	0	0	0	0	8	3	40.8451	47.8873	2.8169	4.22535	4.22535	6	28	0	14	1	0	5
299	71075185	Antagonist	584.77	7.30962	79.5267	54.5687	89.2646	0.994084	0.682109	1.11581	0.051797	80	44	7	85	49	31	66	8	0.0941176	3	0	28	36	37	4	3	0	0	0	0	0	0	0	0	7	0	45	46.25	5	3.75	0	8	29	0	14	1	0	6
300	71099278	Antagonist	494.62	7.60954	64.9267	45.0005	72.6982	0.998872	0.692315	1.11843	0.0615616	65	37	6	69	41	29	56	6	0.0869565	1	0	28	28	32	2	1	0	0	2	0	0	0	0	0	5	2	43.0769	49.2308	3.07692	1.53846	3.07692	5	27	0	12	1	0	5
301	2221186	Antagonist	366.85	10.1903	36.669	28.0285	39.7274	1.01858	0.778569	1.10354	0.0933333	36	25	2	39	28	23	40	3	0.0769231	1	0	22	11	18	4	1	0	1	0	1	0	0	0	2	7	1	30.5556	50	11.1111	2.77778	2.77778	0	18	0	18	1	0	4
302	52940480	Antagonist	542.72	7.23627	74.3231	51.5573	83.268	0.990975	0.687431	1.11024	0.0560976	75	41	6	80	46	30	62	8	0.1	2	0	28	34	36	2	3	0	0	0	0	0	0	0	0	5	0	45.3333	48	2.66667	4	0	8	28	0	14	1	0	6
303	9085542	Antagonist	340.4	9.2	37.7489	27.074	41.1663	1.02024	0.73173	1.1126	0.0978261	37	24	4	40	27	21	38	2	0.05	1	0	20	13	18	2	2	0	1	1	0	0	0	0	1	6	1	35.1351	48.6486	5.40541	5.40541	2.7027	2	16	0	11	1	0	4
304	71074774	Antagonist	543.71	7.34743	73.5413	50.8016	82.3511	0.993801	0.686508	1.11285	0.0560976	74	41	6	79	46	30	62	8	0.101266	2	0	28	33	35	3	3	0	0	0	0	0	0	0	0	6	0	44.5946	47.2973	4.05405	4.05405	0	8	27	0	14	1	0	6
305	71074811	Antagonist	543.71	7.34743	73.5413	50.8016	82.3511	0.993801	0.686508	1.11285	0.0560976	74	41	6	79	46	30	62	8	0.101266	2	0	28	33	35	3	3	0	0	0	0	0	0	0	0	6	0	44.5946	47.2973	4.05405	4.05405	0	8	27	0	14	1	0	6
306	902244	Antagonist	301.46	8.61314	34.7671	26.0854	38.4541	0.993346	0.745297	1.09869	0.115789	35	20	3	37	22	16	30.5	3	0.0810811	1	0	15	15	16	1	1	0	2	0	0	0	0	0	2	4	0	42.8571	45.7143	2.85714	2.85714	0	3	13	0	10	1	0	3
307	53239855	Antagonist	523.06	8.04708	64.996	46.131	71.9664	0.999938	0.709708	1.10718	0.059744	65	38	6	69	42	30	58	7	0.101449	2	0	28	27	32	2	3	0	0	0	1	0	0	0	1	6	1	41.5385	49.2308	3.07692	4.61538	1.53846	4	28	0	14	1	0	5
308	71099274	Antagonist	494.07	7.71984	63.4432	45.2277	71.0459	0.9913	0.706683	1.11009	0.0634921	64	36	5	68	40	29	55	6	0.0882353	1	0	28	28	31	3	1	0	0	0	1	0	0	0	1	5	1	43.75	48.4375	4.6875	1.5625	1.5625	5	26	0	12	1	0	5
309	49842933	Antagonist	581.54	8.55206	67.785	48.3868	75.2792	0.996838	0.711571	1.10705	0.0580297	68	39	7	72	43	30	59	7	0.0972222	2	0	28	29	33	2	3	0	0	0	0	1	0	0	1	6	1	42.6471	48.5294	2.94118	4.41176	1.47059	5	28	0	14	1	0	5
310	52940479	Antagonist	581.54	8.55206	67.785	48.3868	75.2792	0.996838	0.711571	1.10705	0.0580297	68	39	7	72	43	30	59	7	0.0972222	2	0	28	29	33	2	3	0	0	0	0	1	0	0	1	6	1	42.6471	48.5294	2.94118	4.41176	1.47059	5	28	0	14	1	0	5
311	50897574	Antagonist	435.46	8.53843	52.2651	35.1082	57.5393	1.02481	0.688396	1.12822	0.0705645	51	32	6	54	35	25	49	6	0.111111	3	0	22	19	24	3	3	0	0	2	0	0	0	0	0	8	2	37.2549	47.0588	5.88235	5.88235	3.92157	3	21	0	11	1	0	4
312	50904177	Antagonist	435.46	8.53843	52.2651	35.1082	57.5393	1.02481	0.688396	1.12822	0.0705645	51	32	6	54	35	25	49	6	0.111111	3	0	22	19	24	3	3	0	0	2	0	0	0	0	0	8	2	37.2549	47.0588	5.88235	5.88235	3.92157	3	21	0	11	1	0	4
313	44426355	Antagonist	463.53	7.85644	59.9888	39.1195	66.3185	1.01676	0.663042	1.12404	0.0659537	59	34	6	62	37	20	48.5	8	0.129032	3	0	17	25	25	3	6	0	0	0	0	0	0	0	0	9	0	42.3729	42.3729	5.08475	10.1695	0	6	19	0	10	1	0	4
314	50904169	Antagonist	408.45	8.33571	49.905	33.8924	55.3771	1.01847	0.691682	1.13014	0.0758621	49	30	5	52	33	23	45	5	0.0961538	1	0	22	19	24	2	1	0	0	3	0	0	0	0	0	6	3	38.7755	48.9796	4.08163	2.04082	6.12245	3	21	0	11	1	0	4
315	50904180	Antagonist	408.45	8.33571	49.905	33.8924	55.3771	1.01847	0.691682	1.13014	0.0758621	49	30	5	52	33	23	45	5	0.0961538	1	0	22	19	24	2	1	0	0	3	0	0	0	0	0	6	3	38.7755	48.9796	4.08163	2.04082	6.12245	3	21	0	11	1	0	4
316	71075579	Antagonist	547.14	7.39378	73.8577	49.6311	82.8366	0.998077	0.670691	1.11941	0.0566802	74	39	10	77	42	24	55	9	0.116883	2	0	22	35	32	2	4	0	0	0	1	0	0	0	1	7	1	47.2973	43.2432	2.7027	5.40541	1.35135	10	22	0	11	1	0	4
317	71075644	Antagonist	556.62	8.18559	69.094	46.847	76.4567	1.01609	0.688926	1.12436	0.054878	68	41	8	72	45	30	61	7	0.0972222	2	0	28	27	33	2	3	0	0	3	0	0	0	0	0	8	3	39.7059	48.5294	2.94118	4.41176	4.41176	5	28	0	14	1	0	5
318	71074943	Antagonist	543.71	7.34743	73.5413	50.8016	82.3511	0.993801	0.686508	1.11285	0.0560976	74	41	6	79	46	30	62	8	0.101266	2	0	28	33	35	3	3	0	0	0	0	0	0	0	0	6	0	44.5946	47.2973	4.05405	4.05405	0	8	27	0	14	1	0	6
319	753116	Antagonist	332.16	11.072	30.7308	22.5285	33.0441	1.02436	0.75095	1.10147	0.115789	30	20	4	32	22	17	31	2	0.0625	1	0	16	10	15	1	3	0	0	0	0	1	0	0	1	5	1	33.3333	50	3.33333	10	3.33333	1	14	0	17	1	0	3
320	986536	Antagonist	372.48	8.09739	46.5416	31.3297	51.491	1.01177	0.68108	1.11937	0.0861538	46	26	7	48	28	19	39	4	0.0833333	3	0	16	20	19	2	4	0	1	0	0	0	0	0	1	7	0	43.4783	41.3043	4.34783	8.69565	0	4	15	0	11	1	0	3
321	2928967	Antagonist	431.56	7.84655	55.7379	36.3127	62.0291	1.01342	0.660231	1.1278	0.0735632	55	30	6	57	32	16	42	7	0.122807	4	0	12	25	21	3	5	0	1	0	0	0	0	0	1	9	0	45.4545	38.1818	5.45455	9.09091	0	7	14	0	6	1	0	3
322	22552026	Antagonist	379.55	8.25109	46.3925	31.5286	51.6999	1.00853	0.685404	1.12391	0.09	46	25	4	48	27	14	35.5	5	0.104167	3	0	11	21	17	3	3	0	2	0	0	0	0	0	2	8	0	45.6522	36.9565	6.52174	6.52174	0	6	11	0	7	1	0	3
323	3571741	Antagonist	435.35	9.26277	47.0324	33.9208	52.3658	1.00069	0.721719	1.11417	0.0820106	47	28	4	50	31	23	43	4	0.08	1	0	22	19	22	4	1	0	0	0	0	1	0	0	1	6	1	40.4255	46.8085	8.51064	2.12766	2.12766	3	19	0	18	1	0	4
324	71075494	Antagonist	545.12	7.57111	71.9741	48.8697	80.4214	0.99964	0.678746	1.11696	0.0580297	72	39	8	76	43	24	56	9	0.118421	2	0	22	33	32	2	4	0	0	0	1	0	0	0	1	7	1	45.8333	44.4444	2.77778	5.55556	1.38889	10	22	0	11	1	0	5
325	86674542	Antagonist	517.67	7.39529	69.6577	48.0402	77.9359	0.99511	0.686289	1.11337	0.0580297	70	39	7	74	43	30	59	7	0.0945946	2	0	28	31	33	3	3	0	0	0	0	0	0	0	0	6	0	44.2857	47.1429	4.28571	4.28571	0	5	28	0	14	1	0	5
326	71075531	Antagonist	563.14	7.50853	75.185	50.0856	84.046	1.00247	0.667808	1.12061	0.0551282	75	40	10	78	43	24	56	10	0.128205	2	0	22	35	32	2	5	0	0	0	1	0	0	0	1	8	1	46.6667	42.6667	2.66667	6.66667	1.33333	10	22	0	11	1	0	4
327	3475758	Antagonist	490.5	8.4569	59.658	39.2614	64.8238	1.02859	0.676921	1.11765	0.0634921	58	36	7	62	40	24	53.5	7	0.112903	3	0	21	22	26	2	8	0	0	0	0	0	0	0	0	10	0	37.931	44.8276	3.44828	13.7931	0	5	21	0	15	1	0	5
328	71074624	Antagonist	523.06	8.04708	64.996	46.131	71.9664	0.999938	0.709708	1.10718	0.059744	65	38	6	69	42	30	58	7	0.101449	2	0	28	27	32	2	3	0	0	0	1	0	0	0	1	6	1	41.5385	49.2308	3.07692	4.61538	1.53846	4	28	0	14	1	0	5
329	22280073	Antagonist	496.96	9.3766	54.8506	37.2729	59.7031	1.03492	0.703262	1.12647	0.0662879	53	33	7	55	35	19	45	9	0.163636	1	0	18	20	24	0	4	0	1	3	1	0	0	0	2	9	4	37.7358	45.283	0	7.54717	7.54717	5	19	0	6	1	0	3
330	54579784	Antagonist	601.75	7.52187	80.0795	54.472	89.1851	1.00099	0.6809	1.11481	0.0505051	80	45	6	85	50	31	67	9	0.105882	3	0	28	35	37	3	5	0	0	0	0	0	0	0	0	8	0	43.75	46.25	3.75	6.25	0	8	29	0	14	1	0	6
331	25263380	Antagonist	448.53	8.62558	52.8689	36.7842	57.7004	1.01671	0.707388	1.10962	0.0705645	52	32	7	55	35	26	50	5	0.0909091	4	0	22	20	24	2	5	0	1	0	0	0	0	0	1	8	0	38.4615	46.1538	3.84615	9.61538	0	2	22	0	9	1	0	4
332	661079	Antagonist	419.52	7.49143	56.3342	37.2105	62.8997	1.00597	0.664473	1.12321	0.0731183	56	31	5	59	34	19	45	8	0.135593	3	0	16	25	24	3	4	0	0	0	0	0	0	0	0	7	0	44.6429	42.8571	5.35714	7.14286	0	7	17	0	15	1	0	4
333	2951279	Antagonist	430.44	8.6088	51.2362	34.8296	55.5746	1.02472	0.696592	1.11149	0.0725806	50	32	4	54	36	24	49.5	6	0.111111	3	0	21	18	24	2	6	0	0	0	0	0	0	0	0	8	0	36	48	4	12	0	3	21	0	15	1	0	5
334	122189255	Antagonist	467.6	8.06207	58.7306	39.1082	65.4011	1.0126	0.674279	1.12761	0.0700758	58	33	4	62	37	20	48.5	7	0.112903	3	0	17	25	23	5	4	0	1	0	0	0	0	0	1	10	0	43.1034	39.6552	8.62069	6.89655	0	8	15	0	6	1	0	5
335	54584227	Antagonist	483.68	7.2191	66.9523	44.1083	75.1085	0.999288	0.658333	1.12102	0.0659537	67	34	3	70	37	14	45	11	0.157143	2	0	12	33	27	1	5	0	1	0	0	0	0	0	1	7	0	49.2537	40.2985	1.49254	7.46269	0	13	14	0	6	1	0	4
336	1543988	Antagonist	413.55	8.79894	47.5162	33.9717	51.9127	1.01098	0.722802	1.10453	0.0793651	47	28	5	49	30	16	40	7	0.142857	4	0	12	19	21	1	4	0	2	0	0	0	0	0	2	7	0	40.4255	44.6809	2.12766	8.51064	0	4	17	0	10	1	0	3
337	44426335	Antagonist	441.52	7.88429	56.4506	38.4491	62.4845	1.00805	0.686591	1.11579	0.0700758	56	33	4	60	37	24	50.5	6	0.1	3	0	21	23	26	3	4	0	0	0	0	0	0	0	0	7	0	41.0714	46.4286	5.35714	7.14286	0	4	22	0	13	1	0	5
338	54587161	Antagonist	493.62	7.96161	62.6288	42.2786	69.0723	1.01014	0.681913	1.11407	0.0638655	62	35	4	65	38	20	49	11	0.169231	2	0	18	27	27	1	6	0	1	0	0	0	0	0	1	8	0	43.5484	43.5484	1.6129	9.67742	0	7	20	0	6	1	0	4
339	70694419	Antagonist	493.62	7.96161	62.6288	42.2786	69.0723	1.01014	0.681913	1.11407	0.0638655	62	35	4	65	38	20	49	11	0.169231	2	0	18	27	27	1	6	0	1	0	0	0	0	0	1	8	0	43.5484	43.5484	1.6129	9.67742	0	7	20	0	6	1	0	4
340	3241674	Antagonist	409.66	6.50254	62.5013	39.2107	71.6863	0.992084	0.622392	1.13788	0.0767196	63	28	6	64	29	9	35	10	0.15625	3	0	6	35	21	3	3	0	1	0	0	0	0	0	1	7	0	55.5556	33.3333	4.7619	4.7619	0	14	7	0	6	1	0	2
341	71075174	Antagonist	564.72	7.5296	74.4395	52.7959	82.8528	0.992527	0.703945	1.1047	0.0531561	75	43	5	80	48	36	67	8	0.1	2	0	34	32	38	2	3	0	0	0	0	0	0	0	0	5	0	42.6667	50.6667	2.66667	4	0	4	34	0	14	1	0	6
342	71075208	Antagonist	524.71	6.99613	74.534	49.7732	83.8926	0.993787	0.663643	1.11857	0.0580297	75	39	8	79	43	24	56	9	0.113924	2	0	22	36	33	2	4	0	0	0	0	0	0	0	0	6	0	48	44	2.66667	5.33333	0	11	22	0	11	1	0	5
343	25181477	Antagonist	482.02	8.45649	58.1306	38.415	64.5186	1.01984	0.673947	1.13191	0.0685484	57	32	7	59	34	14	42.5	8	0.135593	3	0	11	25	22	3	4	0	1	1	1	0	0	0	2	10	2	43.8596	38.5965	5.26316	7.01754	3.50877	10	12	0	8	1	0	3
344	16806307	Antagonist	433.57	8.02907	54.1997	37.6423	60.1951	1.0037	0.69708	1.11472	0.0731183	54	31	5	57	34	20	45.5	6	0.105263	3	0	17	23	24	3	3	0	1	0	0	0	0	0	1	7	0	42.5926	44.4444	5.55556	5.55556	0	5	19	0	10	1	0	4
345	71075064	Antagonist	543.71	7.34743	73.5413	50.8016	82.3511	0.993801	0.686508	1.11285	0.0560976	74	41	6	79	46	30	62	8	0.101266	2	0	28	33	35	3	3	0	0	0	0	0	0	0	0	6	0	44.5946	47.2973	4.05405	4.05405	0	8	27	0	14	1	0	6
346	71075327	Antagonist	543.71	7.34743	73.5413	50.8016	82.3511	0.993801	0.686508	1.11285	0.0560976	74	41	6	79	46	30	62	8	0.101266	2	0	28	33	35	3	3	0	0	0	0	0	0	0	0	6	0	44.5946	47.2973	4.05405	4.05405	0	8	27	0	14	1	0	6
347	3748480	Antagonist	430.44	8.6088	51.2362	34.8296	55.5746	1.02472	0.696592	1.11149	0.0725806	50	32	5	54	36	24	49.5	5	0.0925926	3	0	21	18	24	2	6	0	0	0	0	0	0	0	0	8	0	36	48	4	12	0	3	21	0	15	1	0	5
348	3634961	Antagonist	446.54	7.56847	59.4433	39.4207	66.026	1.00751	0.668147	1.11908	0.0700758	59	33	4	63	37	19	48	6	0.0952381	3	0	16	26	26	2	5	0	0	0	0	0	0	0	0	7	0	44.0678	44.0678	3.38983	8.47458	0	8	18	0	15	1	0	5
349	53389231	Antagonist	571.64	8.16629	71.1958	47.8527	78.955	1.01708	0.68361	1.12793	0.0534262	70	42	9	74	46	30	62	7	0.0945946	2	0	28	28	33	3	3	0	0	3	0	0	0	0	0	9	3	40	47.1429	4.28571	4.28571	4.28571	6	27	0	14	1	0	5
350	44426356	Antagonist	447.53	7.71603	58.6615	38.665	65.1091	1.01141	0.666638	1.12257	0.0681818	58	33	5	61	36	20	47.5	8	0.131148	3	0	17	25	25	3	5	0	0	0	0	0	0	0	0	8	0	43.1034	43.1034	5.17241	8.62069	0	6	19	0	10	1	0	4
351	71075511	Antagonist	507.73	6.76973	73.9812	49.8699	83.9721	0.986416	0.664932	1.11963	0.059744	75	38	8	79	42	24	55	8	0.101266	2	0	22	37	33	3	2	0	0	0	0	0	0	0	0	5	0	49.3333	44	4	2.66667	0	11	22	0	11	1	0	5
352	70694429	Antagonist	489.63	7.89726	62.3015	42.8241	68.8629	1.00486	0.690711	1.11069	0.0638655	62	35	4	65	38	21	50	11	0.169231	3	0	18	27	28	1	5	0	1	0	0	0	0	0	1	7	0	43.5484	45.1613	1.6129	8.06452	0	7	21	0	14	1	0	4
353	44426354	Antagonist	433.5	7.88182	55.7779	36.9036	61.6939	1.01414	0.670975	1.12171	0.0705645	55	32	5	58	35	20	46.5	7	0.12069	3	0	17	23	24	3	5	0	0	0	0	0	0	0	0	8	0	41.8182	43.6364	5.45455	9.09091	0	5	19	0	10	1	0	4
354	54582293	Antagonist	495.69	7.28956	67.9523	45.1083	76.1085	0.999299	0.663357	1.11924	0.0638655	68	35	4	71	38	15	47	11	0.15493	3	0	12	33	28	1	5	0	1	0	0	0	0	0	1	7	0	48.5294	41.1765	1.47059	7.35294	0	13	15	0	8	1	0	4
355	71075141	Antagonist	563.14	7.50853	75.185	50.0856	84.046	1.00247	0.667808	1.12061	0.0551282	75	40	10	78	43	24	56	10	0.128205	2	0	22	35	32	2	5	0	0	0	1	0	0	0	1	8	1	46.6667	42.6667	2.66667	6.66667	1.33333	10	22	0	11	1	0	4
356	86674541	Antagonist	503.64	7.51701	66.7741	46.2788	74.5207	0.996628	0.690728	1.11225	0.059744	67	38	6	71	42	30	58	7	0.0985915	2	0	28	29	32	3	3	0	0	0	0	0	0	0	0	6	0	43.2836	47.7612	4.47761	4.47761	0	4	28	0	14	1	0	5
357	51049625	Antagonist	567.51	8.73092	64.9014	46.6254	71.864	0.998483	0.717314	1.1056	0.059744	65	38	6	69	42	30	58	7	0.101449	2	0	28	27	32	2	3	0	0	0	0	1	0	0	1	6	1	41.5385	49.2308	3.07692	4.61538	1.53846	4	28	0	14	1	0	5
358	25263385	Antagonist	464.53	8.76472	54.1962	37.2387	58.9098	1.02257	0.702617	1.11151	0.0681818	53	33	7	56	36	26	51	6	0.107143	4	0	22	20	24	2	6	0	1	0	0	0	0	0	1	9	0	37.7358	45.283	3.77358	11.3208	0	2	22	0	9	1	0	4
359	71075558	Antagonist	547.14	7.39378	73.8577	49.6311	82.8366	0.998077	0.670691	1.11941	0.0566802	74	39	10	77	42	24	55	9	0.116883	2	0	22	35	32	2	4	0	0	0	1	0	0	0	1	7	1	47.2973	43.2432	2.7027	5.40541	1.35135	10	22	0	11	1	0	4
360	71075102	Antagonist	561.17	7.28792	76.7413	51.3925	86.2518	0.99664	0.667435	1.12015	0.0551282	77	40	11	80	43	24	56	9	0.1125	2	0	22	37	33	2	4	0	0	0	1	0	0	0	1	7	1	48.0519	42.8571	2.5974	5.19481	1.2987	11	22	0	11	1	0	4
361	44399878	Antagonist	550.57	8.47031	66.865	43.9946	73.4603	1.02869	0.67684	1.13016	0.0564103	65	40	8	69	44	28	58.5	8	0.115942	1	0	27	25	30	2	5	0	0	3	0	0	0	0	0	10	3	38.4615	46.1538	3.07692	7.69231	4.61538	6	24	0	19	1	0	5
362	71075655	Antagonist	506.69	7.03736	71.3231	48.5573	80.268	0.990599	0.674407	1.11483	0.0611664	72	38	6	77	43	24	56	8	0.103896	2	0	22	34	33	2	3	0	0	0	0	0	0	0	0	5	0	47.2222	45.8333	2.77778	4.16667	0	11	22	0	11	1	0	6
363	650226	Antagonist	380.51	8.09596	47.207	32.6707	52.6536	1.0044	0.695121	1.12029	0.0854701	47	27	4	50	30	18	40.5	5	0.1	3	0	15	20	20	4	2	0	1	0	0	0	0	0	1	7	0	42.5532	42.5532	8.51064	4.25532	0	5	15	0	12	1	0	4
364	71075794	Antagonist	544.72	7.07429	76.9303	50.4721	86.6475	0.999095	0.655482	1.12529	0.0551282	77	40	11	80	43	24	56	9	0.1125	2	0	22	37	33	2	4	0	0	1	0	0	0	0	0	7	1	48.0519	42.8571	2.5974	5.19481	1.2987	11	22	0	11	1	0	4
365	7120051	Antagonist	324.38	9.268	35.6799	25.8296	38.6208	1.01943	0.737989	1.10345	0.102767	35	23	3	38	26	18	36	2	0.0526316	2	0	16	12	17	2	3	0	1	0	0	0	0	0	1	6	0	34.2857	48.5714	5.71429	8.57143	0	1	16	0	11	1	0	4
366	127035275	Antagonist	560.74	7.18897	77.534	52.7732	86.8926	0.994026	0.676579	1.11401	0.0534262	78	42	9	82	46	30	62	8	0.097561	2	0	28	36	36	2	4	0	0	0	0	0	0	0	0	6	0	46.1538	46.1538	2.5641	5.12821	0	8	28	0	14	1	0	5
367	56926187	Antagonist	552.5	9.36441	61.8615	40.4149	67.0055	1.0485	0.684998	1.13569	0.0576923	59	40	8	64	45	25	59	5	0.078125	3	0	22	19	27	4	6	0	0	3	0	0	0	0	0	13	3	32.2034	45.7627	6.77966	10.1695	5.08475	5	22	0	9	1	0	6
368	4295307	Antagonist	430.44	8.6088	51.2362	34.8296	55.5746	1.02472	0.696592	1.11149	0.0725806	50	32	5	54	36	24	49.5	5	0.0925926	3	0	21	18	24	2	6	0	0	0	0	0	0	0	0	8	0	36	48	4	12	0	3	21	0	15	1	0	5
369	54585194	Antagonist	481.71	6.9813	68.5086	45.4152	77.3143	0.992878	0.658191	1.1205	0.0659537	69	34	3	72	37	14	45	11	0.152778	2	0	12	35	28	1	4	0	1	0	0	0	0	0	1	6	0	50.7246	40.5797	1.44928	5.7971	0	14	14	0	6	1	0	4
370	86674540	Antagonist	503.64	7.51701	66.7741	46.2788	74.5207	0.996628	0.690728	1.11225	0.059744	67	38	6	71	42	30	58	7	0.0985915	2	0	28	29	32	3	3	0	0	0	0	0	0	0	0	6	0	43.2836	47.7612	4.47761	4.47761	0	4	28	0	14	1	0	5
371	134156553	Antagonist	554.7	7.49595	74.0902	50.2222	83.2835	1.00122	0.678678	1.12545	0.054878	74	41	8	78	45	29	60	7	0.0897436	1	0	28	33	35	2	1	0	0	3	0	0	0	0	0	6	3	44.5946	47.2973	2.7027	1.35135	4.05405	8	27	0	12	1	0	5
372	71099267	Antagonist	554.7	7.49595	74.0902	50.2222	83.2835	1.00122	0.678678	1.12545	0.054878	74	41	8	78	45	29	60	7	0.0897436	1	0	28	33	35	2	1	0	0	3	0	0	0	0	0	6	3	44.5946	47.2973	2.7027	1.35135	4.05405	8	27	0	12	1	0	5
373	71075695	Antagonist	561.17	7.28792	76.7413	51.3925	86.2518	0.99664	0.667435	1.12015	0.0551282	77	40	11	80	43	24	56	9	0.1125	2	0	22	37	33	2	4	0	0	0	1	0	0	0	1	7	1	48.0519	42.8571	2.5974	5.19481	1.2987	11	22	0	11	1	0	4
374	10292707	Antagonist	373.41	7.77937	49.5523	29.773	55.3374	1.03234	0.620271	1.15286	0.0830769	48	26	9	49	27	11	33	7	0.142857	1	0	10	22	18	1	4	0	0	3	0	0	0	0	0	8	3	45.8333	37.5	2.08333	8.33333	6.25	10	8	0	9	1	0	2
375	44411843	Antagonist	436.47	8.08278	55.6541	34.7787	61.8357	1.03063	0.64405	1.14511	0.0709677	54	31	6	56	33	17	42	10	0.178571	1	0	16	23	22	2	4	0	0	3	0	0	0	0	0	9	3	42.5926	40.7407	3.7037	7.40741	5.55556	8	14	0	9	1	0	3
376	71075143	Antagonist	538.08	8.03104	67.0978	47.1367	74.4647	1.00146	0.703533	1.11141	0.0580297	67	39	7	71	43	30	59	7	0.0985915	2	0	28	28	32	3	3	0	0	0	1	0	0	0	1	7	1	41.791	47.7612	4.47761	4.47761	1.49254	5	27	0	14	1	0	5
377	118727484	Antagonist	540.66	7.50917	72.4214	48.1594	80.481	1.00585	0.668881	1.11779	0.0564103	72	40	4	76	44	25	57.5	11	0.144737	2	0	23	32	32	2	6	0	0	0	0	0	0	0	0	8	0	44.4444	44.4444	2.77778	8.33333	0	9	23	0	11	1	0	5
378	11785404	Antagonist	504.55	8.00873	64.7486	40.756	71.8755	1.02776	0.646921	1.14088	0.0619048	63	36	6	66	39	21	50	12	0.181818	1	0	20	27	26	2	5	0	0	3	0	0	0	0	0	10	3	42.8571	41.2698	3.1746	7.93651	4.7619	10	16	0	9	1	0	4
379	44404690	Antagonist	439.46	8.45115	53.3414	35.5571	58.7128	1.0258	0.68379	1.12909	0.0705645	52	32	7	55	35	23	47	5	0.0909091	1	0	22	20	25	1	3	0	0	3	0	0	0	0	0	7	3	38.4615	48.0769	1.92308	5.76923	5.76923	4	21	0	17	1	0	4
380	44345278	Antagonist	497.71	7.11014	69.8359	45.8697	78.5237	0.997656	0.655281	1.12177	0.0638655	70	35	3	73	38	14	46	11	0.150685	2	0	12	35	28	1	5	0	1	0	0	0	0	0	1	7	0	50	40	1.42857	7.14286	0	14	14	0	6	1	0	4
381	54584228	Antagonist	497.71	7.11014	69.8359	45.8697	78.5237	0.997656	0.655281	1.12177	0.0638655	70	35	3	73	38	14	46	11	0.150685	2	0	12	35	28	1	5	0	1	0	0	0	0	0	1	7	0	50	40	1.42857	7.14286	0	14	14	0	6	1	0	4
382	661982	Antagonist	433.55	7.34831	59.2178	38.9719	66.3149	1.00369	0.660541	1.12398	0.0705645	59	32	5	62	35	19	46	9	0.145161	3	0	16	27	25	3	4	0	0	0	0	0	0	0	0	7	0	45.7627	42.3729	5.08475	6.77966	0	8	17	0	15	1	0	4
383	53230263	Antagonist	567.51	8.73092	64.9014	46.6254	71.864	0.998483	0.717314	1.1056	0.059744	65	38	6	69	42	30	58	7	0.101449	2	0	28	27	32	2	3	0	0	0	0	1	0	0	1	6	1	41.5385	49.2308	3.07692	4.61538	1.53846	4	28	0	14	1	0	5
384	7120055	Antagonist	322.41	8.71378	37.2362	27.1365	40.8266	1.00638	0.733419	1.10342	0.102767	37	23	4	40	26	18	36	1	0.025	2	0	16	14	18	2	2	0	1	0	0	0	0	0	1	5	0	37.8378	48.6486	5.40541	5.40541	0	2	16	0	11	1	0	4
385	53361994	Antagonist	508.71	6.87446	73.2067	49.3187	82.6832	0.98928	0.666469	1.11734	0.059744	74	38	8	78	42	24	55	8	0.102564	2	0	22	36	33	2	3	0	0	0	0	0	0	0	0	5	0	48.6486	44.5946	2.7027	4.05405	0	11	22	0	11	1	0	5
386	44409044	Antagonist	474.94	8.33228	58.287	38.4206	63.9377	1.02258	0.674046	1.12171	0.0662879	57	33	6	59	35	19	45	11	0.186441	1	0	18	24	25	0	6	0	0	1	1	0	0	0	1	8	2	42.1053	43.8596	0	10.5263	3.50877	6	19	0	6	1	0	3
387	71075096	Antagonist	586.65	8.14792	73.3049	49.0629	81.0813	1.01812	0.681429	1.12613	0.0520487	72	43	9	76	47	30	63	8	0.105263	2	0	28	29	34	2	4	0	0	3	0	0	0	0	0	9	3	40.2778	47.2222	2.77778	5.55556	4.16667	6	28	0	14	1	0	5
388	71074784	Antagonist	556.62	8.18559	69.094	46.847	76.4567	1.01609	0.688926	1.12436	0.054878	68	41	8	72	45	30	61	7	0.0972222	2	0	28	27	33	2	3	0	0	3	0	0	0	0	0	8	3	39.7059	48.5294	2.94118	4.41176	4.41176	5	28	0	14	1	0	5
389	117964978	Antagonist	444.81	10.3444	45.2325	31.3751	48.4943	1.05192	0.729653	1.12777	0.0731183	43	31	7	46	34	24	47	4	0.0869565	2	0	22	12	22	2	3	0	0	3	1	0	0	0	1	9	4	27.907	51.1628	4.65116	6.97674	9.30233	1	21	0	25	1	0	4
390	54587160	Antagonist	553.72	7.79887	71.0687	49.3469	78.6933	1.00097	0.695027	1.10836	0.0564103	71	40	3	75	44	26	58	12	0.16	2	0	24	31	33	1	5	0	1	0	0	0	0	0	1	7	0	43.662	46.4789	1.40845	7.04225	0	7	26	0	12	1	0	5
391	71074946	Antagonist	552.71	7.46905	73.4395	51.7959	81.8528	0.992426	0.699945	1.10612	0.0545877	74	42	6	79	47	35	65.5	7	0.0886076	2	0	33	32	37	2	3	0	0	0	0	0	0	0	0	5	0	43.2432	50	2.7027	4.05405	0	5	32	0	14	1	0	6
392	71075302	Antagonist	514.66	7.45884	68.5559	48.0345	76.4376	0.993564	0.696152	1.10779	0.0593792	69	39	5	74	44	30	60	7	0.0945946	2	0	28	30	34	2	3	0	0	0	0	0	0	0	0	5	0	43.4783	49.2754	2.89855	4.34783	0	6	28	0	14	1	0	6
393	44409427	Antagonist	487	7.85484	62.7269	41.4889	69.5587	1.01172	0.669176	1.12191	0.0641711	62	34	6	64	36	19	46	12	0.1875	1	0	18	28	27	0	5	0	0	1	1	0	0	0	1	7	2	45.1613	43.5484	0	8.06452	3.22581	8	19	0	6	1	0	3
394	117964989	Antagonist	448.85	9.55	48.9997	32.8979	53.3247	1.04255	0.699955	1.13457	0.0731183	47	31	7	50	34	19	44.5	4	0.08	2	0	17	16	22	2	3	0	0	3	1	0	0	0	1	9	4	34.0426	46.8085	4.25532	6.38298	8.51064	5	17	0	21	1	0	4
395	1488497	Antagonist	310.76	9.41697	33.5926	24.3808	36.8074	1.01796	0.738812	1.11538	0.103896	33	22	2	35	24	19	34	3	0.0857143	1	0	18	11	16	4	1	0	0	0	1	0	0	0	1	6	1	33.3333	48.4848	12.1212	3.0303	3.0303	0	16	0	12	1	0	3
396	71099327	Antagonist	494.62	7.60954	64.9267	45.0005	72.6982	0.998872	0.692315	1.11843	0.0615616	65	37	6	69	41	29	56	6	0.0869565	1	0	28	28	32	2	1	0	0	2	0	0	0	0	0	5	2	43.0769	49.2308	3.07692	1.53846	3.07692	5	27	0	12	1	0	5
397	44432403	Antagonist	472.51	9.08673	53.6433	36.6536	58.3439	1.0316	0.704877	1.122	0.0681818	52	33	5	55	36	23	48	8	0.145455	1	0	22	19	25	0	4	0	1	3	0	0	0	0	1	8	3	36.5385	48.0769	0	7.69231	5.76923	4	21	0	9	1	0	4
398	117964960	Antagonist	448.85	9.55	48.9997	32.8979	53.3247	1.04255	0.699955	1.13457	0.0731183	47	31	7	50	34	19	45	4	0.08	3	0	16	16	22	2	3	0	0	3	1	0	0	0	1	9	4	34.0426	46.8085	4.25532	6.38298	8.51064	5	17	0	19	1	0	4
399	71099305	Antagonist	551.56	8.11118	67.014	48.2392	75.2756	0.9855	0.7094	1.10699	0.0615616	68	37	6	72	41	29	56	6	0.0833333	1	0	28	31	33	2	1	0	0	0	0	1	0	0	1	4	1	45.5882	48.5294	2.94118	1.47059	1.47059	6	27	0	12	1	0	5
400	54582292	Antagonist	491.65	7.68203	64.1851	43.5855	71.2781	1.00289	0.681023	1.11372	0.0638655	64	35	3	67	38	20	49	12	0.179104	2	0	18	29	28	1	5	0	1	0	0	0	0	0	1	7	0	45.3125	43.75	1.5625	7.8125	0	8	20	0	6	1	0	4
401	9826930	Antagonist	491.65	7.68203	64.1851	43.5855	71.2781	1.00289	0.681023	1.11372	0.0638655	64	35	3	67	38	20	49	12	0.179104	2	0	18	29	28	1	5	0	1	0	0	0	0	0	1	7	0	45.3125	43.75	1.5625	7.8125	0	8	20	0	6	1	0	4
402	44432402	Antagonist	472.51	9.08673	53.6433	36.6536	58.3439	1.0316	0.704877	1.122	0.0681818	52	33	5	55	36	23	48	8	0.145455	1	0	22	19	25	0	4	0	1	3	0	0	0	0	1	8	3	36.5385	48.0769	0	7.69231	5.76923	4	21	0	9	1	0	4
403	54585199	Antagonist	477.62	7.82984	61.3015	41.8241	67.8629	1.00494	0.685641	1.11251	0.0659537	61	34	3	64	37	20	48	11	0.171875	2	0	18	27	27	1	5	0	1	0	0	0	0	0	1	7	0	44.2623	44.2623	1.63934	8.19672	0	7	20	0	6	1	0	4
404	44432401	Antagonist	486.54	8.84618	56.5269	38.415	61.7591	1.02776	0.698455	1.12289	0.0659537	55	34	6	58	37	23	49	8	0.137931	1	0	22	21	26	0	4	0	1	3	0	0	0	0	1	8	3	38.1818	47.2727	0	7.27273	5.45455	5	21	0	9	1	0	4
405	71075439	Antagonist	545.12	7.57111	71.9741	48.8697	80.4214	0.99964	0.678746	1.11696	0.0580297	72	39	8	76	43	24	56	9	0.118421	2	0	22	33	32	2	4	0	0	0	1	0	0	0	1	7	1	45.8333	44.4444	2.77778	5.55556	1.38889	10	22	0	11	1	0	5
406	71075147	Antagonist	505.05	7.77	65.2069	44.3469	72.591	1.00318	0.68226	1.11678	0.0619048	65	36	8	68	39	24	52	8	0.117647	2	0	22	29	29	2	4	0	0	0	1	0	0	0	1	7	1	44.6154	44.6154	3.07692	6.15385	1.53846	7	22	0	11	1	0	4
407	50904175	Antagonist	404.49	7.77865	52.2759	35.7163	58.4526	1.00531	0.686852	1.12409	0.0758621	52	30	5	55	33	23	45	5	0.0909091	1	0	22	22	25	2	1	0	0	2	0	0	0	0	0	5	2	42.3077	48.0769	3.84615	1.92308	3.84615	4	21	0	11	1	0	4
408	53470380	Antagonist	600.68	8.00907	76.1885	50.8243	84.4965	1.01585	0.677657	1.12662	0.05074	75	44	10	79	48	30	64	8	0.101266	2	0	28	31	35	2	4	0	0	3	0	0	0	0	0	9	3	41.3333	46.6667	2.66667	5.33333	4	7	28	0	14	1	0	5
409	53470383	Antagonist	600.68	8.00907	76.1885	50.8243	84.4965	1.01585	0.677657	1.12662	0.05074	75	44	10	79	48	30	64	8	0.101266	2	0	28	31	35	2	4	0	0	3	0	0	0	0	0	9	3	41.3333	46.6667	2.66667	5.33333	4	7	28	0	14	1	0	5
410	44327425	Antagonist	533.74	7.31151	72.8359	48.8697	81.5237	0.997752	0.669448	1.11676	0.0583215	73	38	5	76	41	20	52	13	0.171053	2	0	18	35	31	1	5	0	1	0	0	0	0	0	1	7	0	47.9452	42.4658	1.36986	6.84932	0	11	20	0	6	1	0	4
411	54585193	Antagonist	533.74	7.31151	72.8359	48.8697	81.5237	0.997752	0.669448	1.11676	0.0583215	73	38	5	76	41	20	52	13	0.171053	2	0	18	35	31	1	5	0	1	0	0	0	0	0	1	7	0	47.9452	42.4658	1.36986	6.84932	0	11	20	0	6	1	0	4
412	71074875	Antagonist	574.77	7.09593	80.4176	54.5346	90.3078	0.99281	0.673267	1.11491	0.0520487	81	43	9	85	47	30	63	9	0.105882	2	0	28	38	37	2	4	0	0	0	0	0	0	0	0	6	0	46.9136	45.679	2.46914	4.93827	0	9	28	0	14	1	0	5
413	71074924	Antagonist	506.61	7.794	65.185	45.2106	72.3621	1.00285	0.695548	1.11326	0.059744	65	38	6	69	42	30	58	7	0.101449	2	0	28	27	32	2	3	0	0	1	0	0	0	0	0	6	1	41.5385	49.2308	3.07692	4.61538	1.53846	4	28	0	14	1	0	5
414	4518233	Antagonist	452.53	8.7025	53.1889	36.0342	58.2818	1.02286	0.692965	1.1208	0.0705645	52	32	5	55	35	23	47.5	8	0.145455	2	0	21	20	22	4	5	0	1	0	0	0	0	0	1	10	0	38.4615	42.3077	7.69231	9.61538	0	4	18	0	14	1	0	4
415	71099268	Antagonist	526.77	6.75346	76.4357	53.1711	86.6796	0.979945	0.681681	1.11128	0.0576923	78	40	5	83	45	29	60	8	0.0963855	1	0	28	38	37	2	1	0	0	0	0	0	0	0	0	3	0	48.7179	47.4359	2.5641	1.28205	0	10	27	0	12	1	0	6
416	1002526	Antagonist	372.18	11.2782	34.0581	24.983	36.2535	1.03206	0.757061	1.09859	0.102767	33	23	3	36	26	18	35.5	2	0.0555556	1	0	17	10	17	1	4	0	0	0	0	1	0	0	1	6	1	30.303	51.5152	3.0303	12.1212	3.0303	1	16	0	18	1	0	4
417	3240065	Antagonist	366.45	8.9378	41.6252	29.6309	45.9535	1.01525	0.722705	1.12082	0.0892308	41	26	4	44	29	22	40.5	3	0.0681818	1	0	21	15	19	4	1	0	1	1	0	0	0	0	1	7	1	36.5854	46.3415	9.7561	2.43902	2.43902	2	17	0	16	1	0	4
418	71075407	Antagonist	540.71	7.11461	75.8613	50.2277	85.102	0.998175	0.660891	1.11976	0.0564103	76	40	8	80	44	24	57	10	0.125	2	0	22	36	33	2	5	0	0	0	0	0	0	0	0	7	0	47.3684	43.4211	2.63158	6.57895	0	11	22	0	11	1	0	5
419	56926188	Antagonist	538.47	9.61554	58.9779	38.6535	63.5903	1.05318	0.690241	1.13554	0.0593792	56	39	8	61	44	25	58	4	0.0655738	3	0	22	17	26	4	6	0	0	3	0	0	0	0	0	13	3	30.3571	46.4286	7.14286	10.7143	5.35714	4	22	0	9	1	0	6
420	44426347	Antagonist	463.53	7.85644	59.9888	39.1195	66.3185	1.01676	0.663042	1.12404	0.0659537	59	34	6	62	37	20	48.5	8	0.129032	3	0	17	25	25	3	6	0	0	0	0	0	0	0	0	9	0	42.3729	42.3729	5.08475	10.1695	0	6	19	0	10	1	0	4
421	2158311	Antagonist	403.41	10.0853	41.8761	28.9547	45.344	1.0469	0.723867	1.1336	0.0820106	40	28	4	43	31	22	42.5	4	0.0930233	1	0	21	12	19	3	2	0	1	3	0	0	0	0	1	9	3	30	47.5	7.5	5	7.5	2	17	0	13	1	0	4
422	25181476	Antagonist	517.58	7.96277	66.1997	43.3354	72.9431	1.01846	0.666698	1.1222	0.0583215	65	38	7	68	41	22	54	10	0.147059	4	0	18	27	28	3	7	0	0	0	0	0	0	0	0	10	0	41.5385	43.0769	4.61538	10.7692	0	6	22	0	8	1	0	4
423	52921711	Antagonist	567.51	8.73092	64.9014	46.6254	71.864	0.998483	0.717314	1.1056	0.059744	65	38	6	69	42	30	58	7	0.101449	2	0	28	27	32	2	3	0	0	0	0	1	0	0	1	6	1	41.5385	49.2308	3.07692	4.61538	1.53846	4	28	0	14	1	0	5
424	50904176	Antagonist	376.43	8.18326	46.5087	32.1935	51.6222	1.01106	0.699859	1.12222	0.0820106	46	28	3	49	31	23	43	5	0.102041	1	0	22	18	23	2	1	0	0	2	0	0	0	0	0	5	2	39.1304	50	4.34783	2.17391	4.34783	2	21	0	11	1	0	4
425	44412188	Antagonist	464.53	7.74217	61.4213	38.3015	68.6661	1.02369	0.638358	1.14444	0.0662879	60	33	8	62	35	17	44	10	0.16129	1	0	16	27	24	2	4	0	0	3	0	0	0	0	0	9	3	45	40	3.33333	6.66667	5	10	14	0	9	1	0	3
426	71074745	Antagonist	572.62	8.29884	70.4213	47.3015	77.6661	1.0206	0.685529	1.1256	0.0534262	69	42	8	73	46	30	62	8	0.109589	2	0	28	27	33	2	4	0	0	3	0	0	0	0	0	9	3	39.1304	47.8261	2.89855	5.7971	4.34783	5	28	0	14	1	0	5
427	2946893	Antagonist	474.58	8.04373	60.1743	38.9774	66.3648	1.0199	0.660634	1.12483	0.0662879	59	33	8	61	35	17	46	9	0.147541	5	0	12	26	23	2	7	0	1	0	0	0	0	0	1	10	0	44.0678	38.9831	3.38983	11.8644	0	7	16	0	10	1	0	3
428	54586153	Antagonist	467.68	7.08606	65.625	43.6538	73.8991	0.994318	0.661421	1.11968	0.0681818	66	33	3	69	36	14	44	10	0.144928	2	0	12	33	27	1	4	0	1	0	0	0	0	0	1	6	0	50	40.9091	1.51515	6.06061	0	13	14	0	6	1	0	4
429	2817025	Antagonist	328.4	8.00976	41.0361	29.0457	45.6938	1.00088	0.708432	1.11448	0.0933333	41	25	2	44	28	23	39.5	3	0.0681818	0	0	23	16	20	4	1	0	0	0	0	0	0	0	0	5	0	39.0244	48.7805	9.7561	2.43902	0	1	19	0	22	1	0	4
430	71075289	Antagonist	587.82	6.91553	84.0757	56.8472	95.0119	0.989126	0.668791	1.11779	0.05074	85	44	8	89	48	30	64	10	0.11236	2	0	28	41	38	3	3	0	0	0	0	0	0	0	0	6	0	48.2353	44.7059	3.52941	3.52941	0	10	28	0	14	1	0	5
431	54583268	Antagonist	477.62	7.82984	61.3015	41.8241	67.8629	1.00494	0.685641	1.11251	0.0659537	61	34	3	64	37	20	48	11	0.171875	2	0	18	27	27	1	5	0	1	0	0	0	0	0	1	7	0	44.2623	44.2623	1.63934	8.19672	0	7	20	0	6	1	0	4
432	71099286	Antagonist	493.08	7.58585	64.225	45.9834	71.9628	0.988077	0.707437	1.10712	0.0634921	65	36	5	69	40	29	55	6	0.0869565	1	0	28	29	32	2	1	0	0	0	1	0	0	0	1	4	1	44.6154	49.2308	3.07692	1.53846	1.53846	5	27	0	12	1	0	5
433	46880009	Antagonist	503.53	8.25459	62.8322	40.2333	69.5075	1.03004	0.659562	1.13947	0.0603175	61	36	9	63	38	20	49	9	0.142857	2	0	18	25	27	1	4	0	0	4	0	0	0	0	0	9	4	40.9836	44.2623	1.63934	6.55738	6.55738	7	20	0	14	1	0	3
434	52921708	Antagonist	533.62	7.96448	67.5451	46.4264	74.5243	1.00814	0.692931	1.1123	0.0564103	67	40	7	71	44	32	62	8	0.112676	4	0	28	27	32	3	5	0	0	0	0	0	0	0	0	8	0	40.2985	47.7612	4.47761	7.46269	0	4	28	0	14	1	0	5
435	757946	Antagonist	342.2	10.3697	33.2871	24.8354	36.2499	1.0087	0.752588	1.09848	0.109524	33	21	4	35	23	18	32.5	2	0.0571429	1	0	17	12	17	1	2	0	0	0	0	1	0	0	1	4	1	36.3636	51.5152	3.0303	6.06061	3.0303	1	16	0	18	1	0	3
436	44426345	Antagonist	433.5	7.88182	55.7779	36.9036	61.6939	1.01414	0.670975	1.12171	0.0705645	55	32	5	58	35	20	46.5	7	0.12069	3	0	17	23	24	3	5	0	0	0	0	0	0	0	0	8	0	41.8182	43.6364	5.45455	9.09091	0	5	19	0	10	1	0	4
437	50919249	Antagonist	519.59	8.11859	64.6615	44.665	71.1091	1.01034	0.697891	1.11108	0.0580297	64	39	6	68	43	32	61	8	0.117647	4	0	28	25	31	3	5	0	0	0	0	0	0	0	0	8	0	39.0625	48.4375	4.6875	7.8125	0	3	28	0	14	1	0	5
438	702333	Antagonist	272.4	7.78286	34.7925	24.4434	39.0324	0.994071	0.698383	1.11521	0.122807	35	19	5	37	21	9	27	0	0	3	0	6	16	15	2	1	0	1	0	0	0	0	0	1	4	0	45.7143	42.8571	5.71429	2.85714	0	5	10	0	10	1	0	3
439	56926186	Antagonist	552.5	9.36441	61.8615	40.4149	67.0055	1.0485	0.684998	1.13569	0.0576923	59	40	8	64	45	25	59	5	0.078125	3	0	22	19	27	4	6	0	0	3	0	0	0	0	0	13	3	32.2034	45.7627	6.77966	10.1695	5.08475	5	22	0	9	1	0	6
440	71075321	Antagonist	432.55	7.45776	58.0431	39.2391	65.283	1.00074	0.676536	1.12557	0.0705645	58	32	6	61	35	23	47	6	0.0983607	1	0	22	26	27	2	1	0	0	2	0	0	0	0	0	5	2	44.8276	46.5517	3.44828	1.72414	3.44828	6	21	0	11	1	0	4
441	71075425	Antagonist	510.68	7.09278	71.6504	48.0118	80.4774	0.995144	0.666831	1.11774	0.059744	72	38	7	76	42	24	55	9	0.118421	2	0	22	34	32	2	4	0	0	0	0	0	0	0	0	6	0	47.2222	44.4444	2.77778	5.55556	0	10	22	0	11	1	0	5
442	44409170	Antagonist	444.91	8.39453	54.0761	36.2047	59.3131	1.0203	0.683108	1.11912	0.0709677	53	31	4	55	33	19	43	11	0.2	1	0	18	22	24	0	5	0	0	1	1	0	0	0	1	7	2	41.5094	45.283	0	9.43396	3.77358	5	19	0	6	1	0	3
443	53362011	Antagonist	508.71	6.87446	73.2067	49.3187	82.6832	0.98928	0.666469	1.11734	0.059744	74	38	8	78	42	24	55	8	0.102564	2	0	22	36	33	2	3	0	0	0	0	0	0	0	0	5	0	48.6486	44.5946	2.7027	4.05405	0	11	22	0	11	1	0	5
444	1452920	Antagonist	353.43	8.83575	40.6653	28.5967	44.5343	1.01663	0.714917	1.11336	0.09	40	25	3	42	27	19	37.5	5	0.119048	2	0	17	15	18	3	3	0	1	0	0	0	0	0	1	7	0	37.5	45	7.5	7.5	0	1	17	0	8	1	0	3
445	71075641	Antagonist	540.76	6.7595	79.3012	52.296	89.723	0.991265	0.6537	1.12154	0.0551282	80	40	11	83	43	24	56	9	0.108434	2	0	22	40	34	2	4	0	0	0	0	0	0	0	0	6	0	50	42.5	2.5	5	0	12	22	0	11	1	0	4
446	53470382	Antagonist	544.69	7.46151	72.7668	50.2504	81.0622	0.996805	0.688362	1.11044	0.0560976	73	41	6	78	46	30	62	7	0.0897436	2	0	28	32	35	2	4	0	0	0	0	0	0	0	0	6	0	43.8356	47.9452	2.73973	5.47945	0	7	28	0	14	1	0	6
447	71075633	Antagonist	540.76	6.7595	79.3012	52.296	89.723	0.991265	0.6537	1.12154	0.0551282	80	40	11	83	43	24	56	9	0.108434	2	0	22	40	34	2	4	0	0	0	0	0	0	0	0	6	0	50	42.5	2.5	5	0	12	22	0	11	1	0	4
448	44327507	Antagonist	435.53	8.37558	52.6507	36.5399	57.6173	1.01251	0.70269	1.10803	0.0731183	52	31	2	55	34	20	45	9	0.163636	2	0	18	21	24	1	5	0	1	0	0	0	0	0	1	7	0	40.3846	46.1538	1.92308	9.61538	0	4	20	0	6	1	0	4
449	54581270	Antagonist	435.53	8.37558	52.6507	36.5399	57.6173	1.01251	0.70269	1.10803	0.0731183	52	31	2	55	34	20	45	9	0.163636	2	0	18	21	24	1	5	0	1	0	0	0	0	0	1	7	0	40.3846	46.1538	1.92308	9.61538	0	4	20	0	6	1	0	4
450	52921710	Antagonist	553.48	8.9271	62.0178	44.864	68.4488	1.00029	0.723613	1.10401	0.0615616	62	37	5	66	41	30	57	7	0.106061	2	0	28	25	31	2	3	0	0	0	0	1	0	0	1	6	1	40.3226	50	3.22581	4.83871	1.6129	3	28	0	14	1	0	5
451	54586151	Antagonist	479.69	7.15955	66.625	44.6538	74.8991	0.994403	0.666475	1.1179	0.0659537	67	34	3	70	37	15	46	10	0.142857	3	0	12	33	28	1	4	0	1	0	0	0	0	0	1	6	0	49.2537	41.791	1.49254	5.97015	0	12	16	0	8	1	0	4
452	54586154	Antagonist	507.65	7.81	65.5124	44.04	72.4875	1.00788	0.677538	1.11519	0.0619048	65	36	4	68	39	20	50	12	0.176471	2	0	18	29	28	1	6	0	1	0	0	0	0	0	1	8	0	44.6154	43.0769	1.53846	9.23077	0	8	20	0	6	1	0	4
453	25206537	Antagonist	341.41	8.7541	39.6726	27.8012	43.1623	1.01725	0.712851	1.10673	0.0942029	39	24	3	41	26	15	35	6	0.146341	3	0	12	15	18	1	4	0	1	0	0	0	0	0	1	6	0	38.4615	46.1538	2.5641	10.2564	0	3	15	0	8	1	0	3
454	10096907	Antagonist	486.53	8.10883	61.5377	39.5401	68.2509	1.02563	0.659002	1.13752	0.0638655	60	35	8	63	38	22	49.5	8	0.126984	1	0	21	25	26	2	4	0	0	3	0	0	0	0	0	9	3	41.6667	43.3333	3.33333	6.66667	5	8	18	0	11	1	0	4
455	70688172	Antagonist	486.53	8.10883	61.5377	39.5401	68.2509	1.02563	0.659002	1.13752	0.0638655	60	35	8	63	38	22	49.5	8	0.126984	1	0	21	25	26	2	4	0	0	3	0	0	0	0	0	9	3	41.6667	43.3333	3.33333	6.66667	5	8	18	0	11	1	0	4
456	71075113	Antagonist	526.73	6.84065	76.4176	50.5346	86.3078	0.992436	0.656294	1.12088	0.0566802	77	39	10	80	42	24	55	9	0.1125	2	0	22	38	33	2	4	0	0	0	0	0	0	0	0	6	0	49.3506	42.8571	2.5974	5.19481	0	11	22	0	11	1	0	4
457	71074731	Antagonist	532.63	7.83279	68.3269	47.1821	75.4412	1.00481	0.693854	1.10943	0.0576923	68	40	5	73	45	30	61	7	0.0958904	2	0	28	28	33	2	5	0	0	0	0	0	0	0	0	7	0	41.1765	48.5294	2.94118	7.35294	0	5	28	0	14	1	0	6
458	11577207	Antagonist	518.58	7.85727	67.6322	42.5174	75.2907	1.02473	0.644203	1.14077	0.0600601	66	37	7	69	40	21	51	12	0.173913	1	0	20	29	27	2	5	0	0	3	0	0	0	0	0	10	3	43.9394	40.9091	3.0303	7.57576	4.54545	11	16	0	9	1	0	4
459	71074912	Antagonist	538.68	7.58704	70.5559	50.0345	78.4376	0.993745	0.704711	1.10475	0.0560976	71	41	5	76	46	35	64.5	7	0.0921053	2	0	33	30	36	2	3	0	0	0	0	0	0	0	0	5	0	42.2535	50.7042	2.8169	4.22535	0	4	32	0	14	1	0	6
460	44296271	Antagonist	491.65	7.68203	64.1851	43.5855	71.2781	1.00289	0.681023	1.11372	0.0638655	64	35	4	67	38	20	49	11	0.164179	2	0	18	29	28	1	5	0	1	0	0	0	0	0	1	7	0	45.3125	43.75	1.5625	7.8125	0	8	20	0	6	1	0	4
461	70688166	Antagonist	491.65	7.68203	64.1851	43.5855	71.2781	1.00289	0.681023	1.11372	0.0638655	64	35	4	67	38	20	49	11	0.164179	2	0	18	29	28	1	5	0	1	0	0	0	0	0	1	7	0	45.3125	43.75	1.5625	7.8125	0	8	20	0	6	1	0	4
462	44426352	Antagonist	422.48	7.97132	53.9961	35.1479	59.777	1.01879	0.663168	1.12787	0.0731183	53	31	5	56	34	19	45	7	0.125	3	0	16	22	22	4	5	0	0	0	0	0	0	0	0	9	0	41.5094	41.5094	7.54717	9.43396	0	5	17	0	9	1	0	4
463	71075563	Antagonist	561.17	7.28792	76.7413	51.3925	86.2518	0.99664	0.667435	1.12015	0.0551282	77	40	11	80	43	24	56	9	0.1125	2	0	22	37	33	2	4	0	0	0	1	0	0	0	1	7	1	48.0519	42.8571	2.5974	5.19481	1.2987	11	22	0	11	1	0	4
464	71099288	Antagonist	476.63	7.33277	64.414	45.063	72.3585	0.990985	0.693277	1.11321	0.0634921	65	36	5	69	40	29	55	6	0.0869565	1	0	28	29	32	2	1	0	0	1	0	0	0	0	0	4	1	44.6154	49.2308	3.07692	1.53846	1.53846	5	27	0	12	1	0	5
465	16023006	Antagonist	484.66	7.12735	67.7522	44.8414	76.8062	0.996356	0.659432	1.1295	0.0634921	68	36	5	72	40	23	52	6	0.0833333	1	0	22	32	28	6	2	0	0	0	0	0	0	0	0	8	0	47.0588	41.1765	8.82353	2.94118	0	10	18	0	15	1	0	5
466	50897572	Antagonist	436.49	8.08315	54.9305	36.6253	60.8714	1.01723	0.678246	1.12725	0.0705645	54	32	5	57	35	23	47	7	0.122807	1	0	22	22	25	2	3	0	0	2	0	0	0	0	0	7	2	40.7407	46.2963	3.7037	5.55556	3.7037	4	21	0	11	1	0	4
467	44404691	Antagonist	439.46	8.45115	53.3414	35.5571	58.7128	1.0258	0.68379	1.12909	0.0705645	52	32	7	55	35	23	47	5	0.0909091	1	0	22	20	25	1	3	0	0	3	0	0	0	0	0	7	3	38.4615	48.0769	1.92308	5.76923	5.76923	4	21	0	17	1	0	4
468	22458923	Antagonist	491.65	7.68203	64.1851	43.5855	71.2781	1.00289	0.681023	1.11372	0.0638655	64	35	4	67	38	20	49	11	0.164179	2	0	18	29	28	1	5	0	1	0	0	0	0	0	1	7	0	45.3125	43.75	1.5625	7.8125	0	8	20	0	6	1	0	4
469	71099318	Antagonist	507.11	7.4575	67.1086	47.7448	75.378	0.986891	0.702129	1.1085	0.0615616	68	37	6	72	41	29	56	6	0.0833333	1	0	28	31	33	2	1	0	0	0	1	0	0	0	1	4	1	45.5882	48.5294	2.94118	1.47059	1.47059	6	27	0	12	1	0	5
470	50904178	Antagonist	404.49	7.77865	52.2759	35.7163	58.4526	1.00531	0.686852	1.12409	0.0758621	52	30	4	55	33	23	45	6	0.109091	1	0	22	22	25	2	1	0	0	2	0	0	0	0	0	5	2	42.3077	48.0769	3.84615	1.92308	3.84615	4	21	0	11	1	0	4
471	71075400	Antagonist	505.05	7.77	65.2069	44.3469	72.591	1.00318	0.68226	1.11678	0.0619048	65	36	8	68	39	24	52	8	0.117647	2	0	22	29	29	2	4	0	0	0	1	0	0	0	1	7	1	44.6154	44.6154	3.07692	6.15385	1.53846	7	22	0	11	1	0	4
472	44426351	Antagonist	392.45	8.00918	49.7852	32.932	55.1524	1.01602	0.672082	1.12556	0.0788177	49	29	4	52	32	19	43	6	0.115385	3	0	16	20	21	4	4	0	0	0	0	0	0	0	0	8	0	40.8163	42.8571	8.16327	8.16327	0	4	17	0	9	1	0	4
473	70681805	Antagonist	486.53	8.10883	61.5377	39.5401	68.2509	1.02563	0.659002	1.13752	0.0638655	60	35	8	63	38	22	49.5	8	0.126984	1	0	21	25	26	2	4	0	0	3	0	0	0	0	0	9	3	41.6667	43.3333	3.33333	6.66667	5	8	18	0	11	1	0	4
474	91819665	Antagonist	526.64	7.74471	68.323	46.6994	76.4531	1.00475	0.686756	1.12431	0.0580297	68	39	7	72	43	29	58	6	0.0833333	1	0	28	29	33	2	1	0	0	3	0	0	0	0	0	6	3	42.6471	48.5294	2.94118	1.47059	4.41176	6	27	0	12	1	0	5
475	71109847	Antagonist	538.61	7.92074	69.3049	45.0629	77.0813	1.01919	0.66269	1.13355	0.0566802	68	39	10	71	42	24	55	8	0.112676	2	0	22	29	30	2	4	0	0	3	0	0	0	0	0	9	3	42.6471	44.1176	2.94118	5.88235	4.41176	8	22	0	11	1	0	4
476	22280016	Antagonist	502.59	8.3765	61.2941	40.9378	67.5895	1.02157	0.682297	1.12649	0.0638655	60	35	6	63	38	19	48	9	0.142857	1	0	18	25	27	0	4	0	1	3	0	0	0	0	1	8	3	41.6667	45	0	6.66667	5	8	19	0	6	1	0	4
477	71099293	Antagonist	547.05	8.41615	65.7631	45.7959	72.9819	1.01174	0.704552	1.1228	0.0580297	65	39	7	69	43	29	58	6	0.0869565	1	0	28	26	32	2	1	0	0	3	1	0	0	0	1	7	4	40	49.2308	3.07692	1.53846	6.15385	5	27	0	12	1	0	5
478	71478388	Antagonist	559.76	7.08557	78.3085	53.3244	88.1815	0.991247	0.674992	1.11622	0.0534262	79	42	8	83	46	30	62	8	0.0963855	2	0	28	37	36	3	3	0	0	0	0	0	0	0	0	6	0	46.8354	45.5696	3.79747	3.79747	0	8	28	0	14	1	0	5
479	71074932	Antagonist	561.17	7.28792	76.7413	51.3925	86.2518	0.99664	0.667435	1.12015	0.0551282	77	40	11	80	43	24	56	9	0.1125	2	0	22	37	33	2	4	0	0	0	1	0	0	0	1	7	1	48.0519	42.8571	2.5974	5.19481	1.2987	11	22	0	11	1	0	4
480	71099329	Antagonist	585.8	7.05783	82.1921	56.0858	92.5967	0.990266	0.675733	1.11562	0.051797	83	44	5	88	49	30	65	9	0.102273	2	0	28	39	38	3	3	0	0	0	0	0	0	0	0	6	0	46.988	45.7831	3.61446	3.61446	0	10	28	0	12	1	0	6
481	71099330	Antagonist	585.8	7.05783	82.1921	56.0858	92.5967	0.990266	0.675733	1.11562	0.051797	83	44	5	88	49	30	65	9	0.102273	2	0	28	39	38	3	3	0	0	0	0	0	0	0	0	6	0	46.988	45.7831	3.61446	3.61446	0	10	28	0	12	1	0	6
482	54765349	Antagonist	496.65	7.19783	68.7668	46.2504	77.0622	0.99662	0.670296	1.11684	0.0615616	69	37	6	73	41	24	54	9	0.123288	2	0	22	32	31	2	4	0	0	0	0	0	0	0	0	6	0	46.3768	44.9275	2.89855	5.7971	0	9	22	0	11	1	0	5
483	71074934	Antagonist	614.51	9.454	64.7414	47.9322	71.743	0.996022	0.737418	1.10374	0.059744	65	38	6	69	42	30	58	7	0.101449	2	0	28	27	32	2	3	0	0	0	0	0	1	0	1	6	1	41.5385	49.2308	3.07692	4.61538	1.53846	4	28	0	14	1	0	5
484	11339975	Antagonist	453.59	7.08734	64.3123	40.9492	72.3547	1.00488	0.639831	1.13054	0.0662879	64	33	7	66	35	15	44	11	0.166667	3	0	12	31	25	3	5	0	0	0	0	0	0	0	0	8	0	48.4375	39.0625	4.6875	7.8125	0	10	15	0	6	1	0	3
485	71074711	Antagonist	548.68	7.51616	73.0941	49.7049	81.2716	1.00129	0.680889	1.11331	0.054878	73	41	7	77	45	30	61	9	0.116883	2	0	28	32	34	2	5	0	0	0	0	0	0	0	0	7	0	43.8356	46.5753	2.73973	6.84932	0	6	28	0	14	1	0	5
486	58977524	Antagonist	540.66	7.50917	72.4214	48.1594	80.481	1.00585	0.668881	1.11779	0.0564103	72	40	4	76	44	25	57.5	11	0.144737	2	0	23	32	32	2	6	0	0	0	0	0	0	0	0	8	0	44.4444	44.4444	2.77778	8.33333	0	9	23	0	11	1	0	5
487	71075876	Antagonist	468.61	8.07948	57.9815	41.398	64.112	0.999681	0.713759	1.10538	0.0677362	58	34	4	62	38	30	54.5	6	0.0967742	3	0	27	24	28	2	3	0	1	0	0	0	0	0	1	6	0	41.3793	48.2759	3.44828	5.17241	0	3	25	0	11	1	0	5
488	22280124	Antagonist	504.56	8.69931	59.7378	39.6309	65.3837	1.02996	0.683291	1.12731	0.0638655	58	35	5	61	38	19	48	10	0.163934	1	0	18	23	26	0	5	0	1	3	0	0	0	0	1	9	3	39.6552	44.8276	0	8.62069	5.17241	7	19	0	6	1	0	4
489	44365532	Antagonist	451.62	6.84273	65.8686	42.2561	74.5605	0.998009	0.640244	1.1297	0.0662879	66	33	7	68	35	15	44	11	0.161765	3	0	12	33	26	3	4	0	0	0	0	0	0	0	0	7	0	50	39.3939	4.54545	6.06061	0	11	15	0	6	1	0	3
490	70688165	Antagonist	451.62	6.84273	65.8686	42.2561	74.5605	0.998009	0.640244	1.1297	0.0662879	66	33	7	68	35	15	44	11	0.161765	3	0	12	33	26	3	4	0	0	0	0	0	0	0	0	7	0	50	39.3939	4.54545	6.06061	0	11	15	0	6	1	0	3
491	71075453	Antagonist	466.62	7.17877	64.5559	44.0345	72.4376	0.993168	0.677454	1.11442	0.0655462	65	35	6	69	39	24	52	7	0.101449	2	0	22	30	30	2	3	0	0	0	0	0	0	0	0	5	0	46.1538	46.1538	3.07692	4.61538	0	8	22	0	11	1	0	5
492	44411977	Antagonist	450.5	7.90351	58.5377	36.5401	65.2509	1.02698	0.641054	1.14475	0.0685484	57	32	7	59	34	17	43	10	0.169492	1	0	16	25	23	2	4	0	0	3	0	0	0	0	0	9	3	43.8596	40.3509	3.50877	7.01754	5.26316	9	14	0	9	1	0	3
493	10174350	Antagonist	492.55	8.64123	58.7378	38.6309	64.3837	1.03049	0.677735	1.12954	0.0641711	57	34	7	59	36	19	46	10	0.169492	1	0	18	23	25	0	5	0	1	3	0	0	0	0	1	9	3	40.3509	43.8596	0	8.77193	5.26316	6	19	0	6	1	0	3
494	71075567	Antagonist	560.74	7.18897	77.534	52.7732	86.8926	0.994026	0.676579	1.11401	0.0534262	78	42	8	82	46	30	62	9	0.109756	2	0	28	36	36	2	4	0	0	0	0	0	0	0	0	6	0	46.1538	46.1538	2.5641	5.12821	0	8	28	0	14	1	0	5
495	71075120	Antagonist	546.66	7.69944	71.2105	48.9435	78.8564	1.00296	0.689345	1.11065	0.0560976	71	41	5	76	46	30	62	7	0.0921053	2	0	28	30	34	2	5	0	0	0	0	0	0	0	0	7	0	42.2535	47.8873	2.8169	7.04225	0	6	28	0	14	1	0	6
496	54584230	Antagonist	519.71	7.42443	69.9523	47.1083	78.1085	0.999319	0.672976	1.11584	0.0600601	70	37	5	73	40	20	51	12	0.164384	2	0	18	33	30	1	5	0	1	0	0	0	0	0	1	7	0	47.1429	42.8571	1.42857	7.14286	0	10	20	0	6	1	0	4
497	44409375	Antagonist	487.13	6.67301	72.3049	46.9039	82.0856	0.990478	0.642519	1.12446	0.0641711	73	34	7	75	36	13	43	11	0.146667	1	0	12	39	29	0	4	0	0	0	1	0	0	0	1	5	1	53.4247	39.726	0	5.47945	1.36986	16	13	0	6	1	0	3
498	7120053	Antagonist	308.38	9.07	34.3526	25.3751	37.4114	1.01037	0.746326	1.10034	0.108225	34	22	3	37	25	18	35	1	0.027027	2	0	16	12	17	2	2	0	1	0	0	0	0	0	1	5	0	35.2941	50	5.88235	5.88235	0	1	16	0	11	1	0	4
499	10183490	Antagonist	467.62	6.9794	67.1959	42.7106	75.7699	1.00292	0.637472	1.13089	0.0641711	67	34	7	69	36	15	45	12	0.173913	3	0	12	33	26	3	5	0	0	0	0	0	0	0	0	8	0	49.2537	38.806	4.47761	7.46269	0	11	15	0	6	1	0	3
500	127037556	Antagonist	561.68	7.69425	73.3123	49.9492	81.3547	1.00428	0.684236	1.11445	0.0534262	73	42	4	77	46	28	62	11	0.142857	4	0	24	31	34	3	5	0	0	0	0	0	0	0	0	8	0	42.4658	46.5753	4.10959	6.84932	0	5	29	0	12	1	0	5
501	91819666	Antagonist	544.63	8.00926	68.8357	46.6369	76.7928	1.01229	0.685837	1.12931	0.0564103	68	40	8	72	44	29	59	6	0.0833333	1	0	28	28	33	2	1	0	0	4	0	0	0	0	0	7	4	41.1765	48.5294	2.94118	1.47059	5.88235	6	27	0	12	1	0	5
502	91819669	Antagonist	544.63	8.00926	68.8357	46.6369	76.7928	1.01229	0.685837	1.12931	0.0564103	68	40	8	72	44	29	59	6	0.0833333	1	0	28	28	33	2	1	0	0	4	0	0	0	0	0	7	4	41.1765	48.5294	2.94118	1.47059	5.88235	6	27	0	12	1	0	5
503	71075345	Antagonist	518.65	7.51667	68.8832	47.489	76.647	0.998307	0.688246	1.11083	0.0580297	69	39	6	73	43	30	59	8	0.109589	2	0	28	30	33	2	4	0	0	0	0	0	0	0	0	6	0	43.4783	47.8261	2.89855	5.7971	0	5	28	0	14	1	0	5
504	71074925	Antagonist	526.73	6.84065	76.4176	50.5346	86.3078	0.992436	0.656294	1.12088	0.0566802	77	39	10	80	42	24	55	9	0.1125	2	0	22	38	33	2	4	0	0	0	0	0	0	0	0	6	0	49.3506	42.8571	2.5974	5.19481	0	11	22	0	11	1	0	4
505	11511914	Antagonist	518.58	7.85727	67.6322	42.5174	75.2907	1.02473	0.644203	1.14077	0.0600601	66	37	7	69	40	21	51	12	0.173913	1	0	20	29	27	2	5	0	0	3	0	0	0	0	0	10	3	43.9394	40.9091	3.0303	7.57576	4.54545	11	16	0	9	1	0	4
506	1292429	Antagonist	389.86	8.86045	44.4689	32.1138	48.7641	1.01066	0.729859	1.10827	0.0820106	44	28	4	47	31	21	43	3	0.0638298	3	0	18	16	22	3	2	0	0	0	1	0	0	0	1	6	1	36.3636	50	6.81818	4.54545	2.27273	1	21	0	18	1	0	4
507	71074857	Antagonist	560.74	7.18897	77.534	52.7732	86.8926	0.994026	0.676579	1.11401	0.0534262	78	42	8	82	46	30	62	9	0.109756	2	0	28	36	36	2	4	0	0	0	0	0	0	0	0	6	0	46.1538	46.1538	2.5641	5.12821	0	8	28	0	14	1	0	5
508	68159303	Antagonist	444.81	10.3444	45.2325	31.3751	48.4943	1.05192	0.729653	1.12777	0.0731183	43	31	7	46	34	24	47	3	0.0652174	2	0	22	12	22	2	3	0	0	3	1	0	0	0	1	9	4	27.907	51.1628	4.65116	6.97674	9.30233	1	21	0	25	1	0	4
509	71074805	Antagonist	548.68	7.51616	73.0941	49.7049	81.2716	1.00129	0.680889	1.11331	0.054878	73	41	7	77	45	30	61	9	0.116883	2	0	28	32	34	2	5	0	0	0	0	0	0	0	0	7	0	43.8356	46.5753	2.73973	6.84932	0	6	28	0	14	1	0	5
510	52940478	Antagonist	516.68	7.27718	70.4395	48.7959	78.8528	0.992106	0.687266	1.1106	0.0580297	71	39	6	75	43	30	59	8	0.106667	2	0	28	32	34	2	3	0	0	0	0	0	0	0	0	5	0	45.0704	47.8873	2.8169	4.22535	0	6	28	0	14	1	0	5
511	52940484	Antagonist	516.68	7.27718	70.4395	48.7959	78.8528	0.992106	0.687266	1.1106	0.0580297	71	39	6	75	43	30	59	8	0.106667	2	0	28	32	34	2	3	0	0	0	0	0	0	0	0	5	0	45.0704	47.8873	2.8169	4.22535	0	6	28	0	14	1	0	5
512	88928909	Antagonist	369.47	8.21044	45.4398	31.324	49.9927	1.00977	0.696089	1.11095	0.0861538	45	26	4	47	28	15	37	7	0.148936	3	0	12	19	20	1	4	0	1	0	0	0	0	0	1	6	0	42.2222	44.4444	2.22222	8.88889	0	5	15	0	8	1	0	3
513	24819012	Antagonist	493.33	10.068	50.138	35.7274	54.2068	1.02322	0.729131	1.10626	0.0725806	49	32	4	53	36	21	48	4	0.0754717	3	0	18	17	24	2	5	0	0	0	0	1	0	0	1	8	1	34.6939	48.9796	4.08163	10.2041	2.04082	3	21	0	12	1	0	5
514	71074751	Antagonist	571.82	6.80738	82.7484	56.3927	93.8025	0.9851	0.671342	1.1167	0.0520487	84	43	9	88	47	30	63	8	0.0909091	2	0	28	41	38	3	2	0	0	0	0	0	0	0	0	5	0	48.8095	45.2381	3.57143	2.38095	0	10	28	0	14	1	0	5
515	44404703	Antagonist	462.02	7.5741	60.7778	41.8867	67.8833	0.996357	0.686667	1.11284	0.0681818	61	33	8	64	36	23	48	6	0.09375	1	0	22	28	28	1	3	0	0	0	1	0	0	0	1	5	1	45.9016	45.9016	1.63934	4.91803	1.63934	7	21	0	17	1	0	4
516	44409249	Antagonist	459.07	6.85179	66.5377	43.3811	75.2552	0.9931	0.647479	1.12321	0.0685484	67	32	5	69	34	13	41	11	0.15942	1	0	12	35	27	0	4	0	0	0	1	0	0	0	1	5	1	52.2388	40.2985	0	5.97015	1.49254	14	13	0	6	1	0	3
517	54587162	Antagonist	459.07	6.85179	66.5377	43.3811	75.2552	0.9931	0.647479	1.12321	0.0685484	67	32	5	69	34	13	41	11	0.15942	1	0	12	35	27	0	4	0	0	0	1	0	0	0	1	5	1	52.2388	40.2985	0	5.97015	1.49254	14	13	0	6	1	0	3
518	71074771	Antagonist	544.69	7.46151	72.7668	50.2504	81.0622	0.996805	0.688362	1.11044	0.0560976	73	41	5	78	46	30	62	7	0.0897436	2	0	28	32	35	2	4	0	0	0	0	0	0	0	0	6	0	43.8356	47.9452	2.73973	5.47945	0	7	28	0	14	1	0	6
519	71099273	Antagonist	490.66	7.21559	67.2976	46.8244	75.7737	0.989671	0.688594	1.11432	0.0615616	68	37	6	72	41	29	56	6	0.0833333	1	0	28	31	33	2	1	0	0	1	0	0	0	0	0	4	1	45.5882	48.5294	2.94118	1.47059	1.47059	6	27	0	12	1	0	5
520	44404190	Antagonist	290.76	8.30743	35.3744	24.3126	38.8938	1.0107	0.694646	1.11125	0.110526	35	20	4	36	21	13	28	5	0.138889	1	0	12	15	16	0	3	0	0	0	1	0	0	0	1	4	1	42.8571	45.7143	0	8.57143	2.85714	3	13	0	6	1	0	2
521	22280114	Antagonist	518.59	8.50148	62.6214	41.3923	68.7989	1.02658	0.678562	1.12785	0.0619048	61	36	6	64	39	19	49	9	0.140625	1	0	18	25	27	0	5	0	1	3	0	0	0	0	1	9	3	40.9836	44.2623	0	8.19672	4.91803	8	19	0	6	1	0	4
522	50897568	Antagonist	436.49	8.08315	54.9305	36.6253	60.8714	1.01723	0.678246	1.12725	0.0705645	54	32	5	57	35	23	47	7	0.122807	1	0	22	22	25	2	3	0	0	2	0	0	0	0	0	7	2	40.7407	46.2963	3.7037	5.55556	3.7037	4	21	0	11	1	0	4
523	71099307	Antagonist	576.83	6.86702	82.3193	57.9325	93.0948	0.979992	0.689673	1.10827	0.051797	84	44	5	89	49	35	67	9	0.101124	1	0	34	40	41	2	1	0	0	0	0	0	0	0	0	3	0	47.619	48.8095	2.38095	1.19048	0	8	33	0	12	1	0	6
524	52918354	Antagonist	516.68	7.27718	70.4395	48.7959	78.8528	0.992106	0.687266	1.1106	0.0580297	71	39	6	75	43	30	59	8	0.106667	2	0	28	32	34	2	3	0	0	0	0	0	0	0	0	5	0	45.0704	47.8873	2.8169	4.22535	0	6	28	0	14	1	0	5
525	52940477	Antagonist	516.68	7.27718	70.4395	48.7959	78.8528	0.992106	0.687266	1.1106	0.0580297	71	39	6	75	43	30	59	8	0.106667	2	0	28	32	34	2	3	0	0	0	0	0	0	0	0	5	0	45.0704	47.8873	2.8169	4.22535	0	6	28	0	14	1	0	5
526	52940485	Antagonist	516.68	7.27718	70.4395	48.7959	78.8528	0.992106	0.687266	1.1106	0.0580297	71	39	6	75	43	30	59	8	0.106667	2	0	28	32	34	2	3	0	0	0	0	0	0	0	0	5	0	45.0704	47.8873	2.8169	4.22535	0	6	28	0	14	1	0	5
527	71075158	Antagonist	526.73	6.84065	76.4176	50.5346	86.3078	0.992436	0.656294	1.12088	0.0566802	77	39	10	80	42	24	55	9	0.1125	2	0	22	38	33	2	4	0	0	0	0	0	0	0	0	6	0	49.3506	42.8571	2.5974	5.19481	0	11	22	0	11	1	0	4
528	44412195	Antagonist	464.53	7.74217	61.4213	38.3015	68.6661	1.02369	0.638358	1.14444	0.0662879	60	33	8	62	35	17	44	10	0.16129	1	0	16	27	24	2	4	0	0	3	0	0	0	0	0	9	3	45	40	3.33333	6.66667	5	10	14	0	9	1	0	3
529	71074519	Antagonist	560.69	7.57689	74.0941	50.7049	82.2716	1.00127	0.685201	1.11178	0.0545877	74	42	6	79	47	30	63	7	0.0886076	2	0	28	32	35	2	5	0	0	0	0	0	0	0	0	7	0	43.2432	47.2973	2.7027	6.75676	0	7	28	0	14	1	0	6
530	71074824	Antagonist	560.69	7.57689	74.0941	50.7049	82.2716	1.00127	0.685201	1.11178	0.0545877	74	42	6	79	47	30	63	7	0.0886076	2	0	28	32	35	2	5	0	0	0	0	0	0	0	0	7	0	43.2432	47.2973	2.7027	6.75676	0	7	28	0	14	1	0	6
531	44426348	Antagonist	406.48	7.81692	52.6688	34.6934	58.5676	1.01286	0.667181	1.1263	0.0758621	52	30	4	55	33	19	44	7	0.127273	3	0	16	22	22	4	4	0	0	0	0	0	0	0	0	8	0	42.3077	42.3077	7.69231	7.69231	0	5	17	0	9	1	0	4
532	725312	Antagonist	343.44	8.37659	41.5489	28.3581	45.9495	1.01339	0.691661	1.12072	0.0942029	41	24	5	43	26	14	34.5	4	0.0930233	3	0	11	17	17	3	3	0	1	0	0	0	0	0	1	7	0	41.4634	41.4634	7.31707	7.31707	0	4	13	0	11	1	0	3
533	50919238	Antagonist	516.63	7.7109	66.9996	46.7276	74.2318	0.999994	0.697427	1.10794	0.0580297	67	39	6	71	43	31	60	8	0.112676	3	0	28	28	33	2	4	0	0	0	0	0	0	0	0	6	0	41.791	49.2537	2.98507	5.97015	0	4	29	0	14	1	0	5
534	58977874	Antagonist	482.62	7.31242	65.8832	44.489	73.647	0.99823	0.674076	1.11586	0.0634921	66	36	3	70	40	24	52.5	9	0.128571	1	0	23	30	30	2	4	0	0	0	0	0	0	0	0	6	0	45.4545	45.4545	3.0303	6.06061	0	8	22	0	11	1	0	5
535	248711	Antagonist	393.31	10.0849	39.7672	29.6137	43.1298	1.01967	0.759326	1.10589	0.09	39	25	4	41	27	15	36	5	0.121951	3	0	12	14	18	2	2	0	1	0	2	0	0	0	3	7	2	35.8974	46.1538	5.12821	5.12821	5.12821	2	16	0	6	1	0	3
536	71074437	Antagonist	544.74	7.07455	76.2067	52.3187	85.6832	0.989697	0.679464	1.11277	0.054878	77	41	7	81	45	30	61	9	0.111111	2	0	28	36	36	2	3	0	0	0	0	0	0	0	0	5	0	46.7532	46.7532	2.5974	3.8961	0	8	28	0	14	1	0	5
537	71075787	Antagonist	561.17	7.28792	76.7413	51.3925	86.2518	0.99664	0.667435	1.12015	0.0551282	77	40	11	80	43	24	56	9	0.1125	2	0	22	37	33	2	4	0	0	0	1	0	0	0	1	7	1	48.0519	42.8571	2.5974	5.19481	1.2987	11	22	0	11	1	0	4
538	40111582	Antagonist	393.38	8.94045	45.5708	30.3125	49.2425	1.0357	0.68892	1.11915	0.0763547	44	29	5	46	31	17	43	7	0.152174	4	1	12	15	20	3	6	0	0	0	0	0	0	0	0	9	0	34.0909	45.4545	6.81818	13.6364	0	3	16	1	8	1	0	3
539	71074968	Antagonist	548.68	7.51616	73.0941	49.7049	81.2716	1.00129	0.680889	1.11331	0.054878	73	41	7	77	45	30	61	9	0.116883	2	0	28	32	34	2	5	0	0	0	0	0	0	0	0	7	0	43.8356	46.5753	2.73973	6.84932	0	6	28	0	14	1	0	5
540	1285388	Antagonist	466.57	7.64869	61.116	41.9662	67.8166	1.0019	0.68797	1.11175	0.0655462	61	35	2	65	39	25	52.5	7	0.107692	2	0	23	26	29	2	4	0	0	0	0	0	0	0	0	6	0	42.623	47.541	3.27869	6.55738	0	5	24	0	18	1	0	5
541	71075469	Antagonist	546.66	7.69944	71.2105	48.9435	78.8564	1.00296	0.689345	1.11065	0.054878	71	41	7	75	45	31	62	9	0.12	3	0	28	30	34	2	5	0	0	0	0	0	0	0	0	7	0	42.2535	47.8873	2.8169	7.04225	0	5	29	0	14	1	0	5
542	71075774	Antagonist	432.58	7.86509	54.9815	38.398	61.112	0.999664	0.698145	1.11113	0.0731183	55	31	5	58	34	25	48	6	0.103448	3	0	22	24	25	2	3	0	1	0	0	0	0	0	1	6	0	43.6364	45.4545	3.63636	5.45455	0	4	21	0	11	1	0	4
543	91819663	Antagonist	526.64	7.74471	68.323	46.6994	76.4531	1.00475	0.686756	1.12431	0.0580297	68	39	7	72	43	29	58	6	0.0833333	1	0	28	29	33	2	1	0	0	3	0	0	0	0	0	6	3	42.6471	48.5294	2.94118	1.47059	4.41176	6	27	0	12	1	0	5
544	135449333	Antagonist	409.53	7.18474	57.2178	36.9719	64.3149	1.00382	0.64863	1.12833	0.0735632	57	30	6	59	32	15	41	9	0.152542	3	0	12	27	23	3	4	0	0	0	0	0	0	0	0	7	0	47.3684	40.3509	5.26316	7.01754	0	8	15	0	6	1	0	3
545	71075678	Antagonist	543.76	6.97128	76.9812	52.8699	86.9721	0.986938	0.677819	1.11503	0.054878	78	41	8	82	45	30	61	8	0.097561	2	0	28	37	36	3	2	0	0	0	0	0	0	0	0	5	0	47.4359	46.1538	3.84615	2.5641	0	8	28	0	14	1	0	5
546	44327273	Antagonist	533.74	7.31151	72.8359	48.8697	81.5237	0.997752	0.669448	1.11676	0.0583215	73	38	6	76	41	20	52	12	0.157895	2	0	18	35	31	1	5	0	1	0	0	0	0	0	1	7	0	47.9452	42.4658	1.36986	6.84932	0	11	20	0	6	1	0	4
547	54587159	Antagonist	533.74	7.31151	72.8359	48.8697	81.5237	0.997752	0.669448	1.11676	0.0583215	73	38	6	76	41	20	52	12	0.157895	2	0	18	35	31	1	5	0	1	0	0	0	0	0	1	7	0	47.9452	42.4658	1.36986	6.84932	0	11	20	0	6	1	0	4
548	54765340	Antagonist	496.65	7.19783	68.7668	46.2504	77.0622	0.99662	0.670296	1.11684	0.0615616	69	37	6	73	41	24	54	9	0.123288	2	0	22	32	31	2	4	0	0	0	0	0	0	0	0	6	0	46.3768	44.9275	2.89855	5.7971	0	9	22	0	11	1	0	5
549	71074856	Antagonist	492.61	7.57862	64.9996	44.7276	72.2318	0.999994	0.688117	1.11126	0.0615616	65	37	6	69	41	29	56.5	7	0.101449	2	0	27	28	31	2	4	0	0	0	0	0	0	0	0	6	0	43.0769	47.6923	3.07692	6.15385	0	5	26	0	14	1	0	5
550	11317892	Antagonist	493.7	6.58267	74.5267	47.7448	84.4341	0.993689	0.636597	1.12579	0.0619048	75	36	7	78	39	14	47	10	0.128205	2	0	12	39	30	1	5	0	0	0	0	0	0	0	0	6	0	52	40	1.33333	6.66667	0	16	14	0	8	1	0	4
551	44411842	Antagonist	450.5	7.90351	58.5377	36.5401	65.2509	1.02698	0.641054	1.14475	0.0685484	57	32	7	59	34	17	43	10	0.169492	1	0	16	25	23	2	4	0	0	3	0	0	0	0	0	9	3	43.8596	40.3509	3.50877	7.01754	5.26316	9	14	0	9	1	0	3
552	53389243	Antagonist	530.71	7.17176	73.3231	50.5573	82.268	0.990853	0.683207	1.11173	0.0564103	74	40	7	78	44	30	60	8	0.102564	2	0	28	34	35	2	3	0	0	0	0	0	0	0	0	5	0	45.9459	47.2973	2.7027	4.05405	0	7	28	0	14	1	0	5
553	71075443	Antagonist	505.05	7.77	65.2069	44.3469	72.591	1.00318	0.68226	1.11678	0.0619048	65	36	8	68	39	24	52	8	0.117647	2	0	22	29	29	2	4	0	0	0	1	0	0	0	1	7	1	44.6154	44.6154	3.07692	6.15385	1.53846	7	22	0	11	1	0	4
554	71099285	Antagonist	476.63	7.33277	64.414	45.063	72.3585	0.990985	0.693277	1.11321	0.0634921	65	36	5	69	40	29	55	6	0.0869565	1	0	28	29	32	2	1	0	0	1	0	0	0	0	0	4	1	44.6154	49.2308	3.07692	1.53846	1.53846	5	27	0	12	1	0	5
555	71074825	Antagonist	530.71	7.17176	73.3231	50.5573	82.268	0.990853	0.683207	1.11173	0.0564103	74	40	7	78	44	30	60	8	0.102564	2	0	28	34	35	2	3	0	0	0	0	0	0	0	0	5	0	45.9459	47.2973	2.7027	4.05405	0	7	28	0	14	1	0	5
556	71074618	Antagonist	504.63	7.64591	65.9923	45.5231	73.6038	0.999883	0.689744	1.11521	0.059744	66	38	6	70	42	31	59	7	0.1	3	0	28	28	31	4	3	0	0	0	0	0	0	0	0	7	0	42.4242	46.9697	6.06061	4.54545	0	5	26	0	12	1	0	5
557	71074778	Antagonist	531.7	7.28356	72.5413	49.8016	81.3511	0.993716	0.682214	1.1144	0.0564103	73	40	7	77	44	30	60	8	0.103896	2	0	28	33	34	3	3	0	0	0	0	0	0	0	0	6	0	45.2055	46.5753	4.10959	4.10959	0	6	28	0	14	1	0	5
558	44404675	Antagonist	469.49	8.38375	57.5523	37.773	63.3374	1.02772	0.674518	1.13102	0.0659537	56	34	8	59	37	23	49	6	0.101695	1	0	22	22	26	1	4	0	0	3	0	0	0	0	0	8	3	39.2857	46.4286	1.78571	7.14286	5.35714	5	21	0	17	1	0	4
559	71099331	Antagonist	544.63	8.00926	68.8357	46.6369	76.7928	1.01229	0.685837	1.12931	0.0564103	68	40	8	72	44	29	59	6	0.0833333	1	0	28	28	33	2	1	0	0	4	0	0	0	0	0	7	4	41.1765	48.5294	2.94118	1.47059	5.88235	6	27	0	12	1	0	5
560	71099332	Antagonist	544.63	8.00926	68.8357	46.6369	76.7928	1.01229	0.685837	1.12931	0.0564103	68	40	8	72	44	29	59	6	0.0833333	1	0	28	28	33	2	1	0	0	4	0	0	0	0	0	7	4	41.1765	48.5294	2.94118	1.47059	5.88235	6	27	0	12	1	0	5
561	71074848	Antagonist	556.76	6.87358	80.6285	52.7505	90.9324	0.995414	0.651241	1.12262	0.0536585	81	41	11	84	44	24	57	10	0.119048	2	0	22	40	34	2	5	0	0	0	0	0	0	0	0	7	0	49.3827	41.9753	2.46914	6.17284	0	12	22	0	11	1	0	4
562	71074989	Antagonist	557.79	6.8863	79.8648	54.6313	90.3873	0.985985	0.67446	1.11589	0.0534262	81	42	8	85	46	30	62	8	0.0941176	2	0	28	39	37	3	2	0	0	0	0	0	0	0	0	5	0	48.1481	45.679	3.7037	2.46914	0	9	28	0	14	1	0	5
563	54580274	Antagonist	487.59	7.38773	66.9013	42.3356	74.8679	1.01366	0.641448	1.13436	0.0638655	66	35	5	69	38	14	46	10	0.144928	2	0	12	31	27	1	5	0	0	2	0	0	0	0	0	8	2	46.9697	40.9091	1.51515	7.57576	3.0303	13	14	0	6	1	0	4
564	9913333	Antagonist	487.59	7.38773	66.9013	42.3356	74.8679	1.01366	0.641448	1.13436	0.0638655	66	35	5	69	38	14	46	10	0.144928	2	0	12	31	27	1	5	0	0	2	0	0	0	0	0	8	2	46.9697	40.9091	1.51515	7.57576	3.0303	13	14	0	6	1	0	4
565	71099275	Antagonist	506.66	7.3429	68.6249	47.2789	76.9831	0.994564	0.685201	1.1157	0.059744	69	38	6	73	42	29	57	7	0.0958904	1	0	28	31	33	2	2	0	0	1	0	0	0	0	0	5	1	44.9275	47.8261	2.89855	2.89855	1.44928	6	27	0	12	1	0	5
566	44411661	Antagonist	437.45	8.25377	54.8796	34.2275	60.5468	1.03546	0.645802	1.14239	0.0709677	53	31	6	55	33	17	42	10	0.181818	1	0	16	22	22	1	5	0	0	3	0	0	0	0	0	9	3	41.5094	41.5094	1.88679	9.43396	5.66038	8	14	0	9	1	0	3
567	70696490	Antagonist	486.53	8.10883	61.5377	39.5401	68.2509	1.02563	0.659002	1.13752	0.0638655	60	35	7	63	38	22	49.5	9	0.142857	1	0	21	25	26	2	4	0	0	3	0	0	0	0	0	9	3	41.6667	43.3333	3.33333	6.66667	5	8	18	0	11	1	0	4
568	71074561	Antagonist	518.65	7.51667	68.8832	47.489	76.647	0.998307	0.688246	1.11083	0.0580297	69	39	6	73	43	30	59	8	0.109589	2	0	28	30	33	2	4	0	0	0	0	0	0	0	0	6	0	43.4783	47.8261	2.89855	5.7971	0	5	28	0	14	1	0	5
569	71075259	Antagonist	526.73	6.84065	76.4176	50.5346	86.3078	0.992436	0.656294	1.12088	0.0566802	77	39	10	80	42	24	55	9	0.1125	2	0	22	38	33	2	4	0	0	0	0	0	0	0	0	6	0	49.3506	42.8571	2.5974	5.19481	0	11	22	0	11	1	0	4
570	11705832	Antagonist	489.58	7.64969	64.6214	42.8753	71.6978	1.00971	0.669927	1.12028	0.0619048	64	36	5	67	39	24	52	12	0.179104	2	0	22	28	29	1	5	0	0	1	0	0	0	0	0	7	1	43.75	45.3125	1.5625	7.8125	1.5625	7	22	0	14	1	0	4
571	71099319	Antagonist	544.63	8.00926	68.8357	46.6369	76.7928	1.01229	0.685837	1.12931	0.0564103	68	40	8	72	44	29	59	6	0.0833333	1	0	28	28	33	2	1	0	0	4	0	0	0	0	0	7	4	41.1765	48.5294	2.94118	1.47059	5.88235	6	27	0	12	1	0	5
572	44453644	Antagonist	512.6	7.76667	66.6542	44.6366	73.6506	1.00991	0.676312	1.11592	0.059744	66	38	5	70	42	25	55.5	10	0.142857	2	0	23	28	30	2	6	0	0	0	0	0	0	0	0	8	0	42.4242	45.4545	3.0303	9.09091	0	7	23	0	11	1	0	5
573	71074686	Antagonist	530.66	7.58086	69.8832	48.489	77.647	0.998331	0.6927	1.10924	0.0576923	70	40	5	75	45	30	61	6	0.08	2	0	28	30	34	2	4	0	0	0	0	0	0	0	0	6	0	42.8571	48.5714	2.85714	5.71429	0	6	28	0	14	1	0	6
574	71074915	Antagonist	530.66	7.58086	69.8832	48.489	77.647	0.998331	0.6927	1.10924	0.0576923	70	40	5	75	45	30	61	6	0.08	2	0	28	30	34	2	4	0	0	0	0	0	0	0	0	6	0	42.8571	48.5714	2.85714	5.71429	0	6	28	0	14	1	0	6
575	10270710	Antagonist	373.53	6.79145	54.2432	36.8129	61.3147	0.98624	0.669325	1.11481	0.0767196	55	28	6	56	29	16	40	7	0.125	3	1	12	27	25	1	2	0	0	0	0	0	0	0	0	3	0	49.0909	45.4545	1.81818	3.63636	0	6	18	1	14	1	0	2
576	10368050	Antagonist	484.58	8.07633	61.505	39.1537	68.2141	1.02508	0.652562	1.1369	0.0662879	60	33	7	62	35	13	42	11	0.177419	1	0	12	27	24	0	5	0	1	3	0	0	0	0	1	9	3	45	40	0	8.33333	5	11	13	0	6	1	0	3
577	71099302	Antagonist	506.66	7.3429	68.6249	47.2789	76.9831	0.994564	0.685201	1.1157	0.059744	69	38	6	73	42	29	57	7	0.0958904	1	0	28	31	33	2	2	0	0	1	0	0	0	0	0	5	1	44.9275	47.8261	2.89855	2.89855	1.44928	6	27	0	12	1	0	5
578	646901	Antagonist	371.45	8.63837	43.8762	29.8126	48.1589	1.02038	0.693316	1.11997	0.0892308	43	26	3	46	29	17	38	5	0.108696	1	0	16	17	18	3	4	0	1	0	0	0	0	0	1	8	0	39.5349	41.8605	6.97674	9.30233	0	5	13	0	10	1	0	4
579	117964975	Antagonist	433.87	9.23128	48.1235	34.0228	52.1829	1.0239	0.723889	1.11027	0.0752688	47	31	5	51	35	24	48	5	0.0980392	2	0	22	16	23	3	4	0	0	0	1	0	0	0	1	8	1	34.0426	48.9362	6.38298	8.51064	2.12766	3	20	0	25	1	0	5
580	51049626	Antagonist	488.62	7.51723	64.6723	45.2731	72.0224	0.994958	0.696509	1.10804	0.0615616	65	37	4	69	41	30	57	8	0.115942	2	0	28	28	32	2	3	0	0	0	0	0	0	0	0	5	0	43.0769	49.2308	3.07692	4.61538	0	4	28	0	14	1	0	5
581	44388914	Antagonist	447.01	7.20984	62.0978	40.3128	69.6342	1.00158	0.650206	1.12313	0.0709677	62	31	7	64	33	13	40	9	0.140625	1	0	12	31	25	0	5	0	0	0	1	0	0	0	1	6	1	50	40.3226	0	8.06452	1.6129	12	13	0	6	1	0	3
582	71099303	Antagonist	542.82	6.54	81.2029	55.6939	92.51	0.978348	0.671011	1.11458	0.054878	83	41	6	87	45	29	60	10	0.114943	1	0	28	42	38	2	1	0	0	0	0	0	0	0	0	3	0	50.6024	45.7831	2.40964	1.20482	0	11	27	0	12	1	0	5
583	71074847	Antagonist	530.71	7.17176	73.3231	50.5573	82.268	0.990853	0.683207	1.11173	0.0564103	74	40	6	78	44	30	60	9	0.115385	2	0	28	34	35	2	3	0	0	0	0	0	0	0	0	5	0	45.9459	47.2973	2.7027	4.05405	0	7	28	0	14	1	0	5
584	5082268	Antagonist	318.85	8.85694	36.1162	26.3013	39.9764	1.00323	0.730592	1.11046	0.109524	36	21	3	38	23	13	30	2	0.0526316	1	0	12	15	16	2	1	0	1	0	1	0	0	0	2	5	1	41.6667	44.4444	5.55556	2.77778	2.77778	3	13	0	8	1	0	3
585	71074872	Antagonist	532.68	7.39833	71.7668	49.2504	80.0622	0.996761	0.684033	1.11197	0.0564103	72	40	7	76	44	30	60	8	0.105263	2	0	28	32	34	2	4	0	0	0	0	0	0	0	0	6	0	44.4444	47.2222	2.77778	5.55556	0	6	28	0	14	1	0	5
586	49835911	Antagonist	516.68	7.27718	70.4395	48.7959	78.8528	0.992106	0.687266	1.1106	0.0580297	71	39	7	75	43	30	59	7	0.0933333	2	0	28	32	34	2	3	0	0	0	0	0	0	0	0	5	0	45.0704	47.8873	2.8169	4.22535	0	6	28	0	14	1	0	5
587	10141294	Antagonist	492	8.06557	61.5488	42.0343	67.8869	1.009	0.689087	1.1129	0.0638655	61	35	8	64	38	24	51	7	0.109375	2	0	22	26	28	1	5	0	0	0	1	0	0	0	1	7	1	42.623	45.9016	1.63934	8.19672	1.63934	6	22	0	17	1	0	4
588	71075002	Antagonist	508.71	6.87446	73.2067	49.3187	82.6832	0.98928	0.666469	1.11734	0.059744	74	38	6	78	42	24	55	7	0.0897436	2	0	22	36	33	2	3	0	0	0	0	0	0	0	0	5	0	48.6486	44.5946	2.7027	4.05405	0	11	22	0	14	1	0	5
589	22280103	Antagonist	504.56	8.69931	59.7378	39.6309	65.3837	1.02996	0.683291	1.12731	0.0638655	58	35	5	61	38	19	48	9	0.147541	1	0	18	23	26	0	5	0	1	3	0	0	0	0	1	9	3	39.6552	44.8276	0	8.62069	5.17241	7	19	0	6	1	0	4
590	24816567	Antagonist	432.43	8.8251	50.4216	34.3126	54.7049	1.02901	0.700257	1.11643	0.0725806	49	32	4	53	36	21	48	4	0.0754717	3	0	18	17	24	2	5	0	0	1	0	0	0	0	0	8	1	34.6939	48.9796	4.08163	10.2041	2.04082	3	21	0	12	1	0	5
591	33584	Antagonist	415.82	9.24044	47.1088	30.1081	51.451	1.04686	0.669069	1.14336	0.0767196	45	28	7	46	29	14	37	8	0.173913	2	0	12	17	19	1	4	0	0	3	1	0	0	0	1	9	4	37.7778	42.2222	2.22222	8.88889	8.88889	5	14	0	6	1	0	2
592	71075314	Antagonist	542.73	6.95808	77.7449	50.9891	87.5172	0.996729	0.653706	1.12202	0.0551282	78	40	10	81	43	24	56	10	0.123457	2	0	22	38	33	2	5	0	0	0	0	0	0	0	0	7	0	48.7179	42.3077	2.5641	6.41026	0	11	22	0	11	1	0	4
593	22280047	Antagonist	506.55	8.88684	58.9232	39.1139	64.514	1.03374	0.686209	1.13182	0.0638655	57	35	6	60	38	19	48	9	0.15	1	0	18	22	26	0	4	0	1	4	0	0	0	0	1	9	4	38.5965	45.614	0	7.01754	7.01754	7	19	0	6	1	0	4
594	54584232	Antagonist	554.65	7.59795	74.0794	47.7902	82.5397	1.01479	0.65466	1.13068	0.0551282	73	40	9	76	43	20	54	10	0.131579	2	0	18	33	32	0	5	0	0	3	0	0	0	0	0	8	3	45.2055	43.8356	0	6.84932	4.10959	11	21	0	14	1	0	4
595	71099280	Antagonist	508.7	7.16479	69.7849	49.8869	78.434	0.982886	0.702632	1.1047	0.0593792	71	39	4	76	44	34	61.5	6	0.0789474	1	0	33	32	36	2	1	0	0	0	0	0	0	0	0	3	0	45.0704	50.7042	2.8169	1.40845	0	5	31	0	12	1	0	6
596	10226701	Antagonist	463.94	8.43527	55.7816	38.5115	61.0565	1.01421	0.700209	1.11012	0.0681818	55	33	6	58	36	24	49	7	0.12069	2	0	22	22	26	1	5	0	0	0	1	0	0	0	1	7	1	40	47.2727	1.81818	9.09091	1.81818	4	22	0	17	1	0	4
597	54765350	Antagonist	512.7	6.92838	73.534	48.7732	82.8926	0.993703	0.659097	1.12017	0.0583215	74	38	9	77	41	24	54	9	0.116883	2	0	22	36	32	2	4	0	0	0	0	0	0	0	0	6	0	48.6486	43.2432	2.7027	5.40541	0	10	22	0	11	1	0	4
598	51049640	Antagonist	488.62	7.51723	64.6723	45.2731	72.0224	0.994958	0.696509	1.10804	0.0615616	65	37	4	69	41	30	57	8	0.115942	2	0	28	28	32	2	3	0	0	0	0	0	0	0	0	5	0	43.0769	49.2308	3.07692	4.61538	0	4	28	0	14	1	0	5
599	52940476	Antagonist	488.62	7.51723	64.6723	45.2731	72.0224	0.994958	0.696509	1.10804	0.0615616	65	37	4	69	41	30	57	8	0.115942	2	0	28	28	32	2	3	0	0	0	0	0	0	0	0	5	0	43.0769	49.2308	3.07692	4.61538	0	4	28	0	14	1	0	5
600	52940481	Antagonist	488.62	7.51723	64.6723	45.2731	72.0224	0.994958	0.696509	1.10804	0.0615616	65	37	4	69	41	30	57	8	0.115942	2	0	28	28	32	2	3	0	0	0	0	0	0	0	0	5	0	43.0769	49.2308	3.07692	4.61538	0	4	28	0	14	1	0	5
601	2911077	Antagonist	466.52	8.18456	57.6761	39.8979	63.1956	1.01186	0.699963	1.10869	0.0655462	57	35	4	61	39	26	53.5	7	0.114754	3	0	23	22	28	2	5	0	0	0	0	0	0	0	0	7	0	38.5965	49.1228	3.50877	8.77193	0	3	25	0	11	1	0	5
602	136036579	Antagonist	532.59	7.9491	68.3088	44.5456	75.0694	1.01953	0.66486	1.12044	0.0566802	67	39	6	70	42	25	55.5	12	0.171429	2	0	23	28	29	2	8	0	0	0	0	0	0	0	0	10	0	41.791	43.2836	2.98507	11.9403	0	6	23	0	11	1	0	4
603	44391841	Antagonist	433.91	8.50804	51.5707	36.2956	56.4319	1.01119	0.711678	1.10651	0.0731183	51	31	6	54	34	24	47	5	0.0925926	2	0	22	20	25	1	4	0	0	0	1	0	0	0	1	6	1	39.2157	49.0196	1.96078	7.84314	1.96078	3	22	0	17	1	0	4
604	52921705	Antagonist	516.68	7.27718	70.4395	48.7959	78.8528	0.992106	0.687266	1.1106	0.0580297	71	39	7	75	43	30	59	7	0.0933333	2	0	28	32	34	2	3	0	0	0	0	0	0	0	0	5	0	45.0704	47.8873	2.8169	4.22535	0	6	28	0	14	1	0	5
605	52921712	Antagonist	488.62	7.51723	64.6723	45.2731	72.0224	0.994958	0.696509	1.10804	0.0615616	65	37	4	69	41	30	57	8	0.115942	2	0	28	28	32	2	3	0	0	0	0	0	0	0	0	5	0	43.0769	49.2308	3.07692	4.61538	0	4	28	0	14	1	0	5
606	10342801	Antagonist	432.98	7.33864	59.2142	38.5514	66.219	1.00363	0.653414	1.12236	0.0735632	59	30	7	61	32	13	39	9	0.147541	1	0	12	29	24	0	5	0	0	0	1	0	0	0	1	6	1	49.1525	40.678	0	8.47458	1.69492	11	13	0	6	1	0	3
607	71074790	Antagonist	516.68	7.27718	70.4395	48.7959	78.8528	0.992106	0.687266	1.1106	0.0580297	71	39	6	75	43	30	59	8	0.106667	2	0	28	32	34	2	3	0	0	0	0	0	0	0	0	5	0	45.0704	47.8873	2.8169	4.22535	0	6	28	0	14	1	0	5
608	51049635	Antagonist	488.62	7.51723	64.6723	45.2731	72.0224	0.994958	0.696509	1.10804	0.0615616	65	37	4	69	41	30	57	8	0.115942	2	0	28	28	32	2	3	0	0	0	0	0	0	0	0	5	0	43.0769	49.2308	3.07692	4.61538	0	4	28	0	14	1	0	5
609	52940482	Antagonist	488.62	7.51723	64.6723	45.2731	72.0224	0.994958	0.696509	1.10804	0.0615616	65	37	4	69	41	30	57	8	0.115942	2	0	28	28	32	2	3	0	0	0	0	0	0	0	0	5	0	43.0769	49.2308	3.07692	4.61538	0	4	28	0	14	1	0	5
610	52940483	Antagonist	488.62	7.51723	64.6723	45.2731	72.0224	0.994958	0.696509	1.10804	0.0615616	65	37	4	69	41	30	57	8	0.115942	2	0	28	28	32	2	3	0	0	0	0	0	0	0	0	5	0	43.0769	49.2308	3.07692	4.61538	0	4	28	0	14	1	0	5
611	71099282	Antagonist	542.82	6.54	81.2029	55.6939	92.51	0.978348	0.671011	1.11458	0.054878	83	41	7	87	45	29	60	9	0.103448	1	0	28	42	38	2	1	0	0	0	0	0	0	0	0	3	0	50.6024	45.7831	2.40964	1.20482	0	11	27	0	12	1	0	5
612	1262637	Antagonist	382.45	9.10595	42.9525	30.0854	47.1629	1.02268	0.716319	1.12293	0.0854701	42	27	3	45	30	22	41.5	5	0.111111	1	0	21	15	19	4	2	0	1	1	0	0	0	0	1	8	1	35.7143	45.2381	9.52381	4.7619	2.38095	2	17	0	14	1	0	4
613	71099287	Antagonist	493.08	7.58585	64.225	45.9834	71.9628	0.988077	0.707437	1.10712	0.0634921	65	36	5	69	40	29	55	6	0.0869565	1	0	28	29	32	2	1	0	0	0	1	0	0	0	1	4	1	44.6154	49.2308	3.07692	1.53846	1.53846	5	27	0	12	1	0	5
614	71099300	Antagonist	493.08	7.58585	64.225	45.9834	71.9628	0.988077	0.707437	1.10712	0.0634921	65	36	5	69	40	29	55	6	0.0869565	1	0	28	29	32	2	1	0	0	0	1	0	0	0	1	4	1	44.6154	49.2308	3.07692	1.53846	1.53846	5	27	0	12	1	0	5
615	71074997	Antagonist	530.71	7.17176	73.3231	50.5573	82.268	0.990853	0.683207	1.11173	0.0564103	74	40	6	78	44	30	60	9	0.115385	2	0	28	34	35	2	3	0	0	0	0	0	0	0	0	5	0	45.9459	47.2973	2.7027	4.05405	0	7	28	0	14	1	0	5
616	11430761	Antagonist	447.01	7.20984	62.0978	40.3128	69.6342	1.00158	0.650206	1.12313	0.0709677	62	31	7	64	33	13	40	10	0.15625	1	0	12	31	25	0	5	0	0	0	1	0	0	0	1	6	1	50	40.3226	0	8.06452	1.6129	12	13	0	6	1	0	3
617	752707	Antagonist	217.27	9.87591	22.4763	16.6421	24.4547	1.02165	0.756459	1.11158	0.161905	22	15	1	24	17	9	23	0	0	3	0	6	7	10	3	1	0	1	0	0	0	0	0	1	5	0	31.8182	45.4545	13.6364	4.54545	0	0	10	0	10	1	0	3
618	71099277	Antagonist	509.69	7.28129	69.0031	49.1312	77.5171	0.985759	0.701874	1.10739	0.0593792	70	39	4	75	44	34	61.5	6	0.08	1	0	33	31	35	3	1	0	0	0	0	0	0	0	0	4	0	44.2857	50	4.28571	1.42857	0	5	30	0	12	1	0	6
619	71099304	Antagonist	509.69	7.28129	69.0031	49.1312	77.5171	0.985759	0.701874	1.10739	0.0593792	70	39	4	75	44	34	61.5	6	0.08	1	0	33	31	35	3	1	0	0	0	0	0	0	0	0	4	0	44.2857	50	4.28571	1.42857	0	5	30	0	12	1	0	6
620	10116541	Antagonist	477.97	8.24086	58.6652	40.2729	64.4717	1.01147	0.69436	1.11158	0.0659537	58	34	7	61	37	24	50	7	0.114754	2	0	22	24	27	1	5	0	0	0	1	0	0	0	1	7	1	41.3793	46.5517	1.72414	8.62069	1.72414	5	22	0	17	1	0	4
621	662204	Antagonist	462.54	8.11474	57.3415	40.2389	63.3582	1.00599	0.705946	1.11155	0.0672269	57	35	2	62	40	32	56	6	0.0967742	0	0	32	22	28	4	3	0	0	0	0	0	0	0	0	7	0	38.5965	49.1228	7.01754	5.26316	0	3	25	0	24	1	0	6
622	1160074	Antagonist	373.39	8.68349	43.9162	30.4035	47.8237	1.02131	0.707058	1.11218	0.0846561	43	28	1	47	32	23	44	3	0.0638298	1	0	22	15	21	3	4	0	0	0	0	0	0	0	0	7	0	34.8837	48.8372	6.97674	9.30233	0	2	19	0	15	1	0	5
623	52921704	Antagonist	502.65	7.39191	67.5559	47.0345	75.4376	0.993469	0.691684	1.10938	0.059744	68	38	5	72	42	30	58	8	0.111111	2	0	28	30	33	2	3	0	0	0	0	0	0	0	0	5	0	44.1176	48.5294	2.94118	4.41176	0	5	28	0	14	1	0	5
624	71075050	Antagonist	512.7	6.92838	73.534	48.7732	82.8926	0.993703	0.659097	1.12017	0.0583215	74	38	9	77	41	24	54	9	0.116883	2	0	22	36	32	2	4	0	0	0	0	0	0	0	0	6	0	48.6486	43.2432	2.7027	5.40541	0	10	22	0	11	1	0	4
625	71075316	Antagonist	512.7	6.92838	73.534	48.7732	82.8926	0.993703	0.659097	1.12017	0.0583215	74	38	9	77	41	24	54	9	0.116883	2	0	22	36	32	2	4	0	0	0	0	0	0	0	0	6	0	48.6486	43.2432	2.7027	5.40541	0	10	22	0	11	1	0	4
626	2945586	Antagonist	424.48	8.16308	52.4652	36.682	57.571	1.00895	0.705423	1.10713	0.0725806	52	32	3	56	36	25	50	6	0.107143	3	0	22	20	26	2	4	0	0	0	0	0	0	0	0	6	0	38.4615	50	3.84615	7.69231	0	3	23	0	15	1	0	5
627	12006152	Antagonist	319.49	8.40763	37.9707	27.0968	42.4507	0.999229	0.713074	1.11712	0.109524	38	21	1	40	23	12	29.5	4	0.1	1	0	11	17	15	3	1	0	2	0	0	0	0	0	2	6	0	44.7368	39.4737	7.89474	2.63158	0	6	9	0	11	1	0	3
628	71075520	Antagonist	528.7	7.04933	74.8613	49.2277	84.102	0.998151	0.656369	1.12136	0.0566802	75	39	9	78	42	24	55	10	0.128205	2	0	22	36	32	2	5	0	0	0	0	0	0	0	0	7	0	48	42.6667	2.66667	6.66667	0	10	22	0	11	1	0	4
629	71099333	Antagonist	585.8	7.05783	82.1921	56.0858	92.5967	0.990266	0.675733	1.11562	0.051797	83	44	5	88	49	30	65	9	0.102273	2	0	28	39	38	3	3	0	0	0	0	0	0	0	0	6	0	46.988	45.7831	3.61446	3.61446	0	10	28	0	12	1	0	6
630	1435125	Antagonist	395.52	8.07184	49.3161	33.8809	54.7799	1.00645	0.691447	1.11796	0.0820106	49	28	3	52	31	18	40.5	7	0.134615	1	0	17	21	21	3	3	0	1	0	0	0	0	0	1	7	0	42.8571	42.8571	6.12245	6.12245	0	6	15	0	10	1	0	4
631	8030789	Antagonist	394.43	8.21729	48.9779	32.6195	53.9107	1.02037	0.679573	1.12314	0.0788177	48	29	4	51	32	19	43	6	0.117647	3	0	16	19	22	2	4	0	0	1	0	0	0	0	0	7	1	39.5833	45.8333	4.16667	8.33333	2.08333	4	18	0	10	1	0	4
632	51049629	Antagonist	488.62	7.51723	64.6723	45.2731	72.0224	0.994958	0.696509	1.10804	0.0615616	65	37	4	69	41	30	57	8	0.115942	2	0	28	28	32	2	3	0	0	0	0	0	0	0	0	5	0	43.0769	49.2308	3.07692	4.61538	0	4	28	0	14	1	0	5
633	71075481	Antagonist	512.7	6.92838	73.534	48.7732	82.8926	0.993703	0.659097	1.12017	0.0583215	74	38	9	77	41	24	54	9	0.116883	2	0	22	36	32	2	4	0	0	0	0	0	0	0	0	6	0	48.6486	43.2432	2.7027	5.40541	0	10	22	0	11	1	0	4
634	71075659	Antagonist	512.7	6.92838	73.534	48.7732	82.8926	0.993703	0.659097	1.12017	0.0583215	74	38	9	77	41	24	54	9	0.116883	2	0	22	36	32	2	4	0	0	0	0	0	0	0	0	6	0	48.6486	43.2432	2.7027	5.40541	0	10	22	0	11	1	0	4
635	54765345	Antagonist	512.7	6.92838	73.534	48.7732	82.8926	0.993703	0.659097	1.12017	0.0583215	74	38	9	77	41	24	54	9	0.116883	2	0	22	36	32	2	4	0	0	0	0	0	0	0	0	6	0	48.6486	43.2432	2.7027	5.40541	0	10	22	0	11	1	0	4
636	11640895	Antagonist	447.49	8.13618	55.9706	37.5911	61.4522	1.01765	0.683475	1.11731	0.0681818	55	33	4	58	36	24	49	10	0.172414	2	0	22	22	26	1	5	0	0	1	0	0	0	0	0	7	1	40	47.2727	1.81818	9.09091	1.81818	4	22	0	14	1	0	4
637	44388945	Antagonist	433.91	8.50804	51.5707	36.2956	56.4319	1.01119	0.711678	1.10651	0.0731183	51	31	6	54	34	24	47	5	0.0925926	2	0	22	20	25	1	4	0	0	0	1	0	0	0	1	6	1	39.2157	49.0196	1.96078	7.84314	1.96078	3	22	0	17	1	0	4
638	2213709	Antagonist	473.51	8.60927	55.6834	39.9263	60.6541	1.01243	0.725933	1.1028	0.0650794	55	36	3	60	41	31	58	4	0.0666667	3	0	28	19	29	3	4	0	0	0	0	0	0	0	0	7	0	34.5455	52.7273	5.45455	7.27273	0	1	28	0	18	1	0	6
639	2772717	Antagonist	378.48	8.41067	45.3307	32.1138	49.8664	1.00735	0.71364	1.10814	0.0854701	45	27	2	48	30	22	41.5	7	0.145833	1	0	21	18	21	2	3	0	1	0	0	0	0	0	1	6	0	40	46.6667	4.44444	6.66667	0	3	18	0	10	1	0	4
640	44581800	Antagonist	269.36	8.16242	33.6653	21.5967	37.5343	1.02016	0.654445	1.1374	0.117647	33	18	7	33	18	6	24	5	0.151515	6	0	0	15	11	3	3	0	1	0	0	0	0	0	1	7	0	45.4545	33.3333	9.09091	9.09091	0	5	6	0	4	1	0	1
641	11408244	Antagonist	447.49	8.13618	55.9706	37.5911	61.4522	1.01765	0.683475	1.11731	0.0681818	55	33	4	58	36	24	49	10	0.172414	2	0	22	22	26	1	5	0	0	1	0	0	0	0	0	7	1	40	47.2727	1.81818	9.09091	1.81818	4	22	0	14	1	0	4
642	118727483	Antagonist	492.62	7.24441	68.4214	44.1594	76.481	1.0062	0.649403	1.12472	0.0619048	68	36	5	71	39	19	49.5	11	0.15493	2	0	17	32	28	2	6	0	0	0	0	0	0	0	0	8	0	47.0588	41.1765	2.94118	8.82353	0	11	17	0	11	1	0	4
643	2731492	Antagonist	287.42	7.76811	36.8943	25.4491	41.5307	0.997143	0.687814	1.12245	0.110526	37	20	4	38	21	13	28	3	0.0789474	1	0	12	17	15	3	1	0	1	0	0	0	0	0	1	5	0	45.9459	40.5405	8.10811	2.7027	0	3	12	0	6	1	0	2
644	44399829	Antagonist	470.48	8.55418	56.7705	37.0173	62.4205	1.03219	0.673042	1.13492	0.0659537	55	34	7	58	37	23	49	7	0.12069	1	0	22	21	25	2	4	0	0	3	0	0	0	0	0	9	3	38.1818	45.4545	3.63636	7.27273	5.45455	5	20	0	15	1	0	4
645	91819662	Antagonist	542.64	7.86435	69.6503	47.1539	77.6625	1.00942	0.68339	1.12554	0.0564103	69	40	7	73	44	29	59	7	0.0958904	1	0	28	29	33	2	2	0	0	3	0	0	0	0	0	7	3	42.029	47.8261	2.89855	2.89855	4.34783	6	27	0	12	1	0	5
646	58977442	Antagonist	478.59	7.36292	65.5378	42.398	73.0658	1.00827	0.652277	1.12409	0.0638655	65	35	5	68	38	19	48.5	10	0.147059	2	0	17	30	27	2	6	0	0	0	0	0	0	0	0	8	0	46.1538	41.5385	3.07692	9.23077	0	10	17	0	11	1	0	4
647	11583815	Antagonist	479.56	7.86164	61.3415	42.415	67.5277	1.0056	0.695328	1.10701	0.0634921	61	36	3	65	40	29	55.5	10	0.153846	2	0	27	25	30	1	5	0	0	0	0	0	0	0	0	6	0	40.9836	49.1803	1.63934	8.19672	0	4	26	0	18	1	0	5
648	644775	Antagonist	390.55	7.811	49.7633	34.9776	55.8594	0.995266	0.699552	1.11719	0.0846561	50	28	3	54	32	18	41.5	3	0.0555556	1	0	17	22	22	4	1	0	1	0	0	0	0	0	1	6	0	44	44	8	2	0	7	15	0	11	1	0	5
649	9975297	Antagonist	352.47	6.65038	53.3342	32.3866	60.0692	1.00631	0.611068	1.13338	0.09	53	25	8	55	27	3	30	3	0.0545455	3	0	0	28	19	0	6	0	0	0	0	0	0	0	0	6	0	52.8302	35.8491	0	11.3208	0	15	4	0	4	1	0	3
650	7709970	Antagonist	305.32	8.98	34.8144	24.2217	38.1559	1.02395	0.712403	1.12223	0.102767	34	23	1	37	26	22	37.5	3	0.0810811	1	0	21	11	16	5	2	0	0	0	0	0	0	0	0	7	0	32.3529	47.0588	14.7059	5.88235	0	0	16	0	11	1	0	4
651	11511317	Antagonist	479.56	7.86164	61.3415	42.415	67.5277	1.0056	0.695328	1.10701	0.0634921	61	36	3	65	40	29	55.5	10	0.153846	2	0	27	25	30	1	5	0	0	0	0	0	0	0	0	6	0	40.9836	49.1803	1.63934	8.19672	0	4	26	0	18	1	0	5
652	71099283	Antagonist	528.79	6.60987	78.3193	53.9325	89.0948	0.978991	0.674156	1.11369	0.0564103	80	40	7	84	44	29	59	8	0.0952381	1	0	28	40	37	2	1	0	0	0	0	0	0	0	0	3	0	50	46.25	2.5	1.25	0	10	27	0	12	1	0	5
653	71099284	Antagonist	528.79	6.60987	78.3193	53.9325	89.0948	0.978991	0.674156	1.11369	0.0564103	80	40	7	84	44	29	59	8	0.0952381	1	0	28	40	37	2	1	0	0	0	0	0	0	0	0	3	0	50	46.25	2.5	1.25	0	10	27	0	12	1	0	5
654	5133986	Antagonist	372.78	9.55846	40.4654	27.7102	43.4788	1.03757	0.710518	1.11484	0.0861538	39	26	4	41	28	15	38	5	0.121951	2	1	12	13	18	2	5	0	0	0	1	0	0	0	1	8	1	33.3333	46.1538	5.12821	12.8205	2.5641	3	14	1	8	1	0	3
655	10021239	Antagonist	357.47	8.12432	44.4325	30.1195	49.3647	1.00983	0.684534	1.12193	0.09	44	25	3	46	27	14	35	7	0.152174	2	0	12	19	18	3	3	0	1	0	0	0	0	0	1	7	0	43.1818	40.9091	6.81818	6.81818	0	5	13	0	6	1	0	3
656	445655	Antagonist	357.47	8.12432	44.4325	30.1195	49.3647	1.00983	0.684534	1.12193	0.09	44	25	3	46	27	14	35	7	0.152174	2	0	12	19	18	3	3	0	1	0	0	0	0	0	1	7	0	43.1818	40.9091	6.81818	6.81818	0	5	13	0	6	1	0	3
657	22279993	Antagonist	420.56	7.78815	53.9888	37.6025	59.74	0.999793	0.696343	1.1063	0.0758621	54	30	2	57	33	19	43	9	0.157895	1	0	18	24	25	0	4	0	1	0	0	0	0	0	1	5	0	44.4444	46.2963	0	7.40741	0	6	19	0	6	1	0	4
658	446284	Antagonist	302.5	5.81731	50.9086	32.33	58.6468	0.979012	0.621731	1.12782	0.0909091	52	22	3	51	21	6	27	13	0.254902	6	0	0	30	20	0	2	0	0	0	0	0	0	0	0	2	0	57.6923	38.4615	0	3.84615	0	9	11	0	0	1	0	0
659	71074869	Antagonist	502.65	7.39191	67.5559	47.0345	75.4376	0.993469	0.691684	1.10938	0.059744	68	38	6	72	42	30	58	7	0.0972222	2	0	28	30	33	2	3	0	0	0	0	0	0	0	0	5	0	44.1176	48.5294	2.94118	4.41176	0	5	28	0	14	1	0	5
660	54765348	Antagonist	498.67	7.02352	70.6504	47.0118	79.4774	0.995076	0.662138	1.1194	0.0600601	71	37	8	74	40	24	53	9	0.121622	2	0	22	34	31	2	4	0	0	0	0	0	0	0	0	6	0	47.8873	43.662	2.8169	5.6338	0	9	22	0	11	1	0	4
661	6300697	Antagonist	304.34	9.22242	34.0145	23.4886	36.4582	1.03074	0.711776	1.10479	0.104762	33	21	4	34	22	16	32	5	0.147059	4	0	12	12	15	0	5	0	1	0	0	0	0	0	1	6	0	36.3636	45.4545	0	15.1515	0	0	15	0	8	1	0	2
662	990754	Antagonist	373.43	7.94532	47.3634	32.6763	52.0727	1.00773	0.69524	1.10793	0.0820106	47	28	5	50	31	23	43.5	5	0.1	2	0	21	19	23	1	4	0	0	0	0	0	0	0	0	5	0	40.4255	48.9362	2.12766	8.51064	0	3	20	0	23	1	0	4
663	44432405	Antagonist	456.44	8.77769	53.8942	35.4604	58.6333	1.03643	0.681931	1.12756	0.0681818	52	33	5	55	36	23	48	8	0.145455	1	0	22	19	25	0	5	0	0	3	0	0	0	0	0	8	3	36.5385	48.0769	0	9.61538	5.76923	4	21	0	9	1	0	4
664	2815701	Antagonist	333.45	7.93929	42.4325	28.1195	47.3647	1.0103	0.669512	1.12773	0.0948617	42	23	6	43	24	15	33	4	0.0930233	3	0	12	19	16	3	3	0	1	0	0	0	0	0	1	7	0	45.2381	38.0952	7.14286	7.14286	0	3	13	0	6	1	0	2
665	50919231	Antagonist	491.58	7.92871	62.3342	43.2105	68.8997	1.00539	0.696944	1.11129	0.0615616	62	37	5	66	41	31	58	7	0.106061	3	0	28	25	30	3	4	0	0	0	0	0	0	0	0	7	0	40.3226	48.3871	4.83871	6.45161	0	3	27	0	12	1	0	5
666	70681801	Antagonist	499.65	7.13786	69.8759	46.4606	78.1885	0.998227	0.663723	1.11698	0.0600601	70	37	4	73	40	24	52.5	13	0.178082	1	0	23	33	31	1	5	0	0	0	0	0	0	0	0	6	0	47.1429	44.2857	1.42857	7.14286	0	9	22	0	11	1	0	4
667	54765342	Antagonist	498.67	7.02352	70.6504	47.0118	79.4774	0.995076	0.662138	1.1194	0.0600601	71	37	8	74	40	24	53	9	0.121622	2	0	22	34	31	2	4	0	0	0	0	0	0	0	0	6	0	47.8873	43.662	2.8169	5.6338	0	9	22	0	11	1	0	4
668	11750812	Antagonist	431.95	7.71339	56.5488	37.0343	62.8869	1.0098	0.661327	1.12298	0.0735632	56	30	7	58	32	14	40	9	0.155172	2	0	12	26	23	1	5	0	0	0	1	0	0	0	1	7	1	46.4286	41.0714	1.78571	8.92857	1.78571	9	14	0	6	1	0	3
669	2474450	Antagonist	368.44	8.77238	42.7744	29.8069	46.6606	1.01844	0.709688	1.11097	0.0861538	42	26	6	44	28	19	39	5	0.113636	3	0	16	16	19	2	4	0	1	0	0	0	0	0	1	7	0	38.0952	45.2381	4.7619	9.52381	0	3	16	0	15	1	0	3
670	46228281	Antagonist	416.52	7.57309	55.2251	37.0003	61.7734	1.00409	0.672733	1.12315	0.0731183	55	31	3	58	34	23	46	9	0.155172	1	0	22	24	24	4	3	0	0	0	0	0	0	0	0	7	0	43.6364	43.6364	7.27273	5.45455	0	6	18	0	11	1	0	4
671	7206282	Antagonist	407.48	8.85826	46.8762	32.8126	51.1589	1.01905	0.713317	1.11215	0.0788177	46	29	3	49	32	20	43	6	0.122449	2	0	18	17	21	3	4	0	1	0	0	0	0	0	1	8	0	36.9565	45.6522	6.52174	8.69565	0	3	18	0	12	1	0	4
672	71075244	Antagonist	466.62	7.17877	64.5559	44.0345	72.4376	0.993168	0.677454	1.11442	0.0655462	65	35	5	69	39	24	52	6	0.0869565	2	0	22	30	30	2	3	0	0	0	0	0	0	0	0	5	0	46.1538	46.1538	3.07692	4.61538	0	8	22	0	14	1	0	5
673	5295768	Antagonist	293.33	8.62735	34.5561	24.0116	38.492	1.01636	0.706224	1.13212	0.108225	34	22	1	37	25	21	35.5	3	0.0810811	0	0	21	12	16	5	0	0	0	1	0	0	0	0	0	6	1	35.2941	47.0588	14.7059	0	2.94118	1	15	0	13	1	0	4
674	70686048	Antagonist	443.53	7.64707	58.3415	39.415	64.5277	1.00589	0.679569	1.11255	0.0681818	58	33	3	61	36	24	48.5	10	0.163934	1	0	23	25	27	1	5	0	0	0	0	0	0	0	0	6	0	43.1034	46.5517	1.72414	8.62069	0	5	22	0	11	1	0	4
675	10027350	Antagonist	462.59	7.22797	64.2105	41.9435	71.8564	1.00329	0.655367	1.12276	0.0659537	64	34	6	67	37	22	48.5	10	0.149254	1	0	21	30	27	2	5	0	0	0	0	0	0	0	0	7	0	46.875	42.1875	3.125	7.8125	0	9	18	0	11	1	0	4
676	135407280	Antagonist	243.31	9.35808	26.3599	19.4035	28.8699	1.01384	0.746288	1.11038	0.132353	26	17	3	27	18	10	26	2	0.0740741	3	1	6	9	12	3	1	0	1	0	0	0	0	0	1	5	0	34.6154	46.1538	11.5385	3.84615	0	1	10	1	12	1	0	2
677	53239858	Antagonist	431.01	7.43121	57.3414	40.222	64.5476	0.988645	0.693483	1.11289	0.0731183	58	31	5	61	34	23	46	6	0.0983607	1	0	22	27	27	2	1	0	0	0	1	0	0	0	1	4	1	46.5517	46.5517	3.44828	1.72414	1.72414	6	21	0	11	1	0	4
678	44345183	Antagonist	465.59	7.16292	65.3196	42.1537	72.9827	1.00492	0.648518	1.12281	0.0659537	65	34	4	68	37	15	46	10	0.147059	3	0	12	31	27	1	6	0	0	0	0	0	0	0	0	7	0	47.6923	41.5385	1.53846	9.23077	0	12	15	0	6	1	0	4
679	54583267	Antagonist	465.59	7.16292	65.3196	42.1537	72.9827	1.00492	0.648518	1.12281	0.0659537	65	34	4	68	37	15	46	10	0.147059	3	0	12	31	27	1	6	0	0	0	0	0	0	0	0	7	0	47.6923	41.5385	1.53846	9.23077	0	12	15	0	6	1	0	4
680	44246275	Antagonist	415.53	7.42018	56.0069	37.756	62.6903	1.00012	0.674214	1.11947	0.0731183	56	31	3	59	34	23	46	9	0.152542	1	0	22	25	25	3	3	0	0	0	0	0	0	0	0	6	0	44.6429	44.6429	5.35714	5.35714	0	6	19	0	11	1	0	4
681	54586152	Antagonist	480.62	7.06794	68.1704	44.1538	76.4451	1.00251	0.649321	1.12419	0.0621849	68	35	6	70	37	19	47	13	0.185714	1	0	18	33	29	0	5	0	0	1	0	0	0	0	0	6	1	48.5294	42.6471	0	7.35294	1.47059	10	19	0	6	1	0	3
682	71099266	Antagonist	514.76	6.68519	75.4357	52.1711	85.6796	0.979684	0.677547	1.11272	0.0580297	77	39	7	81	43	29	58	7	0.0864198	1	0	28	38	36	2	1	0	0	0	0	0	0	0	0	3	0	49.3506	46.7532	2.5974	1.2987	0	9	27	0	12	1	0	5
683	11178075	Antagonist	436.51	7.52603	59.1013	37.0515	66.0847	1.01899	0.638819	1.13939	0.0688172	58	31	9	59	32	14	40	10	0.169492	2	0	12	27	24	0	4	0	0	3	0	0	0	0	0	7	3	46.5517	41.3793	0	6.89655	5.17241	10	14	0	8	1	0	2
684	22280062	Antagonist	450.59	7.76879	58.1997	39.8184	64.3646	1.00344	0.686524	1.10973	0.0705645	58	32	3	61	35	19	45	10	0.163934	1	0	18	26	26	0	5	0	1	0	0	0	0	0	1	6	0	44.8276	44.8276	0	8.62069	0	7	19	0	6	1	0	4
685	2888544	Antagonist	483.63	8.0605	60.0833	42.4037	66.6103	1.00139	0.706728	1.11017	0.0655462	60	35	3	64	39	25	52	7	0.109375	1	0	24	25	28	3	3	0	1	0	0	0	0	0	1	7	0	41.6667	46.6667	5	5	0	4	24	0	8	1	0	5
686	71099265	Antagonist	500.73	6.76662	72.5521	50.4097	82.2644	0.980434	0.681212	1.11168	0.059744	74	38	6	78	42	29	57	7	0.0897436	1	0	28	36	35	2	1	0	0	0	0	0	0	0	0	3	0	48.6486	47.2973	2.7027	1.35135	0	8	27	0	12	1	0	5
687	71099295	Antagonist	500.73	6.76662	72.5521	50.4097	82.2644	0.980434	0.681212	1.11168	0.059744	74	38	6	78	42	29	57	7	0.0897436	1	0	28	36	35	2	1	0	0	0	0	0	0	0	0	3	0	48.6486	47.2973	2.7027	1.35135	0	8	27	0	12	1	0	5
688	58977572	Antagonist	492.62	7.24441	68.4214	44.1594	76.481	1.0062	0.649403	1.12472	0.0619048	68	36	5	71	39	19	49.5	11	0.15493	2	0	17	32	28	2	6	0	0	0	0	0	0	0	0	8	0	47.0588	41.1765	2.94118	8.82353	0	11	17	0	11	1	0	4
689	58977899	Antagonist	492.62	7.24441	68.4214	44.1594	76.481	1.0062	0.649403	1.12472	0.0619048	68	36	5	71	39	19	49.5	11	0.15493	2	0	17	32	28	2	6	0	0	0	0	0	0	0	0	8	0	47.0588	41.1765	2.94118	8.82353	0	11	17	0	11	1	0	4
690	1339742	Antagonist	397.53	8.28187	47.7779	35.2105	52.9459	0.995373	0.733552	1.10304	0.0812808	48	29	2	52	33	24	45.5	5	0.0961538	1	0	23	19	24	3	1	0	1	0	0	0	0	0	1	5	0	39.5833	50	6.25	2.08333	0	3	21	0	14	1	0	5
691	46228280	Antagonist	416.52	7.57309	55.2251	37.0003	61.7734	1.00409	0.672733	1.12315	0.0731183	55	31	3	58	34	23	46	9	0.155172	1	0	22	24	24	4	3	0	0	0	0	0	0	0	0	7	0	43.6364	43.6364	7.27273	5.45455	0	6	18	0	11	1	0	4
692	2777391	Antagonist	277.68	10.2844	28.2618	19.5227	30.3127	1.04673	0.723063	1.12269	0.116959	27	19	4	28	20	15	29	3	0.107143	3	0	12	8	12	3	3	0	0	0	1	0	0	0	1	7	1	29.6296	44.4444	11.1111	11.1111	3.7037	0	12	0	8	1	0	2
693	1637692	Antagonist	352.87	8.82175	40.6544	27.9717	44.8104	1.01636	0.699292	1.12026	0.0948617	40	23	5	41	24	13	31.5	7	0.170732	2	0	11	17	16	2	3	0	1	0	1	0	0	0	2	7	1	42.5	40	5	7.5	2.5	5	11	0	7	1	0	2
694	70683915	Antagonist	471.59	7.36859	64.1087	42.9378	71.3581	1.0017	0.670903	1.11497	0.0638655	64	35	4	67	38	24	50.5	11	0.164179	1	0	23	29	29	1	5	0	0	0	0	0	0	0	0	6	0	45.3125	45.3125	1.5625	7.8125	0	7	22	0	11	1	0	4
695	44345172	Antagonist	467.61	6.97925	67.2032	42.9151	75.3979	1.00303	0.640524	1.12534	0.0659537	67	34	4	70	37	14	45	10	0.142857	2	0	12	33	27	1	6	0	0	0	0	0	0	0	0	7	0	49.2537	40.2985	1.49254	8.95522	0	13	14	0	6	1	0	4
696	54580273	Antagonist	467.61	6.97925	67.2032	42.9151	75.3979	1.00303	0.640524	1.12534	0.0659537	67	34	4	70	37	14	45	10	0.142857	2	0	12	33	27	1	6	0	0	0	0	0	0	0	0	7	0	49.2537	40.2985	1.49254	8.95522	0	13	14	0	6	1	0	4
697	3452486	Antagonist	349.44	8.736	40.338	29.1422	44.3249	1.00845	0.728555	1.10812	0.0933333	40	25	2	43	28	22	39.5	4	0.0930233	1	0	21	15	19	3	2	0	1	0	0	0	0	0	1	6	0	37.5	47.5	7.5	5	0	2	17	0	13	1	0	4
698	71075706	Antagonist	493.7	6.85694	71.0976	48.1085	80.5569	0.987467	0.668174	1.11885	0.0600601	72	37	8	75	40	24	54	8	0.106667	1	1	22	35	32	3	2	0	0	0	0	0	0	0	0	5	0	48.6111	44.4444	4.16667	2.77778	0	10	21	1	11	1	0	4
699	71074648	Antagonist	456.58	7.36419	61.9996	41.7276	69.2318	0.999994	0.673026	1.11664	0.0659537	62	34	6	65	37	24	50	8	0.123077	2	0	22	28	28	2	4	0	0	0	0	0	0	0	0	6	0	45.1613	45.1613	3.22581	6.45161	0	6	22	0	14	1	0	4
700	2851123	Antagonist	322.34	8.48263	38.8144	26.3978	42.3254	1.02143	0.694679	1.11383	0.0942029	38	24	3	40	26	16	36	4	0.1	4	0	12	14	18	2	4	0	0	0	0	0	0	0	0	6	0	36.8421	47.3684	5.26316	10.5263	0	1	17	0	12	1	0	3
701	648856	Antagonist	319.35	8.63108	37.698	25.9831	41.5711	1.01886	0.702246	1.12354	0.0978261	37	24	2	40	27	22	38.5	3	0.075	1	0	21	13	17	5	2	0	0	0	0	0	0	0	0	7	0	35.1351	45.9459	13.5135	5.40541	0	1	16	0	11	1	0	4
702	11294660	Antagonist	483.6	7.44	65.1087	43.9378	72.3581	1.00167	0.675966	1.1132	0.0634921	65	36	3	69	40	27	54	11	0.15942	1	0	26	29	30	1	5	0	0	0	0	0	0	0	0	6	0	44.6154	46.1538	1.53846	7.69231	0	7	23	0	15	1	0	5
703	71099272	Antagonist	459.63	7.18172	63.1195	44.3698	71.1019	0.986242	0.693278	1.11097	0.0655462	64	35	4	68	39	29	54	6	0.0882353	1	0	28	29	31	3	1	0	0	0	0	0	0	0	0	4	0	45.3125	48.4375	4.6875	1.5625	0	5	26	0	12	1	0	5
704	990753	Antagonist	373.43	7.94532	47.3634	32.6763	52.0727	1.00773	0.69524	1.10793	0.0820106	47	28	5	50	31	23	43.5	5	0.1	2	0	21	19	23	1	4	0	0	0	0	0	0	0	0	5	0	40.4255	48.9362	2.12766	8.51064	0	3	20	0	23	1	0	4
705	11463615	Antagonist	396.57	6.50115	60.4468	39.0004	68.4808	0.990931	0.639351	1.12264	0.0738916	61	29	8	62	30	14	38	10	0.16129	2	0	12	32	25	0	4	0	0	0	0	0	0	0	0	4	0	52.459	40.9836	0	6.55738	0	11	14	0	8	1	0	2
706	71099291	Antagonist	500.73	6.76662	72.5521	50.4097	82.2644	0.980434	0.681212	1.11168	0.059744	74	38	6	78	42	29	57	7	0.0897436	1	0	28	36	35	2	1	0	0	0	0	0	0	0	0	3	0	48.6486	47.2973	2.7027	1.35135	0	8	27	0	12	1	0	5
707	5975420	Antagonist	363.65	12.1217	31.331	24.1533	32.8714	1.04437	0.80511	1.09571	0.104762	30	21	5	31	22	15	31	4	0.129032	3	0	12	9	14	0	3	0	1	0	3	0	0	0	4	7	3	30	46.6667	0	10	10	0	14	0	8	1	0	2
708	70686054	Antagonist	437.58	6.94571	62.9923	40.6992	70.7733	0.999878	0.646019	1.12339	0.0705645	63	32	3	66	35	14	43	10	0.151515	2	0	12	31	26	1	5	0	0	0	0	0	0	0	0	6	0	49.2063	41.2698	1.5873	7.93651	0	12	14	0	6	1	0	4
709	9932804	Antagonist	437.58	6.94571	62.9923	40.6992	70.7733	0.999878	0.646019	1.12339	0.0705645	63	32	3	66	35	14	43	10	0.151515	2	0	12	31	26	1	5	0	0	0	0	0	0	0	0	6	0	49.2063	41.2698	1.5873	7.93651	0	12	14	0	6	1	0	4
710	6241863	Antagonist	317.39	8.57811	37.6726	25.8012	41.1623	1.01818	0.69733	1.11249	0.0995671	37	22	4	38	23	16	33	5	0.131579	4	0	12	15	16	1	4	0	1	0	0	0	0	0	1	6	0	40.5405	43.2432	2.7027	10.8108	0	1	15	0	8	1	0	2
711	71074979	Antagonist	541.74	7.12816	75.0976	52.1085	84.5569	0.988126	0.685638	1.11259	0.054878	76	41	7	80	45	30	62	8	0.1	1	1	28	35	36	3	2	0	0	0	0	0	0	0	0	5	0	46.0526	47.3684	3.94737	2.63158	0	8	27	1	12	1	0	5
712	134146747	Antagonist	459.63	7.18172	63.1195	44.3698	71.1019	0.986242	0.693278	1.11097	0.0655462	64	35	4	68	39	29	54	6	0.0882353	1	0	28	29	31	3	1	0	0	0	0	0	0	0	0	4	0	45.3125	48.4375	4.6875	1.5625	0	5	26	0	12	1	0	5
713	71099299	Antagonist	459.63	7.18172	63.1195	44.3698	71.1019	0.986242	0.693278	1.11097	0.0655462	64	35	4	68	39	29	54	6	0.0882353	1	0	28	29	31	3	1	0	0	0	0	0	0	0	0	4	0	45.3125	48.4375	4.6875	1.5625	0	5	26	0	12	1	0	5
714	71099259	Antagonist	514.76	6.68519	75.4357	52.1711	85.6796	0.979684	0.677547	1.11272	0.0580297	77	39	7	81	43	29	58	7	0.0864198	1	0	28	38	36	2	1	0	0	0	0	0	0	0	0	3	0	49.3506	46.7532	2.5974	1.2987	0	9	27	0	12	1	0	5
715	44404696	Antagonist	387.46	7.7492	50.247	34.4377	55.4879	1.00494	0.688754	1.10976	0.0788177	50	29	5	53	32	23	44	5	0.0943396	1	0	22	21	24	1	4	0	0	0	0	0	0	0	0	5	0	42	48	2	8	0	3	21	0	17	1	0	4
716	18003428	Antagonist	445.55	7.42583	60.2251	40.1764	66.9429	1.00375	0.669607	1.11572	0.0681818	60	33	4	63	36	23	48	10	0.15873	1	0	22	27	27	1	5	0	0	0	0	0	0	0	0	6	0	45	45	1.66667	8.33333	0	7	20	0	11	1	0	4
717	2849148	Antagonist	274.38	7.62167	36.658	22.5683	41.0758	1.01828	0.626897	1.14099	0.124183	36	18	4	37	19	2	21	6	0.162162	2	0	0	18	11	2	4	0	1	0	0	0	0	0	1	7	0	50	30.5556	5.55556	11.1111	0	9	2	0	0	1	0	2
718	3240852	Antagonist	274.38	7.62167	36.658	22.5683	41.0758	1.01828	0.626897	1.14099	0.124183	36	18	4	37	19	2	21	6	0.162162	2	0	0	18	11	2	4	0	1	0	0	0	0	0	1	7	0	50	30.5556	5.55556	11.1111	0	9	2	0	0	1	0	2
719	5863774	Antagonist	332.4	8.52308	39.7817	27.0114	43.2886	1.02004	0.6926	1.10996	0.0948617	39	23	4	40	24	16	34	7	0.175	4	0	12	16	17	0	5	0	1	0	0	0	0	0	1	6	0	41.0256	43.5897	0	12.8205	0	2	15	0	8	1	0	2
720	11741962	Antagonist	404.5	7.49074	54.2324	36.2048	60.4014	1.0043	0.670459	1.11854	0.0758621	54	30	4	57	33	22	44.5	8	0.140351	1	0	21	24	24	2	4	0	0	0	0	0	0	0	0	6	0	44.4444	44.4444	3.7037	7.40741	0	6	18	0	11	1	0	4
721	70692364	Antagonist	404.5	7.49074	54.2324	36.2048	60.4014	1.0043	0.670459	1.11854	0.0758621	54	30	4	57	33	22	44.5	8	0.140351	1	0	21	24	24	2	4	0	0	0	0	0	0	0	0	6	0	44.4444	44.4444	3.7037	7.40741	0	6	18	0	11	1	0	4
722	71099281	Antagonist	472.67	6.95103	66.7849	46.8869	75.434	0.982131	0.689513	1.10932	0.0634921	68	36	5	72	40	29	55	6	0.0833333	1	0	28	32	33	2	1	0	0	0	0	0	0	0	0	3	0	47.0588	48.5294	2.94118	1.47059	0	6	27	0	12	1	0	5
723	44409131	Antagonist	376.91	7.39039	51.1197	33.5741	57.1792	1.00235	0.658316	1.12116	0.0830769	51	26	5	52	27	13	34	10	0.192308	1	0	12	25	21	0	4	0	0	0	1	0	0	0	1	5	1	49.0196	41.1765	0	7.84314	1.96078	8	13	0	6	1	0	2
724	71712906	Antagonist	458.6	7.16563	63.8832	42.489	71.647	0.998175	0.663891	1.11948	0.0641711	64	34	6	66	36	21	48	10	0.151515	3	0	18	30	28	2	4	0	0	0	0	0	0	0	0	6	0	46.875	43.75	3.125	6.25	0	7	21	0	8	1	0	3
725	71075282	Antagonist	479.67	6.95174	68.214	46.3471	77.1417	0.988609	0.671697	1.118	0.0619048	69	36	7	72	39	24	53	8	0.111111	1	1	22	33	31	3	2	0	0	0	0	0	0	0	0	5	0	47.8261	44.9275	4.34783	2.89855	0	9	21	1	11	1	0	4
726	54581271	Antagonist	451.61	6.84258	65.8759	42.4606	74.1885	0.99812	0.643342	1.12407	0.0681818	66	33	3	69	36	14	44	10	0.144928	2	0	12	33	27	1	5	0	0	0	0	0	0	0	0	6	0	50	40.9091	1.51515	7.57576	0	13	14	0	6	1	0	4
727	54585197	Antagonist	348.85	7.75222	45.3525	30.0513	50.3488	1.00783	0.667807	1.11886	0.0905797	45	24	4	46	25	13	32	9	0.195652	1	0	12	21	19	0	4	0	0	0	1	0	0	0	1	5	1	46.6667	42.2222	0	8.88889	2.22222	6	13	0	6	1	0	2
728	1490541	Antagonist	283.78	8.34647	33.9307	24.4434	37.9301	0.997962	0.718924	1.11559	0.115789	34	20	2	36	22	17	30.5	3	0.0833333	0	0	17	14	16	3	0	0	0	0	1	0	0	0	1	4	1	41.1765	47.0588	8.82353	0	2.94118	2	14	0	10	1	0	3
729	11249385	Antagonist	518.7	6.825	75.7522	49.1936	85.1452	0.996739	0.647284	1.12033	0.0583215	76	38	5	79	41	19	51	13	0.164557	1	0	18	38	32	0	6	0	0	0	0	0	0	0	0	6	0	50	42.1053	0	7.89474	0	13	19	0	6	1	0	4
730	71099306	Antagonist	486.7	6.85493	69.6685	48.6483	78.8492	0.981246	0.685187	1.11055	0.0615616	71	37	5	75	41	29	56	7	0.0933333	1	0	28	34	34	2	1	0	0	0	0	0	0	0	0	3	0	47.8873	47.8873	2.8169	1.40845	0	7	27	0	12	1	0	5
731	5829359	Antagonist	352.43	8.59585	41.4544	29.5569	45.0792	1.01108	0.7209	1.09949	0.09	41	25	2	43	27	21	39	6	0.139535	3	0	18	16	20	0	4	0	1	0	0	0	0	0	1	5	0	39.0244	48.7805	0	9.7561	0	0	20	0	8	1	0	3
732	644213	Antagonist	276.69	9.88179	29.0436	20.2784	31.2296	1.03727	0.724229	1.11534	0.116959	28	19	4	29	20	15	29	3	0.103448	3	0	12	9	13	2	3	0	0	0	1	0	0	0	1	6	1	32.1429	46.4286	7.14286	10.7143	3.57143	0	13	0	8	1	0	2
733	1069526	Antagonist	363.82	9.0955	40.5853	29.3524	44.3489	1.01463	0.73381	1.10872	0.0892308	40	26	2	43	29	23	41	4	0.0930233	1	0	22	14	20	3	2	0	0	0	1	0	0	0	1	6	1	35	50	7.5	5	2.5	1	19	0	15	1	0	4
734	6036014	Antagonist	290.36	8.54	34.5708	23.7955	37.664	1.01679	0.699868	1.10776	0.110526	34	20	3	35	21	15	30	5	0.142857	3	0	12	14	15	0	4	0	1	0	0	0	0	0	1	5	0	41.1765	44.1176	0	11.7647	0	1	14	0	8	1	0	2
735	7217786	Antagonist	379.83	9.26415	41.9053	29.6024	45.9303	1.02208	0.72201	1.12025	0.0854701	41	27	3	44	30	23	42	4	0.0909091	1	0	22	14	19	5	2	0	0	0	1	0	0	0	1	8	1	34.1463	46.3415	12.1951	4.87805	2.43902	1	18	0	15	1	0	4
736	5889656	Antagonist	294.77	9.82567	30.6836	22.4375	32.9834	1.02279	0.747917	1.09945	0.116959	30	19	3	31	20	15	29	4	0.129032	3	0	12	11	14	0	3	0	1	0	1	0	0	0	2	5	1	36.6667	46.6667	0	10	3.33333	0	14	0	8	1	0	2
737	54581274	Antagonist	479.67	6.66208	71.6431	45.9834	81.0189	0.995043	0.638658	1.12526	0.0638655	72	35	5	75	38	14	46	10	0.133333	2	0	12	37	29	1	5	0	0	0	0	0	0	0	0	6	0	51.3889	40.2778	1.38889	6.94444	0	15	14	0	6	1	0	4
738	54581273	Antagonist	465.64	6.74841	68.7595	44.222	77.6037	0.996514	0.640899	1.12469	0.0659537	69	34	3	72	37	14	45	10	0.138889	2	0	12	35	28	1	5	0	0	0	0	0	0	0	0	6	0	50.7246	40.5797	1.44928	7.24638	0	14	14	0	6	1	0	4
739	71075867	Antagonist	489.71	6.80153	70.7703	48.654	80.3475	0.982921	0.67575	1.11594	0.0615616	72	37	7	76	41	24	55	7	0.0921053	1	1	22	35	33	3	1	0	0	0	0	0	0	0	0	4	0	48.6111	45.8333	4.16667	1.38889	0	11	21	1	11	1	0	5
740	71478926	Antagonist	403.94	7.92039	50.7924	35.9435	56.8003	0.995929	0.704775	1.11373	0.0788177	51	29	3	54	32	23	44	6	0.111111	1	0	22	22	24	3	1	0	0	0	1	0	0	0	1	5	1	43.1373	47.0588	5.88235	1.96078	1.96078	4	20	0	11	1	0	4
741	649646	Antagonist	329.38	8.2345	40.2616	28.4945	44.4049	1.00654	0.712363	1.11012	0.0933333	40	25	1	43	28	23	40	4	0.0930233	1	0	22	15	20	3	2	0	0	0	0	0	0	0	0	5	0	37.5	50	7.5	5	0	1	19	0	15	1	0	4
742	2511800	Antagonist	391.46	7.8292	50.567	33.6877	56.0693	1.01134	0.673754	1.12139	0.0763547	50	29	4	52	31	20	42	7	0.134615	2	0	18	21	22	3	4	0	0	0	0	0	0	0	0	7	0	42	44	6	8	0	3	19	0	8	1	0	3
743	11024616	Antagonist	353.4	7.85333	45.6907	30.1308	50.2821	1.01535	0.669573	1.11738	0.0861538	45	26	3	47	28	18	37.5	8	0.170213	1	0	17	19	20	1	5	0	0	0	0	0	0	0	0	6	0	42.2222	44.4444	2.22222	11.1111	0	4	16	0	11	1	0	3
744	6270191	Antagonist	274.36	8.31394	33.2435	23.341	36.4546	1.00738	0.707303	1.10468	0.116959	33	19	3	34	20	15	29	4	0.117647	3	0	12	14	15	0	3	0	1	0	0	0	0	0	1	4	0	42.4242	45.4545	0	9.09091	0	1	14	0	8	1	0	2
745	71099271	Antagonist	502.65	7.39191	67.5559	47.0345	75.4376	0.993469	0.691684	1.10938	0.0611664	68	38	4	73	43	29	58	6	0.0821918	1	0	28	30	33	2	3	0	0	0	0	0	0	0	0	5	0	44.1176	48.5294	2.94118	4.41176	0	6	27	0	12	1	0	6
746	11165781	Antagonist	410.6	6.41563	63.3304	40.7618	71.896	0.989537	0.636903	1.12338	0.0712644	64	30	8	65	31	14	39	11	0.169231	2	0	12	34	26	0	4	0	0	0	0	0	0	0	0	4	0	53.125	40.625	0	6.25	0	12	14	0	8	1	0	2
747	54581272	Antagonist	445.55	7.42583	60.2251	40.1764	66.9429	1.00375	0.669607	1.11572	0.0681818	60	33	3	63	36	20	47	10	0.15873	2	0	18	27	27	1	5	0	0	0	0	0	0	0	0	6	0	45	45	1.66667	8.33333	0	7	20	0	12	1	0	4
748	70681806	Antagonist	445.55	7.42583	60.2251	40.1764	66.9429	1.00375	0.669607	1.11572	0.0681818	60	33	3	63	36	20	47	10	0.15873	2	0	18	27	27	1	5	0	0	0	0	0	0	0	0	6	0	45	45	1.66667	8.33333	0	7	20	0	12	1	0	4
749	979782	Antagonist	404.52	8.25551	49.2143	34.8752	54.2816	1.00437	0.711739	1.10779	0.0788177	49	29	3	52	32	23	44	6	0.115385	1	0	22	20	23	2	3	0	1	0	0	0	0	0	1	6	0	40.8163	46.9388	4.08163	6.12245	0	3	20	0	15	1	0	4
750	49852647	Antagonist	497.68	7.21275	68.0031	48.1312	76.5171	0.985552	0.697554	1.10894	0.059744	69	38	5	73	42	30	59	7	0.0958904	1	1	28	31	34	3	1	0	0	0	0	0	0	0	0	4	0	44.9275	49.2754	4.34783	1.44928	0	6	27	1	12	1	0	5
751	91819661	Antagonist	502.7	6.98194	70.9958	49.1028	80.0586	0.986053	0.681983	1.11193	0.059744	72	38	5	76	42	29	57	8	0.105263	1	0	28	34	34	2	2	0	0	0	0	0	0	0	0	4	0	47.2222	47.2222	2.77778	2.77778	0	7	27	0	12	1	0	5
752	11212480	Antagonist	426.6	6.56308	64.6577	41.2163	73.1054	0.994734	0.634097	1.1247	0.0688172	65	31	8	66	32	14	40	12	0.181818	2	0	12	34	26	0	5	0	0	0	0	0	0	0	0	5	0	52.3077	40	0	7.69231	0	12	14	0	8	1	0	2
753	6027581	Antagonist	366.46	8.32864	44.338	31.3183	48.4944	1.00768	0.71178	1.10215	0.0861538	44	26	2	46	28	21	40	7	0.152174	3	0	18	18	21	0	4	0	1	0	0	0	0	0	1	5	0	40.9091	47.7273	0	9.09091	0	1	20	0	8	1	0	3
754	1294813	Antagonist	372.4	8.46364	44.698	31.1592	48.7406	1.01586	0.708164	1.10774	0.0846561	44	28	2	48	32	23	44	3	0.0625	1	0	22	16	22	2	4	0	0	0	0	0	0	0	0	6	0	36.3636	50	4.54545	9.09091	0	2	20	0	15	1	0	5
755	70681800	Antagonist	476.61	7.11358	67.1014	43.9094	74.8996	1.00151	0.655364	1.1179	0.0621849	67	35	7	69	37	20	48	12	0.173913	2	0	18	32	29	0	6	0	0	0	0	0	0	0	0	6	0	47.7612	43.2836	0	8.95522	0	9	20	0	14	1	0	3
756	54582294	Antagonist	453.58	7.08719	64.3196	41.1537	71.9827	1.00499	0.643027	1.12473	0.0681818	64	33	3	67	36	14	44	10	0.149254	2	0	12	31	26	1	6	0	0	0	0	0	0	0	0	7	0	48.4375	40.625	1.5625	9.375	0	12	14	0	6	1	0	4
757	9911749	Antagonist	453.58	7.08719	64.3196	41.1537	71.9827	1.00499	0.643027	1.12473	0.0681818	64	33	3	67	36	14	44	10	0.149254	2	0	12	31	26	1	6	0	0	0	0	0	0	0	0	7	0	48.4375	40.625	1.5625	9.375	0	12	14	0	6	1	0	4
758	1551564	Antagonist	260.33	8.67767	30.3599	21.5796	33.0394	1.012	0.71932	1.10131	0.124183	30	18	2	31	19	15	28	4	0.129032	3	0	12	12	14	0	3	0	1	0	0	0	0	0	1	4	0	40	46.6667	0	10	0	0	14	0	8	1	0	2
759	11153268	Antagonist	382.54	6.59552	57.5632	37.239	65.0656	0.992469	0.642052	1.12182	0.0767196	58	28	7	59	29	14	37	10	0.169492	2	0	12	30	24	0	4	0	0	0	0	0	0	0	0	4	0	51.7241	41.3793	0	6.89655	0	10	14	0	8	1	0	2
760	91819660	Antagonist	518.7	7.10548	72.3231	49.5573	81.268	0.990727	0.678867	1.11326	0.0580297	73	39	6	77	43	29	58	8	0.103896	1	0	28	34	34	2	3	0	0	0	0	0	0	0	0	5	0	46.5753	46.5753	2.73973	4.10959	0	7	27	0	12	1	0	5
761	11177525	Antagonist	416.55	7.06017	58.6796	39.4776	65.6504	0.994569	0.669112	1.11272	0.0709677	59	31	5	61	33	20	44	10	0.163934	2	0	18	28	27	0	4	0	0	0	0	0	0	0	0	4	0	47.4576	45.7627	0	6.77966	0	7	20	0	14	1	0	3
762	1209375	Antagonist	384.4	8.54222	45.7053	32.3637	49.3686	1.01567	0.719193	1.09708	0.0788177	45	29	4	48	32	22	45	5	0.104167	4	0	18	16	24	0	5	0	0	0	0	0	0	0	0	5	0	35.5556	53.3333	0	11.1111	0	1	23	0	18	1	0	4
763	71099338	Antagonist	488.67	7.08217	68.1122	47.3414	76.6434	0.987133	0.686107	1.11077	0.0615616	69	37	5	73	41	29	56	7	0.0958904	1	0	28	32	33	2	2	0	0	0	0	0	0	0	0	4	0	46.3768	47.8261	2.89855	2.89855	0	6	27	0	12	1	0	5
764	91819664	Antagonist	488.67	7.08217	68.1122	47.3414	76.6434	0.987133	0.686107	1.11077	0.0615616	69	37	5	73	41	29	56	7	0.0958904	1	0	28	32	33	2	2	0	0	0	0	0	0	0	0	4	0	46.3768	47.8261	2.89855	2.89855	0	6	27	0	12	1	0	5
765	5967793	Antagonist	288.34	9.01062	32.6872	23.0341	35.2488	1.02147	0.719816	1.10153	0.110526	32	20	3	33	21	16	31	5	0.151515	4	0	12	12	15	0	4	0	1	0	0	0	0	0	1	5	0	37.5	46.875	0	12.5	0	0	15	0	8	1	0	2
766	58754075	Antagonist	474.64	6.87884	68.6577	45.2163	77.1054	0.995039	0.655309	1.11747	0.0621849	69	35	6	71	37	20	48	13	0.183099	2	0	18	34	30	0	5	0	0	0	0	0	0	0	0	5	0	49.2754	43.4783	0	7.24638	0	10	20	0	14	1	0	3
767	445027	Antagonist	214.3	6.49394	33.2543	19.4661	37.9464	1.00771	0.589882	1.14989	0.142857	33	15	4	33	15	2	17	6	0.181818	2	0	0	18	10	2	3	0	0	0	0	0	0	0	0	5	0	54.5455	30.303	6.06061	9.09091	0	8	2	0	0	1	0	1
768	71099301	Antagonist	488.67	7.08217	68.1122	47.3414	76.6434	0.987133	0.686107	1.11077	0.0615616	69	37	5	73	41	29	56	7	0.0958904	1	0	28	32	33	2	2	0	0	0	0	0	0	0	0	4	0	46.3768	47.8261	2.89855	2.89855	0	6	27	0	12	1	0	5
769	44515008	Antagonist	416.52	7.30737	57.4467	37.1425	64.6659	1.00784	0.651623	1.13449	0.0712644	57	30	8	58	31	15	40	7	0.12069	3	0	12	27	25	0	2	0	0	3	0	0	0	0	0	5	3	47.3684	43.8596	0	3.50877	5.26316	7	18	0	14	1	0	2
770	648853	Antagonist	296.37	8.98091	33.3526	24.3751	36.4114	1.01068	0.738639	1.10338	0.109524	33	21	3	35	23	15	32	2	0.0571429	3	0	12	12	16	2	2	0	1	0	0	0	0	0	1	5	0	36.3636	48.4848	6.06061	6.06061	0	1	15	0	10	1	0	3
771	71075681	Antagonist	382.49	7.4998	50.6942	35.5344	56.5674	0.994004	0.696753	1.10916	0.0788177	51	29	3	54	32	24	45	5	0.0925926	2	0	22	22	25	2	2	0	0	0	0	0	0	0	0	4	0	43.1373	49.0196	3.92157	3.92157	0	3	22	0	19	1	0	4
772	145977976	Antagonist	353.4	7.85333	45.6907	30.1308	50.2821	1.01535	0.669573	1.11738	0.0861538	45	26	4	47	28	18	37.5	7	0.148936	1	0	17	19	20	1	5	0	0	0	0	0	0	0	0	6	0	42.2222	44.4444	2.22222	11.1111	0	4	16	0	11	1	0	3
773	6161619	Antagonist	274.36	8.31394	33.2435	23.341	36.4546	1.00738	0.707303	1.10468	0.116959	33	19	3	34	20	15	29	4	0.117647	3	0	12	14	15	0	3	0	1	0	0	0	0	0	1	4	0	42.4242	45.4545	0	9.09091	0	1	14	0	8	1	0	2
774	444899	Antagonist	304.52	5.63926	52.7922	33.0914	61.062	0.977633	0.612804	1.13078	0.0909091	54	22	3	53	21	5	26	14	0.264151	5	0	0	32	20	0	2	0	0	0	0	0	0	0	0	2	0	59.2593	37.037	0	3.7037	0	11	9	0	0	1	0	0
775	11327370	Antagonist	411.54	6.97525	59.1087	37.9378	66.3581	1.00184	0.643014	1.12471	0.0735632	59	30	7	61	32	14	40	9	0.147541	2	0	12	29	24	1	5	0	0	0	0	0	0	0	0	6	0	49.1525	40.678	1.69492	8.47458	0	10	14	0	6	1	0	3
776	70690069	Antagonist	382.96	7.09185	53.3487	36.4265	60.1756	0.987939	0.674565	1.11436	0.0797721	54	27	6	55	28	15	37	7	0.127273	3	0	12	27	24	0	2	0	0	0	1	0	0	0	1	3	1	50	44.4444	0	3.7037	1.85185	6	18	0	14	1	0	2
777	145965425	Antagonist	367.43	7.65479	48.5743	31.8922	53.6973	1.01196	0.664421	1.11869	0.0826211	48	27	4	50	29	18	38.5	8	0.16	1	0	17	21	21	1	5	0	0	0	0	0	0	0	0	6	0	43.75	43.75	2.08333	10.4167	0	5	16	0	11	1	0	3
778	2974150	Antagonist	317.48	6.3496	49.5632	31.0629	56.8961	0.991264	0.621258	1.13792	0.0948617	50	23	3	51	24	8	29	9	0.176471	2	0	6	27	18	3	2	0	0	0	0	0	0	0	0	5	0	54	36	6	4	0	10	8	0	6	1	0	2
779	145964530	Antagonist	367.43	7.65479	48.5743	31.8922	53.6973	1.01196	0.664421	1.11869	0.0826211	48	27	4	50	29	18	38.5	8	0.16	1	0	17	21	21	1	5	0	0	0	0	0	0	0	0	6	0	43.75	43.75	2.08333	10.4167	0	5	16	0	11	1	0	3
780	1160739	Antagonist	360.53	7.35776	48.9742	32.1935	55.484	0.999473	0.65701	1.13233	0.09	49	25	3	51	27	12	33.5	7	0.137255	1	0	11	24	18	4	2	0	1	0	0	0	0	0	1	7	0	48.9796	36.7347	8.16327	4.08163	0	9	9	0	6	1	0	3
781	10177074	Antagonist	368.51	6.70018	54.6796	35.4776	61.6504	0.994175	0.645047	1.12092	0.0797721	55	27	6	56	28	14	36	10	0.178571	2	0	12	28	23	0	4	0	0	0	0	0	0	0	0	4	0	50.9091	41.8182	0	7.27273	0	9	14	0	8	1	0	2
782	6058603	Antagonist	310.39	8.62194	36.2435	26.341	39.4546	1.00676	0.731694	1.09596	0.103896	36	22	2	38	24	20	35.5	4	0.105263	3	0	17	14	18	0	3	0	1	0	0	0	0	0	1	4	0	38.8889	50	0	8.33333	0	0	18	0	10	1	0	3
783	70690196	Antagonist	446.63	6.66612	66.3304	43.7618	74.896	0.990006	0.653161	1.11785	0.0662879	67	33	5	69	35	19	45	12	0.173913	1	0	18	34	29	0	4	0	0	0	0	0	0	0	0	4	0	50.7463	43.2836	0	5.97015	0	10	19	0	6	1	0	3
784	145964597	Antagonist	353.4	7.85333	45.6907	30.1308	50.2821	1.01535	0.669573	1.11738	0.0861538	45	26	4	47	28	18	37.5	7	0.148936	1	0	17	19	20	1	5	0	0	0	0	0	0	0	0	6	0	42.2222	44.4444	2.22222	11.1111	0	4	16	0	11	1	0	3
785	70694287	Antagonist	376.53	6.72375	55.3523	37.0231	62.441	0.988434	0.661127	1.11502	0.0767196	56	28	6	57	29	16	39	8	0.140351	4	0	12	28	25	0	3	0	0	0	0	0	0	0	0	3	0	50	44.6429	0	5.35714	0	6	19	0	16	1	0	2
786	44220888	Antagonist	327.52	5.84857	55.5486	33.0061	63.9791	0.991939	0.589395	1.14248	0.0869565	56	23	5	55	22	4	26	16	0.290909	4	0	0	33	18	1	4	0	0	0	0	0	0	0	0	5	0	58.9286	32.1429	1.78571	7.14286	0	15	3	0	0	1	0	0
787	965782	Antagonist	345.37	8.42366	41.5962	29.1535	45.2423	1.01454	0.711061	1.10347	0.0892308	41	26	3	44	29	20	40.5	3	0.0681818	3	0	17	15	21	1	4	0	0	0	0	0	0	0	0	5	0	36.5854	51.2195	2.43902	9.7561	0	1	20	0	12	1	0	4
788	5280933	Antagonist	278.48	5.5696	48.9086	30.33	56.6468	0.978172	0.6066	1.13294	0.1	50	20	3	49	19	4	23	13	0.265306	4	0	0	30	18	0	2	0	0	0	0	0	0	0	0	2	0	60	36	0	4	0	11	7	0	0	1	0	0
789	5280934	Antagonist	278.48	5.5696	48.9086	30.33	56.6468	0.978172	0.6066	1.13294	0.1	50	20	3	49	19	4	23	13	0.265306	4	0	0	30	18	0	2	0	0	0	0	0	0	0	0	2	0	60	36	0	4	0	11	7	0	0	1	0	0
790	44220889	Antagonist	327.52	5.84857	55.5486	33.0061	63.9791	0.991939	0.589395	1.14248	0.0869565	56	23	5	55	22	4	26	16	0.290909	4	0	0	33	18	1	4	0	0	0	0	0	0	0	0	5	0	58.9286	32.1429	1.78571	7.14286	0	15	3	0	0	1	0	0
791	5280581	Antagonist	306.54	5.47393	54.6758	33.8528	63.4772	0.976354	0.604514	1.13352	0.0909091	56	22	3	55	21	4	25	15	0.272727	4	0	0	34	20	0	2	0	0	0	0	0	0	0	0	2	0	60.7143	35.7143	0	3.57143	0	13	7	0	0	1	0	0
792	44584224	Antagonist	336.41	7.47578	45.1452	30.432	49.9896	1.00323	0.676267	1.11088	0.09	45	25	5	47	27	15	36	4	0.0851064	3	0	12	20	21	0	4	0	0	0	0	0	0	0	0	4	0	44.4444	46.6667	0	8.88889	0	4	17	0	16	1	0	3
793	6763	Antagonist	208.22	8.67583	24.189	17.9546	26.0796	1.00788	0.748108	1.08665	0.15	24	16	2	26	18	14	26	0	0	2	0	12	8	14	0	2	0	0	0	0	0	0	0	0	2	0	33.3333	58.3333	0	8.33333	0	0	14	0	16	1	0	3
794	10337211	Antagonist	338.43	7.20064	47.0288	31.1934	52.4048	1.00061	0.663689	1.115	0.09	47	25	5	49	27	14	35	4	0.0816327	2	0	12	22	21	0	4	0	0	0	0	0	0	0	0	4	0	46.8085	44.6809	0	8.51064	0	6	15	0	8	1	0	3
795	40484423	Antagonist	338.43	7.20064	47.0288	31.1934	52.4048	1.00061	0.663689	1.115	0.09	47	25	5	49	27	14	35	4	0.0816327	2	0	12	22	21	0	4	0	0	0	0	0	0	0	0	4	0	46.8085	44.6809	0	8.51064	0	6	15	0	8	1	0	3
796	8215	Antagonist	340.66	5.00971	66.0938	39.6598	77.5532	0.971968	0.583232	1.14049	0.0833333	68	24	3	67	23	1	24	20	0.298507	1	0	0	44	22	0	2	0	0	0	0	0	0	0	0	2	0	64.7059	32.3529	0	2.94118	0	21	1	0	0	1	0	0
797	44221100	Antagonist	327.52	5.84857	55.5486	33.0061	63.9791	0.991939	0.589395	1.14248	0.0869565	56	23	5	55	22	4	26	16	0.290909	4	0	0	33	18	1	4	0	0	0	0	0	0	0	0	5	0	58.9286	32.1429	1.78571	7.14286	0	15	3	0	0	1	0	0
798	24836820	Antagonist	327.52	5.84857	55.5486	33.0061	63.9791	0.991939	0.589395	1.14248	0.0869565	56	23	5	55	22	4	26	16	0.290909	4	0	0	33	18	1	4	0	0	0	0	0	0	0	0	5	0	58.9286	32.1429	1.78571	7.14286	0	15	3	0	0	1	0	0
799	10467	Antagonist	312.6	5.04194	60.3266	36.137	70.7228	0.97301	0.582855	1.14069	0.0909091	62	22	3	61	21	1	22	18	0.295082	1	0	0	40	20	0	2	0	0	0	0	0	0	0	0	2	0	64.5161	32.2581	0	3.22581	0	19	1	0	0	1	0	0
800	11645581	Antagonist	327.52	5.84857	55.5486	33.0061	63.9791	0.991939	0.589395	1.14248	0.0869565	56	23	5	55	22	4	26	16	0.290909	4	0	0	33	18	1	4	0	0	0	0	0	0	0	0	5	0	58.9286	32.1429	1.78571	7.14286	0	15	3	0	0	1	0	0
801	118722565	Antagonist	352.46	7.0492	49.9124	32.9548	55.82	0.998248	0.659096	1.1164	0.0861538	50	26	4	52	28	14	36	7	0.134615	2	0	12	24	22	0	4	0	0	0	0	0	0	0	0	4	0	48	44	0	8	0	7	15	0	16	1	0	3
802	3584988	Antagonist	272.32	7.56444	36.378	23.9092	40.1592	1.0105	0.664144	1.11553	0.110526	36	20	5	37	21	13	28	4	0.108108	1	0	12	16	16	0	4	0	0	0	0	0	0	0	0	4	0	44.4444	44.4444	0	11.1111	0	3	13	0	8	1	0	2
803	5280450	Antagonist	280.5	5.39423	50.7922	31.0914	59.062	0.976773	0.597912	1.13581	0.1	52	20	3	51	19	3	22	14	0.27451	3	0	0	32	18	0	2	0	0	0	0	0	0	0	0	2	0	61.5385	34.6154	0	3.84615	0	13	5	0	0	1	0	0
804	44220887	Antagonist	299.46	5.9892	49.7814	29.4833	57.1487	0.995628	0.589666	1.14297	0.0952381	50	21	5	49	20	4	24	14	0.285714	4	0	0	29	16	1	4	0	0	0	0	0	0	0	0	5	0	58	32	2	8	0	13	3	0	0	1	0	0
805	5281116	Antagonist	338.64	5.13091	64.2102	38.8984	75.138	0.972882	0.58937	1.13845	0.0833333	66	24	3	65	23	2	25	19	0.292308	2	0	0	42	22	0	2	0	0	0	0	0	0	0	0	2	0	63.6364	33.3333	0	3.0303	0	19	3	0	0	1	0	0
806	44220886	Antagonist	299.46	5.9892	49.7814	29.4833	57.1487	0.995628	0.589666	1.14297	0.0952381	50	21	5	49	20	4	24	14	0.285714	4	0	0	29	16	1	4	0	0	0	0	0	0	0	0	5	0	58	32	2	8	0	13	3	0	0	1	0	0
807	445639	Antagonist	282.52	5.23185	52.6758	31.8528	61.4772	0.975478	0.589867	1.13847	0.1	54	20	3	53	19	2	21	15	0.283019	2	0	0	34	18	0	2	0	0	0	0	0	0	0	0	2	0	62.963	33.3333	0	3.7037	0	15	3	0	0	1	0	0
808	5281	Antagonist	284.54	5.08107	54.5594	32.6142	63.8924	0.974275	0.582396	1.14094	0.1	56	20	3	55	19	1	20	16	0.290909	1	0	0	36	18	0	2	0	0	0	0	0	0	0	0	2	0	64.2857	32.1429	0	3.57143	0	17	1	0	0	1	0	0
809	445638	Antagonist	254.46	5.30125	46.9086	28.33	54.6468	0.977263	0.590208	1.13847	0.111111	48	18	3	47	17	2	19	13	0.276596	2	0	0	30	16	0	2	0	0	0	0	0	0	0	0	2	0	62.5	33.3333	0	4.16667	0	13	3	0	0	1	0	0
810	985	Antagonist	256.48	5.1296	48.7922	29.0914	57.062	0.975844	0.581828	1.14124	0.111111	50	18	3	49	17	1	18	14	0.285714	1	0	0	32	16	0	2	0	0	0	0	0	0	0	0	2	0	64	32	0	4	0	15	1	0	0	1	0	0
811	11005	Antagonist	228.42	5.19136	43.025	25.5686	50.2316	0.977841	0.581105	1.14163	0.125	44	16	3	43	15	1	16	12	0.27907	1	0	0	28	14	0	2	0	0	0	0	0	0	0	0	2	0	63.6364	31.8182	0	4.54545	0	13	1	0	0	1	0	0
812	2969	Antagonist	172.3	5.38438	31.4906	18.523	36.5708	0.984081	0.578844	1.14284	0.166667	32	12	3	31	11	1	12	8	0.258065	1	0	0	20	10	0	2	0	0	0	0	0	0	0	0	2	0	62.5	31.25	0	6.25	0	9	1	0	0	1	0	0
813	3893	Antagonist	200.36	5.27263	37.2578	22.0458	43.4012	0.980468	0.580153	1.14214	0.142857	38	14	3	37	13	1	14	10	0.27027	1	0	0	24	12	0	2	0	0	0	0	0	0	0	0	2	0	63.1579	31.5789	0	5.26316	0	11	1	0	0	1	0	0
814	2746797	Agonist	748.66	12.4777	66.2648	43.3299	71.1444	1.10441	0.722165	1.18574	0.0460993	60	48	13	64	52	28	66	7	0.109375	0	0	28	12	25	8	0	0	3	12	0	0	0	0	3	23	12	20	41.6667	13.3333	0	20	5	20	0	11	1	0	5
815	71449654	Agonist	656.75	7.29722	92.3487	54.5683	102.275	1.0261	0.606314	1.13639	0.047343	90	46	11	93	49	12	55	14	0.150538	0	0	12	44	31	0	15	0	0	0	0	0	0	0	0	15	0	48.8889	34.4444	0	16.6667	0	19	12	0	6	1	0	4
816	11520488	Agonist	668.88	8.361	81.727	53.4433	89.909	1.02159	0.668041	1.12386	0.0475687	80	44	10	81	45	13	55	23	0.283951	7	0	6	36	29	2	10	0	3	0	0	0	0	0	3	15	0	45	36.25	2.5	12.5	0	16	13	0	6	1	-2	2
817	71453290	Agonist	654.73	7.44011	90.4651	53.8069	99.8602	1.02801	0.611442	1.13478	0.047343	88	46	11	91	49	13	56	14	0.153846	1	0	12	42	31	0	15	0	0	0	0	0	0	0	0	15	0	47.7273	35.2273	0	17.0455	0	18	13	0	6	1	0	4
818	11563715	Agonist	584.86	7.90351	74.7378	48.8753	83.6528	1.00997	0.660477	1.13044	0.0554765	74	38	8	75	39	11	47	19	0.253333	5	0	6	36	25	4	6	0	3	0	0	0	0	0	3	13	0	48.6486	33.7838	5.40541	8.10811	0	14	11	0	6	1	0	2
819	101893614	Agonist	691.2	5.57419	121.002	75.9898	140.2	0.975826	0.612821	1.13065	0.0440816	124	50	9	128	54	5	59	20	0.15625	5	0	0	74	46	0	4	0	0	0	0	0	0	0	0	4	0	59.6774	37.0968	0	3.22581	0	37	9	0	0	1	0	5
820	70681461	Agonist	580.1	8.40725	71.185	44.6196	78.9869	1.03167	0.646661	1.14474	0.0554765	69	38	11	70	39	15	48	15	0.214286	3	0	12	31	25	2	6	0	1	3	1	0	0	0	2	13	4	44.9275	36.2319	2.89855	8.69565	5.7971	13	12	0	6	1	-1	2
821	118719401	Agonist	709.22	5.58441	124.213	77.2057	143.825	0.978057	0.607919	1.13248	0.0423529	127	51	11	130	54	5	59	20	0.153846	5	0	0	76	46	0	5	0	0	0	0	0	0	0	0	5	0	59.8425	36.2205	0	3.93701	0	37	9	0	0	1	0	4
822	101893613	Agonist	693.22	5.50175	122.886	76.7512	142.615	0.975286	0.609137	1.13187	0.0440816	126	50	9	130	54	4	58	21	0.161538	4	0	0	76	46	0	4	0	0	0	0	0	0	0	0	4	0	60.3175	36.5079	0	3.1746	0	39	7	0	0	1	0	5
823	118719399	Agonist	693.22	5.50175	122.886	76.7512	142.615	0.975286	0.609137	1.13187	0.0432653	126	50	10	129	53	5	58	20	0.155039	5	0	0	76	46	0	4	0	0	0	0	0	0	0	0	4	0	60.3175	36.5079	0	3.1746	0	37	9	0	0	1	0	4
824	23672286	Agonist	611.85	8.158	76.1306	50.1536	84.2826	1.01507	0.668715	1.12377	0.0525641	75	40	9	76	41	12	50	20	0.263158	6	0	6	35	27	2	8	0	3	0	0	0	0	0	3	13	0	46.6667	36	2.66667	10.6667	0	15	12	0	6	1	-1	2
825	69078165	Agonist	613.13	9.15119	69.7633	44.5797	76.4935	1.04124	0.665369	1.14169	0.0539811	67	39	11	68	40	18	52	14	0.205882	6	0	12	28	24	2	7	0	2	3	1	0	0	0	3	15	4	41.791	35.8209	2.98507	10.4478	5.97015	10	14	0	10	1	0	2
826	70683585	Agonist	555.02	8.95194	64.8033	40.1706	71.1583	1.04521	0.647913	1.14771	0.0587302	62	36	9	63	37	15	46	14	0.222222	3	0	12	26	22	2	7	0	1	3	1	0	0	0	2	14	4	41.9355	35.4839	3.22581	11.2903	6.45161	10	12	0	6	1	0	2
827	118719400	Agonist	697.26	5.36354	126.653	78.274	147.446	0.974255	0.602108	1.1342	0.0432653	130	50	10	133	53	3	56	22	0.165414	3	0	0	80	46	0	4	0	0	0	0	0	0	0	0	4	0	61.5385	35.3846	0	3.07692	0	41	5	0	0	1	0	4
828	10896495	Agonist	510.59	7.29414	71.6215	42.9433	79.3618	1.02316	0.613476	1.13374	0.0603175	70	36	9	72	38	12	44	11	0.152778	0	0	12	34	25	0	11	0	0	0	0	0	0	0	0	11	0	48.5714	35.7143	0	15.7143	0	13	12	0	6	1	0	3
829	11534535	Agonist	569.84	7.91444	72.636	47.8696	81.1545	1.00883	0.664856	1.12715	0.0570571	72	37	8	73	38	11	46	18	0.246575	5	0	6	35	25	3	6	0	3	0	0	0	0	0	3	12	0	48.6111	34.7222	4.16667	8.33333	0	14	11	0	6	1	0	2
830	68549596	Agonist	560.04	9.0329	64.3669	41.5059	70.8226	1.03818	0.66945	1.1423	0.0570571	62	37	9	63	38	17	50	13	0.206349	4	1	12	25	24	3	5	0	1	3	1	0	0	0	2	13	4	40.3226	38.7097	4.83871	8.06452	6.45161	9	14	1	10	1	0	2
831	364225	Agonist	191.29	11.2524	17.0218	14.8239	18.1687	1.00128	0.871994	1.06875	0.212121	17	12	0	19	14	14	21	0	0	0	0	14	5	9	1	0	0	2	0	0	0	0	0	2	3	0	29.4118	52.9412	5.88235	0	0	0	9	0	12	1	0	3
832	70696193	Agonist	565.06	8.69323	67.3596	42.4775	74.3641	1.0363	0.6535	1.14406	0.0585586	65	37	9	67	39	15	48	13	0.19403	3	0	12	28	24	2	6	0	1	3	1	0	0	0	2	13	4	43.0769	36.9231	3.07692	9.23077	6.15385	12	12	0	6	1	0	3
833	16036257	Agonist	568.07	8.60712	68.4614	42.4832	75.8624	1.03729	0.643685	1.14943	0.0570571	66	37	9	67	38	15	47	15	0.223881	3	0	12	29	23	3	6	0	1	3	1	0	0	0	2	14	4	43.9394	34.8485	4.54545	9.09091	6.06061	11	12	0	6	1	0	2
834	68548126	Agonist	565.06	8.69323	67.3596	42.4775	74.3641	1.0363	0.6535	1.14406	0.0570571	65	37	10	66	38	16	48	13	0.19697	4	0	12	28	24	2	6	0	1	3	1	0	0	0	2	13	4	43.0769	36.9231	3.07692	9.23077	6.15385	10	14	0	10	1	0	2
835	68549573	Agonist	577.07	8.74348	68.3596	43.4775	75.3641	1.03575	0.65875	1.14188	0.056899	66	38	8	68	40	16	50	14	0.205882	4	0	12	28	25	2	6	0	1	3	1	0	0	0	2	13	4	42.4242	37.8788	3.0303	9.09091	6.06061	11	14	0	10	1	0	3
836	68551874	Agonist	563.04	8.93714	65.476	41.7161	71.9489	1.0393	0.66216	1.14205	0.0570571	63	37	10	64	38	17	49	13	0.203125	5	0	12	26	24	2	6	0	1	3	1	0	0	0	2	13	4	41.2698	38.0952	3.1746	9.52381	6.34921	9	15	0	10	1	0	2
837	68552841	Agonist	567.08	8.46388	69.2432	43.2389	76.7793	1.03348	0.645357	1.14596	0.0570571	67	37	10	68	38	15	47	14	0.205882	3	0	12	30	24	2	6	0	1	3	1	0	0	0	2	13	4	44.7761	35.8209	2.98507	8.95522	5.97015	12	12	0	6	1	0	2
838	11670288	Agonist	485.67	6.84042	70.4322	46.7675	79.3943	0.992003	0.658697	1.11823	0.0650794	71	36	4	76	41	15	50	8	0.105263	3	0	12	35	31	1	4	0	0	0	0	0	0	0	0	5	0	49.2958	43.662	1.40845	5.6338	0	15	16	0	18	1	0	6
839	68553324	Agonist	565.06	8.69323	67.3596	42.4775	74.3641	1.0363	0.6535	1.14406	0.0570571	65	37	9	66	38	16	48	14	0.212121	4	0	12	28	24	2	6	0	1	3	1	0	0	0	2	13	4	43.0769	36.9231	3.07692	9.23077	6.15385	10	14	0	10	1	0	2
840	68551242	Agonist	608.14	8.33068	75.2286	47.006	83.6928	1.03053	0.643918	1.14648	0.0525641	73	40	11	74	41	16	51	15	0.202703	4	0	12	33	26	3	6	0	1	3	1	0	0	0	2	14	4	45.2055	35.6164	4.10959	8.21918	5.47945	13	13	0	6	1	0	2
841	68551229	Agonist	537	9.10169	61.5924	38.9547	67.5337	1.04394	0.660249	1.14464	0.0605042	59	35	9	60	36	16	46	12	0.2	4	0	12	24	22	2	6	0	1	3	1	0	0	0	2	13	4	40.678	37.2881	3.38983	10.1695	6.77966	8	14	0	10	1	0	2
842	68553004	Agonist	553.05	8.64141	66.3596	41.4775	73.3641	1.03687	0.648086	1.14631	0.0587302	64	36	9	65	37	15	46	14	0.215385	3	0	12	28	23	2	6	0	1	3	1	0	0	0	2	13	4	43.75	35.9375	3.125	9.375	6.25	11	12	0	6	1	0	2
843	23666189	Agonist	569.81	8.14014	70.9197	46.9377	78.658	1.01314	0.670539	1.12369	0.0570571	70	37	8	71	38	11	46	18	0.253521	5	0	6	33	25	2	7	0	3	0	0	0	0	0	3	12	0	47.1429	35.7143	2.85714	10	0	14	11	0	6	1	-1	2
844	3767937	Agonist	463.04	8.41891	54.9706	39.5969	61.2186	0.999465	0.719944	1.11307	0.0725806	55	32	5	59	36	15	47	5	0.0847458	1	2	12	23	25	4	1	0	1	0	1	0	0	0	2	7	1	41.8182	45.4545	7.27273	1.81818	1.81818	11	12	2	12	1	0	5
845	68549581	Agonist	559	9.47458	61.7088	40.1933	67.1185	1.04591	0.681242	1.1376	0.0585586	59	37	8	61	39	21	51	11	0.180328	3	0	18	22	24	2	6	0	1	3	1	0	0	0	2	13	4	37.2881	40.678	3.38983	10.1695	6.77966	6	18	0	6	1	0	3
846	68545524	Agonist	583.08	8.57471	70.5705	43.6934	77.9887	1.0378	0.64255	1.14689	0.0554765	68	38	10	69	39	15	48	15	0.217391	3	0	12	30	24	2	7	0	1	3	1	0	0	0	2	14	4	44.1176	35.2941	2.94118	10.2941	5.88235	12	12	0	6	1	0	2
847	68554991	Agonist	535.03	8.77098	63.1487	40.2616	69.7395	1.03522	0.660026	1.14327	0.0605042	61	35	10	62	36	16	46	11	0.177419	4	0	12	26	23	2	5	0	1	3	1	0	0	0	2	12	4	42.623	37.7049	3.27869	8.19672	6.55738	9	14	0	10	1	0	2
848	6400741	Agonist	664.44	11.074	61.7016	43.1252	67.34	1.02836	0.718753	1.12233	0.0587302	60	36	8	61	37	16	47	13	0.213115	4	0	12	24	22	4	6	0	2	0	0	2	0	0	4	14	2	40	36.6667	6.66667	10	3.33333	6	16	0	6	1	0	2
849	68552853	Agonist	555.02	8.95194	64.8033	40.1706	71.1583	1.04521	0.647913	1.14771	0.0587302	62	36	9	63	37	15	46	14	0.222222	3	0	12	26	22	2	7	0	1	3	1	0	0	0	2	14	4	41.9355	35.4839	3.22581	11.2903	6.45161	10	12	0	6	1	0	2
850	16036020	Agonist	537.05	8.5246	65.0323	41.023	72.1547	1.03226	0.651159	1.14531	0.0605042	63	35	10	64	36	15	45	12	0.1875	3	0	12	28	23	2	5	0	1	3	1	0	0	0	2	12	4	44.4444	36.5079	3.1746	7.93651	6.34921	11	12	0	6	1	0	2
851	57396784	Agonist	462.44	8.5637	54.9416	36.3354	61.1229	1.01744	0.672878	1.13191	0.0738916	54	29	8	55	30	14	38.5	10	0.181818	3	0	11	25	19	3	4	0	1	0	2	0	0	0	3	10	2	46.2963	35.1852	5.55556	7.40741	3.7037	9	10	0	6	1	0	2
852	57400215	Agonist	434.38	9.04958	49.1744	32.8126	54.2925	1.02447	0.683596	1.13109	0.0797721	48	27	8	49	28	14	36.5	8	0.163265	3	0	11	21	17	3	4	0	1	0	2	0	0	0	3	10	2	43.75	35.4167	6.25	8.33333	4.16667	7	10	0	6	1	0	2
853	57400212	Agonist	476.47	8.35912	57.8252	38.0968	64.5381	1.01448	0.668365	1.13225	0.0712644	57	30	8	58	31	14	39.5	11	0.189655	3	0	11	27	20	3	4	0	1	0	2	0	0	0	3	10	2	47.3684	35.0877	5.26316	7.01754	3.50877	10	10	0	6	1	0	2
854	68549760	Agonist	539.07	8.29338	66.9159	41.7844	74.5699	1.02948	0.642837	1.14723	0.0605042	65	35	8	66	36	14	44	15	0.227273	2	0	12	30	23	2	5	0	1	3	1	0	0	0	2	12	4	46.1538	35.3846	3.07692	7.69231	6.15385	12	11	0	6	1	0	2
855	16036134	Agonist	504.53	8.00841	63.5924	41.6196	71.3685	1.0094	0.660629	1.13283	0.0665323	63	32	7	64	33	14	41.5	14	0.21875	3	0	11	31	22	3	4	0	1	0	2	0	0	0	3	10	2	49.2063	34.9206	4.7619	6.34921	3.1746	12	10	0	6	1	0	2
856	68549563	Agonist	606.12	8.5369	73.345	46.2446	81.2776	1.03303	0.651332	1.14475	0.0538462	71	40	9	73	42	16	52	14	0.191781	4	0	12	31	26	3	6	0	1	3	1	0	0	0	2	14	4	43.662	36.6197	4.22535	8.4507	5.6338	13	13	0	6	1	0	3
857	2745807	Agonist	562.29	12.4953	47.1456	36.8862	49.3566	1.04768	0.819693	1.09681	0.0681818	45	33	8	48	36	27	51.5	5	0.104167	4	0	23	12	21	2	4	0	2	0	4	0	0	0	6	12	4	26.6667	46.6667	4.44444	8.88889	8.88889	0	21	0	11	1	0	4
858	57393296	Agonist	502.51	8.23787	61.7088	40.8582	68.9533	1.01162	0.669807	1.13038	0.0685484	61	32	7	63	34	14	42.5	9	0.142857	3	0	11	29	22	3	4	0	1	0	2	0	0	0	3	10	2	47.541	36.0656	4.91803	6.55738	3.27869	12	10	0	6	1	0	3
859	57396779	Agonist	504.53	8.00841	63.5924	41.6196	71.3685	1.0094	0.660629	1.13283	0.0665323	63	32	8	64	33	14	41.5	13	0.203125	3	0	11	31	22	3	4	0	1	0	2	0	0	0	3	10	2	49.2063	34.9206	4.7619	6.34921	3.1746	12	10	0	6	1	0	2
860	71455005	Agonist	508.57	7.47897	69.7379	42.1819	76.9466	1.02556	0.620322	1.13157	0.0619048	68	36	8	71	39	12	45	7	0.0985915	0	0	12	32	25	0	11	0	0	0	0	0	0	0	0	11	0	47.0588	36.7647	0	16.1765	0	13	12	0	6	1	0	4
861	57393297	Agonist	506.5	8.30328	62.0361	40.3127	69.1627	1.01699	0.660864	1.13381	0.0665323	61	32	7	62	33	14	41.5	14	0.225806	3	0	11	29	21	3	5	0	1	0	2	0	0	0	3	11	2	47.541	34.4262	4.91803	8.19672	3.27869	11	10	0	6	1	0	2
862	57393295	Agonist	490.5	8.175	60.7088	39.8582	67.9533	1.01181	0.664303	1.13255	0.0688172	60	31	8	61	32	14	40.5	12	0.196721	3	0	11	29	21	3	4	0	1	0	2	0	0	0	3	10	2	48.3333	35	5	6.66667	3.33333	11	10	0	6	1	0	2
863	46885017	Agonist	540.94	9.16847	61.309	40.5738	65.9772	1.03914	0.687692	1.11826	0.059744	59	38	10	63	42	18	54	4	0.0634921	6	0	12	21	26	2	9	0	0	0	1	0	0	0	1	12	1	35.5932	44.0678	3.38983	15.2542	1.69492	6	20	0	8	1	0	5
864	11071056	Agonist	494.59	7.16797	70.2942	42.4888	78.1524	1.01876	0.61578	1.13264	0.0621849	69	35	8	71	37	12	43	11	0.15493	0	0	12	34	25	0	10	0	0	0	0	0	0	0	0	10	0	49.2754	36.2319	0	14.4928	0	13	12	0	6	1	0	3
865	11957154	Agonist	510.01	9.27291	56.2871	39.4433	61.5147	1.0234	0.717151	1.11845	0.0672269	55	35	7	60	40	16	51.5	3	0.05	4	1	11	20	24	5	4	0	1	0	1	0	0	0	2	11	1	36.3636	43.6364	9.09091	7.27273	1.81818	9	14	1	6	1	0	6
866	57396780	Agonist	490.5	8.175	60.7088	39.8582	67.9533	1.01181	0.664303	1.13255	0.0688172	60	31	9	61	32	14	40.5	11	0.180328	3	0	11	29	21	3	4	0	1	0	2	0	0	0	3	10	2	48.3333	35	5	6.66667	3.33333	11	10	0	6	1	0	2
867	57402017	Agonist	488.48	8.42207	58.8252	39.0968	65.5381	1.01423	0.674083	1.12997	0.0688172	58	31	8	59	32	15	41.5	11	0.186441	4	0	11	27	21	3	4	0	1	0	2	0	0	0	3	10	2	46.5517	36.2069	5.17241	6.89655	3.44828	9	12	0	9	1	0	2
868	46885259	Agonist	562.59	9.07403	64.0617	43.3636	68.9532	1.03325	0.699413	1.11215	0.0576923	62	40	9	67	45	22	59	4	0.0597015	6	0	16	22	28	2	9	0	1	0	0	0	0	0	1	12	0	35.4839	45.1613	3.22581	14.5161	0	6	22	0	9	1	0	6
869	25262090	Agonist	527.64	7.75941	68.7414	45.2333	76.8929	1.0109	0.665196	1.13078	0.0580297	68	39	4	72	43	25	56	9	0.125	1	0	24	29	28	7	4	0	0	0	0	0	0	0	0	11	0	42.6471	41.1765	10.2941	5.88235	0	7	21	0	6	1	0	5
870	25261938	Agonist	607.69	7.99592	77.6103	50.08	86.5762	1.02119	0.658947	1.13916	0.05074	76	44	7	80	48	25	61	10	0.125	1	0	24	32	32	5	4	0	0	3	0	0	0	0	0	12	3	42.1053	42.1053	6.57895	5.26316	3.94737	9	23	0	6	1	0	5
871	68553559	Agonist	593.44	10.0583	62.0325	41.0512	67.0625	1.0514	0.695783	1.13665	0.056899	59	38	9	61	40	21	52	11	0.180328	3	0	18	21	24	2	6	0	1	3	2	0	0	0	3	14	5	35.5932	40.678	3.38983	10.1695	8.47458	6	18	0	6	1	0	3
872	57398546	Agonist	538.54	8.41469	64.7088	43.8582	71.9533	1.01107	0.685284	1.12427	0.0621849	64	35	6	66	37	20	48.5	13	0.19697	3	0	17	29	25	3	4	0	1	0	2	0	0	0	3	10	2	45.3125	39.0625	4.6875	6.25	3.125	9	16	0	6	1	0	3
873	57396781	Agonist	510.48	8.80138	58.9416	40.3354	65.1229	1.01623	0.695438	1.12281	0.0662879	58	33	7	60	35	20	46.5	10	0.166667	3	0	17	25	23	3	4	0	1	0	2	0	0	0	3	10	2	43.1034	39.6552	5.17241	6.89655	3.44828	7	16	0	6	1	0	3
874	9549472	Agonist	407.62	6.57452	60.5158	42.0517	69.017	0.976061	0.678253	1.11318	0.0752688	62	31	6	66	35	20	46.5	2	0.030303	3	0	17	31	29	2	0	0	0	0	0	0	0	0	0	2	0	50	46.7742	3.22581	0	0	8	21	0	16	1	1	5
875	11698089	Agonist	449.6	7.025	63.985	41.4947	72.1453	0.999766	0.648355	1.12727	0.0681818	64	33	5	67	36	15	45	8	0.119403	3	0	12	31	26	3	4	0	0	0	0	0	0	0	0	7	0	48.4375	40.625	4.6875	6.25	0	10	16	0	18	1	0	4
876	57395028	Agonist	496.45	9.02636	56.058	38.574	61.7077	1.01924	0.701345	1.12196	0.0685484	55	32	7	57	34	20	45.5	9	0.157895	3	0	17	23	22	3	4	0	1	0	2	0	0	0	3	10	2	41.8182	40	5.45455	7.27273	3.63636	6	16	0	6	1	0	3
877	46885208	Agonist	512.53	9.15232	58.1781	38.6022	62.538	1.03889	0.689325	1.11675	0.0634921	56	36	9	60	40	17	51.5	4	0.0666667	6	0	11	20	24	2	9	0	1	0	0	0	0	0	1	12	0	35.7143	42.8571	3.57143	16.0714	0	6	18	0	8	1	0	5
878	46885209	Agonist	512.53	9.15232	58.1781	38.6022	62.538	1.03889	0.689325	1.11675	0.0634921	56	36	9	60	40	17	51.5	4	0.0666667	6	0	11	20	24	2	9	0	1	0	0	0	0	0	1	12	0	35.7143	42.8571	3.57143	16.0714	0	6	18	0	8	1	0	5
879	42613829	Agonist	595.81	7.00953	84.723	55.5517	95.8027	0.996741	0.653549	1.12709	0.05074	85	44	7	89	48	25	61	11	0.123596	1	0	24	41	35	5	4	0	0	0	0	0	0	0	0	9	0	48.2353	41.1765	5.88235	4.70588	0	12	23	0	6	1	0	5
880	46885151	Agonist	540.94	9.16847	61.309	40.5738	65.9772	1.03914	0.687692	1.11826	0.059744	59	38	10	63	42	18	54	4	0.0634921	6	0	12	21	26	2	9	0	0	0	1	0	0	0	1	12	1	35.5932	44.0678	3.38983	15.2542	1.69492	6	20	0	8	1	0	5
881	57400213	Agonist	539.53	8.56397	63.927	43.1025	71.0364	1.01471	0.684167	1.12756	0.0621849	63	35	6	65	37	20	48.5	13	0.2	3	0	17	28	24	4	4	0	1	0	2	0	0	0	3	11	2	44.4444	38.0952	6.34921	6.34921	3.1746	9	15	0	6	1	0	3
882	57396783	Agonist	472.48	8.28912	57.4979	38.6423	64.3287	1.00874	0.677935	1.12857	0.0712644	57	30	8	58	31	15	40.5	10	0.172414	4	0	11	27	21	3	3	0	1	0	2	0	0	0	3	9	2	47.3684	36.8421	5.26316	5.26316	3.50877	9	12	0	9	1	0	2
883	57391547	Agonist	474.5	8.04237	59.3815	39.4037	66.7439	1.00647	0.667859	1.13125	0.0712644	59	30	8	60	31	14	39.5	11	0.183333	3	0	11	29	21	3	3	0	1	0	2	0	0	0	3	9	2	49.1525	35.5932	5.08475	5.08475	3.38983	11	10	0	6	1	0	2
884	46884960	Agonist	551.5	9.04098	63.8581	40.8692	68.5351	1.04685	0.669987	1.12353	0.0564103	61	40	11	65	44	20	58	5	0.0769231	8	0	12	21	26	3	11	0	0	0	0	0	0	0	0	14	0	34.4262	42.623	4.91803	18.0328	0	6	20	0	8	1	0	5
885	101889827	Agonist	498.82	5.80023	84.3992	52.853	97.2176	0.981386	0.61457	1.13044	0.0587302	86	36	9	87	37	4	43	11	0.126437	2	2	0	50	32	0	4	0	0	0	0	0	0	0	0	4	0	58.1395	37.2093	0	4.65116	0	24	4	4	0	1	0	2
886	46885015	Agonist	551.5	9.04098	63.8581	40.8692	68.5351	1.04685	0.669987	1.12353	0.0564103	61	40	11	65	44	20	58	5	0.0769231	8	0	12	21	26	3	11	0	0	0	0	0	0	0	0	14	0	34.4262	42.623	4.91803	18.0328	0	6	20	0	8	1	0	5
887	11532493	Agonist	450.58	7.15206	63.2105	40.9435	70.8564	1.00334	0.649897	1.1247	0.0681818	63	33	5	66	36	15	45	8	0.121212	3	0	12	30	26	2	5	0	0	0	0	0	0	0	0	7	0	47.619	41.2698	3.1746	7.93651	0	10	16	0	18	1	0	4
888	45270070	Agonist	545.75	6.90823	78.8394	50.7903	89.3875	0.997967	0.642915	1.13149	0.0564103	79	40	4	83	44	19	54	10	0.120482	1	0	18	39	31	5	4	0	0	0	0	0	0	0	0	9	0	49.3671	39.2405	6.32911	5.06329	0	14	17	0	6	1	0	5
889	46884959	Agonist	551.5	9.04098	63.8581	40.8692	68.5351	1.04685	0.669987	1.12353	0.0564103	61	40	11	65	44	20	58	5	0.0769231	8	0	12	21	26	3	11	0	0	0	0	0	0	0	0	14	0	34.4262	42.623	4.91803	18.0328	0	6	20	0	8	1	0	5
890	46885016	Agonist	540.94	9.16847	61.309	40.5738	65.9772	1.03914	0.687692	1.11826	0.059744	59	38	10	63	42	18	54	4	0.0634921	6	0	12	21	26	2	9	0	0	0	1	0	0	0	1	12	1	35.5932	44.0678	3.38983	15.2542	1.69492	6	20	0	8	1	0	5
891	16036133	Agonist	583.08	8.57471	70.5705	43.6934	77.9887	1.0378	0.64255	1.14689	0.0554765	68	38	9	69	39	15	48	16	0.231884	3	0	12	30	24	2	7	0	1	3	1	0	0	0	2	14	4	44.1176	35.2941	2.94118	10.2941	5.88235	12	12	0	6	1	0	2
892	56593160	Agonist	571.62	8.05099	72.4179	47.7558	79.1957	1.01997	0.672617	1.11543	0.0534262	71	42	10	75	46	23	60.5	9	0.12	6	0	17	29	32	1	9	0	0	0	0	0	0	0	0	10	0	40.8451	45.0704	1.40845	12.6761	0	8	24	0	10	1	0	5
893	11546596	Agonist	436.55	7.27583	60.3269	39.1821	67.4412	1.00545	0.653035	1.12402	0.0705645	60	32	4	63	35	15	44	8	0.126984	3	0	12	28	25	2	5	0	0	0	0	0	0	0	0	7	0	46.6667	41.6667	3.33333	8.33333	0	9	16	0	18	1	0	4
894	25167638	Agonist	436.55	7.27583	60.3269	39.1821	67.4412	1.00545	0.653035	1.12402	0.0705645	60	32	4	63	35	15	44	8	0.126984	3	0	12	28	25	2	5	0	0	0	0	0	0	0	0	7	0	46.6667	41.6667	3.33333	8.33333	0	9	16	0	18	1	0	4
895	66572452	Agonist	533.99	8.61274	63.3198	43.1819	68.8905	1.02129	0.696482	1.11114	0.059744	62	38	10	66	42	22	55.5	5	0.0757576	5	0	17	24	29	1	7	0	0	0	1	0	0	0	1	9	1	38.7097	46.7742	1.6129	11.2903	1.6129	6	23	0	10	1	0	5
896	25071332	Agonist	539.72	6.91949	78.1084	49.9267	88.3193	1.00139	0.640086	1.1323	0.0580297	78	39	7	82	43	14	51	11	0.134146	2	0	12	39	32	1	4	0	0	2	0	0	0	0	0	7	2	50	41.0256	1.28205	5.12821	2.5641	18	14	0	8	1	0	5
897	44587770	Agonist	539.72	6.91949	78.1084	49.9267	88.3193	1.00139	0.640086	1.1323	0.0580297	78	39	7	82	43	14	51	11	0.134146	2	0	12	39	32	1	4	0	0	2	0	0	0	0	0	7	2	50	41.0256	1.28205	5.12821	2.5641	18	14	0	8	1	0	5
898	44587801	Agonist	539.72	6.91949	78.1084	49.9267	88.3193	1.00139	0.640086	1.1323	0.0580297	78	39	7	82	43	14	51	11	0.134146	2	0	12	39	32	1	4	0	0	2	0	0	0	0	0	7	2	50	41.0256	1.28205	5.12821	2.5641	18	14	0	8	1	0	5
899	66572453	Agonist	533.99	8.61274	63.3198	43.1819	68.8905	1.02129	0.696482	1.11114	0.059744	62	38	10	66	42	22	55.5	5	0.0757576	5	0	17	24	29	1	7	0	0	0	1	0	0	0	1	9	1	38.7097	46.7742	1.6129	11.2903	1.6129	6	23	0	10	1	0	5
900	66572455	Agonist	533.99	8.61274	63.3198	43.1819	68.8905	1.02129	0.696482	1.11114	0.059744	62	38	10	66	42	22	55.5	5	0.0757576	5	0	17	24	29	1	7	0	0	0	1	0	0	0	1	9	1	38.7097	46.7742	1.6129	11.2903	1.6129	6	23	0	10	1	0	5
901	57398549	Agonist	508.51	8.47517	60.4979	41.6423	67.3287	1.0083	0.694038	1.12214	0.0662879	60	33	6	62	35	20	46.5	11	0.177419	3	0	17	27	24	3	3	0	1	0	2	0	0	0	3	9	2	45	40	5	5	3.33333	8	16	0	11	1	0	3
902	25262243	Agonist	560.1	8.00143	70.6287	47.6026	78.6707	1.00898	0.680037	1.12387	0.0564103	70	40	5	74	44	25	57	9	0.121622	1	0	24	30	30	5	4	0	0	0	1	0	0	0	1	10	1	42.8571	42.8571	7.14286	5.71429	1.42857	7	23	0	6	1	0	5
903	57398548	Agonist	506.04	8.434	61.5959	39.3583	68.819	1.0266	0.655972	1.14698	0.0662879	60	33	8	62	35	14	43.5	11	0.177419	3	0	11	27	22	3	3	0	1	3	1	0	0	0	2	11	4	45	36.6667	5	5	6.66667	12	10	0	6	1	0	3
904	66572454	Agonist	533.99	8.61274	63.3198	43.1819	68.8905	1.02129	0.696482	1.11114	0.059744	62	38	10	66	42	22	55.5	5	0.0757576	5	0	17	24	29	1	7	0	0	0	1	0	0	0	1	9	1	38.7097	46.7742	1.6129	11.2903	1.6129	6	23	0	10	1	0	5
905	45482833	Agonist	526.27	12.8359	44.5342	30.0854	47.2479	1.0862	0.73379	1.15239	0.0709677	41	31	9	43	33	15	42	4	0.0930233	3	0	12	10	19	1	3	0	1	6	0	1	0	0	2	12	7	24.3902	46.3415	2.43902	7.31707	17.0732	3	16	0	10	1	0	3
906	25261785	Agonist	589.75	7.46519	79.0722	53.2675	88.5571	1.00091	0.674272	1.12098	0.051797	79	44	4	84	49	30	64.5	10	0.119048	1	0	29	35	35	5	4	0	0	0	0	0	0	0	0	9	0	44.3038	44.3038	6.32911	5.06329	0	8	27	0	10	1	0	6
907	57396782	Agonist	538.04	8.67806	64.2505	40.2673	71.2378	1.0363	0.649473	1.149	0.0605042	62	35	10	63	36	15	45.5	12	0.190476	4	0	11	27	22	3	5	0	1	3	1	0	0	0	2	13	4	43.5484	35.4839	4.83871	8.06452	6.45161	10	12	0	9	1	0	2
908	46884928	Agonist	536.53	8.51635	65.1962	41.9318	70.6578	1.03486	0.665584	1.12155	0.0580297	63	39	10	67	43	18	55	5	0.0746269	6	0	12	24	27	2	10	0	0	0	0	0	0	0	0	12	0	38.0952	42.8571	3.1746	15.873	0	7	20	0	8	1	0	5
909	11524635	Agonist	422.52	7.41263	57.4433	37.4207	64.026	1.00778	0.656504	1.12326	0.0731183	57	31	4	60	34	15	43	7	0.116667	3	0	12	26	24	2	5	0	0	0	0	0	0	0	0	7	0	45.614	42.1053	3.50877	8.77193	0	8	16	0	18	1	0	4
910	57334559	Agonist	585.65	7.91419	75.3015	49.5172	82.6109	1.01759	0.669151	1.11636	0.0520487	74	43	10	78	47	23	61.5	10	0.128205	6	0	17	31	33	1	9	0	0	0	0	0	0	0	0	10	0	41.8919	44.5946	1.35135	12.1622	0	9	24	0	10	1	0	5
911	57334558	Agonist	557.59	8.19985	69.5343	45.9944	75.7805	1.02256	0.676388	1.11442	0.054878	68	41	10	72	45	23	59.5	8	0.111111	6	0	17	27	31	1	9	0	0	0	0	0	0	0	0	10	0	39.7059	45.5882	1.47059	13.2353	0	7	24	0	10	1	0	5
912	44587769	Agonist	525.69	7.0092	75.2248	48.1653	84.9041	1.003	0.642204	1.13205	0.059744	75	38	7	79	42	14	50	10	0.126582	2	0	12	37	31	1	4	0	0	2	0	0	0	0	0	7	2	49.3333	41.3333	1.33333	5.33333	2.66667	17	14	0	8	1	0	5
913	10896097	Agonist	478.59	7.03809	68.9669	42.0343	76.943	1.01422	0.618151	1.13151	0.0641711	68	34	7	70	36	12	42	11	0.157143	0	0	12	34	25	0	9	0	0	0	0	0	0	0	0	9	0	50	36.7647	0	13.2353	0	13	12	0	6	1	0	3
914	46884958	Agonist	536.53	8.51635	65.1962	41.9318	70.6578	1.03486	0.665584	1.12155	0.0580297	63	39	10	67	43	18	55	5	0.0746269	6	0	12	24	27	2	10	0	0	0	0	0	0	0	0	12	0	38.0952	42.8571	3.1746	15.873	0	7	20	0	8	1	0	5
915	57396766	Agonist	501.52	8.35867	61.4398	41.0171	66.7407	1.024	0.683618	1.11234	0.0615616	60	37	9	64	41	22	54.5	5	0.078125	5	0	17	23	28	1	8	0	0	0	0	0	0	0	0	9	0	38.3333	46.6667	1.66667	13.3333	0	5	23	0	10	1	0	5
916	45272617	Agonist	529.65	7.56643	70.6323	46.1992	78.9361	1.00903	0.659989	1.12766	0.0580297	70	39	4	74	43	24	55.5	10	0.135135	1	0	23	31	29	5	5	0	0	0	0	0	0	0	0	10	0	44.2857	41.4286	7.14286	7.14286	0	8	21	0	6	1	0	5
917	101889826	Agonist	482.82	5.68024	83.0719	52.3985	96.0082	0.977316	0.616453	1.12951	0.0605042	85	35	8	86	36	4	42	11	0.127907	2	2	0	50	32	0	3	0	0	0	0	0	0	0	0	3	0	58.8235	37.6471	0	3.52941	0	24	4	4	0	1	0	2
918	1490068	Agonist	398.49	11.7203	35.7089	26.824	38.4331	1.05026	0.788941	1.13039	0.0933333	34	25	5	37	28	17	37.5	2	0.0540541	2	0	15	9	15	4	0	0	3	3	0	0	0	0	3	10	3	26.4706	44.1176	11.7647	0	8.82353	2	13	0	16	1	0	4
919	101889825	Agonist	482.82	5.68024	83.0719	52.3985	96.0082	0.977316	0.616453	1.12951	0.0605042	85	35	8	86	36	4	42	11	0.127907	2	2	0	50	32	0	3	0	0	0	0	0	0	0	0	3	0	58.8235	37.6471	0	3.52941	0	24	4	4	0	1	0	2
920	56593159	Agonist	571.62	8.05099	72.4179	47.7558	79.1957	1.01997	0.672617	1.11543	0.0534262	71	42	10	75	46	23	60.5	9	0.12	6	0	17	29	32	1	9	0	0	0	0	0	0	0	0	10	0	40.8451	45.0704	1.40845	12.6761	0	8	24	0	10	1	0	5
921	11568541	Agonist	447.58	7.21903	62.1014	40.7333	69.7301	1.00164	0.656989	1.12468	0.0700758	62	33	3	66	37	15	46	7	0.106061	3	0	12	29	26	3	4	0	0	0	0	0	0	0	0	7	0	46.7742	41.9355	4.83871	6.45161	0	10	16	0	18	1	0	5
922	9807742	Agonist	554.82	7.926	70.5342	46.8639	78.6562	1.00763	0.669484	1.12366	0.0587302	70	36	8	71	37	11	45	17	0.239437	5	0	6	34	25	2	6	0	3	0	0	0	0	0	3	11	0	48.5714	35.7143	2.85714	8.57143	0	14	11	0	6	1	0	2
923	57393286	Agonist	543.56	8.36246	66.6507	44.233	72.3653	1.0254	0.680508	1.11331	0.0564103	65	40	10	69	44	23	58.5	7	0.101449	6	0	17	25	30	1	9	0	0	0	0	0	0	0	0	10	0	38.4615	46.1538	1.53846	13.8462	0	6	24	0	10	1	0	5
924	23661729	Agonist	566.64	8.71754	66.6141	45.1878	73.1709	1.02483	0.695197	1.12571	0.0551282	65	40	6	68	43	21	57	6	0.0882353	1	2	18	25	30	2	4	0	1	3	0	0	0	0	1	10	3	38.4615	46.1538	3.07692	6.15385	4.61538	8	18	4	6	1	0	4
925	46885207	Agonist	496.46	8.86536	58.429	37.409	62.8274	1.04337	0.668018	1.12192	0.0634921	56	36	9	60	40	17	51.5	4	0.0666667	6	0	11	20	24	2	10	0	0	0	0	0	0	0	0	12	0	35.7143	42.8571	3.57143	17.8571	0	6	18	0	8	1	0	5
926	11669835	Agonist	462.64	6.80353	67.6504	44.0118	76.4774	0.994859	0.647232	1.12467	0.0659537	68	34	5	71	37	15	46	9	0.126761	3	0	12	34	28	2	4	0	0	0	0	0	0	0	0	6	0	50	41.1765	2.94118	5.88235	0	12	16	0	18	1	0	4
927	5114200	Agonist	453.22	11.9268	38.0252	29.6992	42.0045	1.00066	0.781558	1.10538	0.0988142	38	23	4	40	25	14	33	2	0.05	2	0	12	15	17	3	0	0	1	0	0	2	0	0	3	6	2	39.4737	44.7368	7.89474	0	5.26316	3	14	0	8	1	0	3
928	1454926	Agonist	437.01	8.56882	51.0797	36.631	57.1754	1.00156	0.718255	1.12109	0.0781609	51	30	3	55	34	22	45.5	5	0.0909091	1	0	21	21	22	6	0	0	1	0	1	0	0	0	2	8	1	41.1765	43.1373	11.7647	0	1.96078	6	16	0	13	1	0	5
929	87537807	Agonist	449.97	9.99933	46.2763	33.3182	50.0229	1.02836	0.740404	1.11162	0.0788177	45	29	6	48	32	23	45	6	0.125	3	0	20	16	19	3	4	0	2	0	1	0	0	0	3	10	1	35.5556	42.2222	6.66667	8.88889	2.22222	3	16	0	9	1	0	4
930	70681370	Agonist	478.96	9.03698	55.0542	35.2843	60.6997	1.03876	0.665742	1.14528	0.0688172	53	31	8	54	32	15	41	10	0.185185	3	0	12	22	20	2	4	0	1	3	1	0	0	0	2	11	4	41.5094	37.7358	3.77358	7.54717	7.54717	8	12	0	6	1	0	2
931	10746810	Agonist	648.87	8.01074	81.6614	55.2276	90.7328	1.00817	0.681822	1.12016	0.0494949	81	45	7	85	49	27	64.5	13	0.152941	4	0	23	36	33	4	6	0	2	0	0	0	0	0	2	12	0	44.4444	40.7407	4.93827	7.40741	0	10	23	0	14	1	0	5
932	56929316	Agonist	571.87	6.28429	89.6174	58.0973	102.301	0.984807	0.638432	1.12418	0.0545877	91	42	4	96	47	14	55	12	0.125	2	0	12	49	37	1	4	0	0	0	0	0	0	0	0	5	0	53.8462	40.6593	1.0989	4.3956	0	23	14	0	8	1	0	6
933	56929317	Agonist	571.87	6.28429	89.6174	58.0973	102.301	0.984807	0.638432	1.12418	0.0545877	91	42	4	96	47	14	55	12	0.125	2	0	12	49	37	1	4	0	0	0	0	0	0	0	0	5	0	53.8462	40.6593	1.0989	4.3956	0	23	14	0	8	1	0	6
934	46885153	Agonist	507.49	8.74983	60.2035	38.9602	65.1163	1.03799	0.671728	1.12269	0.0615616	58	37	9	62	41	18	53	4	0.0645161	6	0	12	21	25	3	9	0	0	0	0	0	0	0	0	12	0	36.2069	43.1034	5.17241	15.5172	0	6	19	0	8	1	0	5
935	10371709	Agonist	622.76	7.41381	84.4068	56.1026	93.564	1.00484	0.667888	1.11386	0.0463768	84	46	6	86	48	24	65	16	0.186047	4	2	18	38	38	0	8	0	0	0	0	0	0	0	0	8	0	45.2381	45.2381	0	9.52381	0	10	24	4	6	1	0	3
936	57403752	Agonist	543.56	8.36246	66.6507	44.233	72.3653	1.0254	0.680508	1.11331	0.0564103	65	40	10	69	44	23	58.5	7	0.101449	6	0	17	25	30	1	9	0	0	0	0	0	0	0	0	10	0	38.4615	46.1538	1.53846	13.8462	0	6	24	0	12	1	0	5
937	9889347	Agonist	438.58	6.85281	64.4248	39.8812	73.1209	1.00664	0.623144	1.14251	0.0666667	64	31	13	64	31	10	38	8	0.125	4	0	6	33	25	0	3	0	0	3	0	0	0	0	0	6	3	51.5625	39.0625	0	4.6875	4.6875	12	13	0	14	1	0	1
938	68553911	Agonist	517.47	8.77068	60.378	40.0001	66.4586	1.02336	0.677968	1.12642	0.0643939	59	33	7	60	34	16	44	13	0.216667	4	0	12	26	22	2	6	0	1	0	2	0	0	0	3	11	2	44.0678	37.2881	3.38983	10.1695	3.38983	8	14	0	10	1	0	2
939	68676459	Agonist	433.9	9.64222	46.5272	32.125	50.3123	1.03394	0.713889	1.11805	0.0788177	45	29	6	48	32	23	45	6	0.125	3	0	20	16	19	3	5	0	1	0	1	0	0	0	2	10	1	35.5556	42.2222	6.66667	11.1111	2.22222	3	16	0	9	1	0	4
940	9960726	Agonist	622.76	7.41381	84.4068	56.1026	93.564	1.00484	0.667888	1.11386	0.0463768	84	46	6	86	48	24	65	16	0.186047	4	2	18	38	38	0	8	0	0	0	0	0	0	0	0	8	0	45.2381	45.2381	0	9.52381	0	10	24	4	6	1	0	3
941	25261937	Agonist	553.72	7.28579	76.0722	50.2675	85.5571	1.00095	0.661414	1.12575	0.054878	76	41	5	80	45	25	58	10	0.125	1	0	24	35	32	5	4	0	0	0	0	0	0	0	0	9	0	46.0526	42.1053	6.57895	5.26316	0	9	23	0	6	1	0	5
942	101889829	Agonist	436.59	6.82172	63.7741	41.4549	71.6902	0.99647	0.647733	1.12016	0.0645161	64	32	6	64	32	12	43	13	0.203125	4	2	6	32	27	0	5	0	0	0	0	0	0	0	0	5	0	50	42.1875	0	7.8125	0	10	13	4	10	1	0	1
943	46854599	Agonist	422.6	7.54643	55.8578	37.9549	62.8992	0.997461	0.677766	1.1232	0.0735632	56	30	3	58	32	19	42	11	0.189655	1	0	18	26	23	4	2	0	1	0	0	0	0	0	1	7	0	46.4286	41.0714	7.14286	3.57143	0	6	17	0	8	1	0	3
944	24890334	Agonist	493.67	6.85653	71.8285	46.4664	81.1492	0.997618	0.645367	1.12707	0.0634921	72	36	6	76	40	14	48	9	0.118421	2	0	12	36	30	1	4	0	0	1	0	0	0	0	0	6	1	50	41.6667	1.38889	5.55556	1.38889	16	14	0	8	1	0	5
945	10723133	Agonist	670.9	7.45444	90.2358	59.8641	101.058	1.00262	0.665157	1.12287	0.0460993	90	48	8	94	52	26	66.5	14	0.148936	3	0	23	42	37	4	6	0	1	0	0	0	0	0	1	11	0	46.6667	41.1111	4.44444	6.66667	0	13	24	0	14	1	0	5
946	25227445	Agonist	539.69	7.39301	73.1886	48.5061	82.1419	1.00258	0.664467	1.12523	0.0564103	73	40	4	77	44	25	57	10	0.12987	1	0	24	33	31	5	4	0	0	0	0	0	0	0	0	9	0	45.2055	42.4658	6.84932	5.47945	0	8	23	0	6	1	0	5
947	46837778	Agonist	634.65	8.93873	74.4576	46.1935	81.8544	1.0487	0.650613	1.15288	0.0498339	71	43	9	73	45	19	55	16	0.219178	1	0	18	28	28	2	6	0	1	6	0	0	0	0	1	15	6	39.4366	39.4366	2.8169	8.4507	8.4507	11	17	0	6	1	0	3
948	66572451	Agonist	541.64	7.62873	71.6469	47.6082	79.1921	1.00911	0.670538	1.11538	0.0564103	71	40	9	75	44	22	57.5	8	0.106667	5	0	17	31	32	1	7	0	0	0	0	0	0	0	0	8	0	43.662	45.0704	1.40845	9.85915	0	9	23	0	10	1	0	5
949	9868664	Agonist	456.57	7.13391	64.9375	39.8187	73.4606	1.01465	0.622167	1.14782	0.0645161	64	32	14	64	32	10	39	8	0.125	4	0	6	32	25	0	3	0	0	4	0	0	0	0	0	7	4	50	39.0625	0	4.6875	6.25	12	13	0	14	1	0	1
950	66572450	Agonist	527.61	7.75897	68.7633	45.8468	75.7769	1.01123	0.674218	1.11437	0.0580297	68	39	9	72	43	22	56.5	7	0.0972222	5	0	17	29	31	1	7	0	0	0	0	0	0	0	0	8	0	42.6471	45.5882	1.47059	10.2941	0	8	23	0	10	1	0	5
951	25262242	Agonist	525.66	7.50943	70.305	46.7447	78.7267	1.00436	0.667781	1.12467	0.0580297	70	39	4	74	43	25	56	9	0.121622	1	0	24	31	30	5	4	0	0	0	0	0	0	0	0	9	0	44.2857	42.8571	7.14286	5.71429	0	7	23	0	6	1	0	5
952	68549194	Agonist	550.04	8.73079	65.2578	41.4718	71.8658	1.03584	0.658283	1.14073	0.0587302	63	36	9	64	37	16	47	13	0.203125	4	0	12	27	24	1	6	0	1	3	1	0	0	0	2	12	4	42.8571	38.0952	1.5873	9.52381	6.34921	9	15	0	10	1	0	2
953	44587736	Agonist	493.67	6.85653	71.8285	46.4664	81.1492	0.997618	0.645367	1.12707	0.0634921	72	36	6	76	40	14	48	9	0.118421	2	0	12	36	30	1	4	0	0	1	0	0	0	0	0	6	1	50	41.6667	1.38889	5.55556	1.38889	16	14	0	8	1	0	5
954	44364500	Agonist	509.66	7.38638	68.9777	46.2902	77.5173	0.999677	0.670872	1.12344	0.0583215	69	38	4	72	41	26	55	12	0.166667	2	0	24	31	30	5	3	0	0	0	0	0	0	0	0	8	0	44.9275	43.4783	7.24638	4.34783	0	5	25	0	14	1	0	4
955	57403812	Agonist	529.58	8.02394	67.207	44.5399	73.5711	1.01829	0.674847	1.11471	0.0580297	66	39	9	70	43	22	56.5	7	0.1	5	0	17	27	30	1	8	0	0	0	0	0	0	0	0	9	0	40.9091	45.4545	1.51515	12.1212	0	7	23	0	10	1	0	5
956	57404439	Agonist	186.28	6.00903	30.9343	18.2161	35.365	0.997881	0.587616	1.14081	0.166667	31	13	6	31	13	1	14	1	0.0322581	1	0	0	18	10	0	3	0	0	0	0	0	0	0	0	3	0	58.0645	32.2581	0	9.67742	0	8	2	0	0	1	0	1
957	57398547	Agonist	508.06	8.19452	63.4795	40.1197	71.2342	1.02386	0.647092	1.14894	0.0643939	62	33	10	63	34	14	42.5	11	0.174603	3	0	11	29	22	3	3	0	1	3	1	0	0	0	2	11	4	46.7742	35.4839	4.83871	4.83871	6.45161	12	10	0	6	1	0	2
958	56593158	Agonist	529.58	8.02394	67.207	44.5399	73.5711	1.01829	0.674847	1.11471	0.0580297	66	39	9	70	43	22	56.5	7	0.1	5	0	17	27	30	1	8	0	0	0	0	0	0	0	0	9	0	40.9091	45.4545	1.51515	12.1212	0	7	23	0	10	1	0	5
959	46854600	Agonist	464.69	7.14908	64.5086	43.2391	73.1448	0.99244	0.665217	1.1253	0.0662879	65	33	3	67	35	19	45	14	0.208955	1	0	18	32	26	4	2	0	1	0	0	0	0	0	1	7	0	49.2308	40	6.15385	3.07692	0	9	17	0	8	1	0	3
960	16064276	Agonist	531.57	8.178	66.3924	44.0229	72.7014	1.02142	0.677275	1.11848	0.0580297	65	39	10	69	43	22	56.5	6	0.0869565	5	0	17	26	30	1	7	0	0	1	0	0	0	0	0	9	1	40	46.1538	1.53846	10.7692	1.53846	7	23	0	10	1	0	5
961	46837777	Agonist	602.65	8.73406	71.803	45.2845	79.4356	1.04062	0.656297	1.15124	0.052439	69	41	9	71	43	19	53	14	0.197183	1	0	18	28	28	2	4	0	1	6	0	0	0	0	1	13	6	40.5797	40.5797	2.89855	5.7971	8.69565	11	17	0	6	1	0	3
962	46854601	Agonist	436.63	7.40051	58.7414	39.7163	66.3144	0.995617	0.673158	1.12397	0.0709677	59	31	4	61	33	19	43	11	0.180328	1	0	18	28	24	4	2	0	1	0	0	0	0	0	1	7	0	47.4576	40.678	6.77966	3.38983	0	7	17	0	8	1	0	3
963	44587738	Agonist	521.73	6.68885	77.5957	49.9892	87.9796	0.994817	0.640887	1.12794	0.059744	78	38	6	82	42	14	50	11	0.134146	2	0	12	40	32	1	4	0	0	1	0	0	0	0	0	6	1	51.2821	41.0256	1.28205	5.12821	1.28205	18	14	0	8	1	0	5
964	46229832	Agonist	460.6	7.67667	60.7306	39.2843	67.5706	1.01218	0.654738	1.12618	0.0665323	60	32	6	61	33	17	44	13	0.213115	5	0	12	28	23	2	6	0	1	0	0	0	0	0	1	9	0	46.6667	38.3333	3.33333	10	0	8	15	0	8	1	0	2
965	16066147	Agonist	513.58	7.90123	65.8797	44.0854	72.3617	1.01353	0.678237	1.11326	0.059744	65	38	9	69	42	22	55.5	6	0.0869565	5	0	17	27	30	1	7	0	0	0	0	0	0	0	0	8	0	41.5385	46.1538	1.53846	10.7692	0	7	23	0	10	1	0	5
966	44443563	Agonist	364.48	7.14667	50.9051	33.7503	57.192	0.998139	0.661771	1.12141	0.0854701	51	27	2	54	30	14	38	5	0.0925926	2	0	12	24	22	2	3	0	0	0	0	0	0	0	0	5	0	47.0588	43.1373	3.92157	5.88235	0	7	15	0	16	1	0	4
967	16064438	Agonist	531.57	8.178	66.3924	44.0229	72.7014	1.02142	0.677275	1.11848	0.0580297	65	39	10	69	43	22	56.5	6	0.0869565	5	0	17	26	30	1	7	0	0	1	0	0	0	0	0	9	1	40	46.1538	1.53846	10.7692	1.53846	7	23	0	10	1	0	5
968	57396833	Agonist	499.55	8.05726	62.9961	42.324	68.9465	1.01607	0.682645	1.11204	0.0615616	62	37	9	66	41	22	54.5	5	0.0757576	5	0	17	25	29	1	7	0	0	0	0	0	0	0	0	8	0	40.3226	46.7742	1.6129	11.2903	0	6	23	0	10	1	0	5
969	3752955	Agonist	393.45	10.9292	37.7343	27.182	41.0114	1.04818	0.755056	1.13921	0.0892308	36	26	5	39	29	18	39	2	0.0512821	2	0	16	10	16	5	0	0	2	3	0	0	0	0	2	10	3	27.7778	44.4444	13.8889	0	8.33333	2	14	0	17	1	0	4
970	118708580	Agonist	499.08	8.18164	61.3924	42.0287	68.4678	1.00643	0.688995	1.12242	0.0641711	61	34	6	63	36	20	47	12	0.190476	2	0	18	27	25	4	3	0	1	0	1	0	0	0	2	9	1	44.2623	40.9836	6.55738	4.91803	1.63934	7	18	0	14	1	0	3
971	9803186	Agonist	438.58	6.85281	64.4248	39.8812	73.1209	1.00664	0.623144	1.14251	0.0666667	64	31	13	64	31	10	38	8	0.125	4	0	6	33	25	0	3	0	0	3	0	0	0	0	0	6	3	51.5625	39.0625	0	4.6875	4.6875	12	13	0	14	1	0	1
972	57391531	Agonist	515.55	8.18333	64.3234	42.7785	70.1559	1.02101	0.679024	1.11359	0.059744	63	38	9	67	42	22	55.5	6	0.0895522	5	0	17	25	29	1	8	0	0	0	0	0	0	0	0	9	0	39.6825	46.0317	1.5873	12.6984	0	6	23	0	10	1	0	5
973	2787753	Agonist	258.34	8.33355	31.8835	19.841	35.6174	1.0285	0.640032	1.14895	0.125	31	17	6	31	17	4	21	5	0.16129	4	0	0	14	9	4	3	0	1	0	0	0	0	0	1	8	0	45.1613	29.0323	12.9032	9.67742	0	5	4	0	4	1	0	1
974	44587737	Agonist	507.7	6.76933	74.7121	48.2278	84.5644	0.996161	0.643037	1.12753	0.0615616	75	37	6	79	41	14	49	10	0.126582	2	0	12	38	31	1	4	0	0	1	0	0	0	0	0	6	1	50.6667	41.3333	1.33333	5.33333	1.33333	17	14	0	8	1	0	5
975	11801489	Agonist	586.82	7.33525	79.814	53.4323	89.8092	0.997675	0.667904	1.12261	0.0522648	80	42	6	83	45	25	58.5	16	0.192771	2	0	23	38	33	4	4	0	1	0	0	0	0	0	1	9	0	47.5	41.25	5	5	0	10	23	0	14	1	0	4
976	137659090	Agonist	608.23	12.9411	50.0726	36.4489	52.8245	1.06537	0.775509	1.12393	0.0638655	47	35	8	50	38	25	51.5	6	0.12	2	0	23	12	22	2	4	0	1	3	2	1	0	0	4	13	6	25.5319	46.8085	4.25532	8.51064	12.766	1	21	0	10	1	0	4
977	46229787	Agonist	400.49	7.41648	54.6287	34.9037	61.1563	1.01164	0.646365	1.13252	0.0738916	54	29	4	55	30	15	39	12	0.218182	3	0	12	25	22	2	4	0	0	1	0	0	0	0	0	7	1	46.2963	40.7407	3.7037	7.40741	1.85185	7	15	0	8	1	0	2
978	15945864	Agonist	517.54	8.34742	63.5088	42.2615	69.2862	1.02434	0.681637	1.11752	0.059744	62	38	10	66	42	22	55.5	5	0.0757576	5	0	17	24	29	1	7	0	0	1	0	0	0	0	0	9	1	38.7097	46.7742	1.6129	11.2903	1.6129	6	23	0	10	1	0	5
979	16064275	Agonist	517.54	8.34742	63.5088	42.2615	69.2862	1.02434	0.681637	1.11752	0.059744	62	38	10	66	42	22	55.5	5	0.0757576	5	0	17	24	29	1	7	0	0	1	0	0	0	0	0	9	1	38.7097	46.7742	1.6129	11.2903	1.6129	6	23	0	10	1	0	5
980	44443538	Agonist	476	7.93333	60.2215	41.5798	66.6775	1.00369	0.692997	1.11129	0.0659537	60	34	5	63	37	21	49	9	0.142857	3	0	18	26	28	1	4	0	0	0	1	0	0	0	1	6	1	43.3333	46.6667	1.66667	6.66667	1.66667	6	22	0	18	1	0	4
981	66572536	Agonist	517.54	8.34742	63.5088	42.2615	69.2862	1.02434	0.681637	1.11752	0.059744	62	38	10	66	42	22	55.5	5	0.0757576	5	0	17	24	29	1	7	0	0	1	0	0	0	0	0	9	1	38.7097	46.7742	1.6129	11.2903	1.6129	6	23	0	10	1	0	5
982	9869157	Agonist	466.64	6.66629	70.192	43.404	79.9513	1.00274	0.620057	1.14216	0.0625	70	33	13	70	33	10	40	10	0.142857	4	0	6	37	27	0	3	0	0	3	0	0	0	0	0	6	3	52.8571	38.5714	0	4.28571	4.28571	14	13	0	14	1	0	1
983	25034328	Agonist	335.36	8.59897	39.7743	27.432	43.7446	1.01985	0.703385	1.12166	0.09	39	25	4	41	27	17	38	5	0.121951	5	0	12	14	19	3	2	0	0	1	0	0	0	0	0	6	1	35.8974	48.7179	7.69231	5.12821	2.5641	2	17	0	16	1	0	3
984	46885258	Agonist	546.52	8.81484	64.3126	42.1704	69.2426	1.0373	0.680168	1.11682	0.0576923	62	40	9	67	45	22	59	4	0.0597015	6	0	16	22	28	2	10	0	0	0	0	0	0	0	0	12	0	35.4839	45.1613	3.22581	16.129	0	6	22	0	9	1	0	6
985	11525219	Agonist	449.6	7.025	63.985	41.4947	72.1453	0.999766	0.648355	1.12727	0.0681818	64	33	5	67	36	15	45	7	0.104478	3	0	12	31	26	3	4	0	0	0	0	0	0	0	0	7	0	48.4375	40.625	4.6875	6.25	0	10	16	0	18	1	0	4
986	66572456	Agonist	517.54	8.34742	63.5088	42.2615	69.2862	1.02434	0.681637	1.11752	0.059744	62	38	10	66	42	22	55.5	5	0.0757576	5	0	17	24	29	1	7	0	0	1	0	0	0	0	0	9	1	38.7097	46.7742	1.6129	11.2903	1.6129	6	23	0	10	1	0	5
987	57402016	Agonist	532.59	7.7187	69.3596	45.1424	78.1989	1.00521	0.654238	1.13332	0.0623886	69	34	7	70	35	14	43.5	16	0.228571	3	0	11	35	24	3	4	0	1	0	2	0	0	0	3	10	2	50.7246	34.7826	4.34783	5.7971	2.89855	14	10	0	6	1	0	2
988	72735418	Agonist	555.99	9.92839	56.487	40.8128	62.6048	1.0087	0.7288	1.11794	0.0685484	56	32	6	58	34	18	43.5	11	0.189655	1	0	17	24	22	4	2	0	2	0	1	1	0	0	4	10	2	42.8571	39.2857	7.14286	3.57143	3.57143	8	14	0	11	1	0	3
989	16066146	Agonist	499.55	8.05726	62.9961	42.324	68.9465	1.01607	0.682645	1.11204	0.0615616	62	37	9	66	41	22	54.5	5	0.0757576	5	0	17	25	29	1	7	0	0	0	0	0	0	0	0	8	0	40.3226	46.7742	1.6129	11.2903	0	6	23	0	10	1	0	5
990	10460941	Agonist	584.8	7.49744	77.9304	52.6709	87.394	0.999108	0.675268	1.12044	0.0534262	78	42	5	82	46	25	59.5	12	0.146341	2	0	23	36	33	4	4	0	1	0	0	0	0	0	1	9	0	46.1538	42.3077	5.12821	5.12821	0	10	23	0	14	1	0	5
991	57403763	Agonist	518.56	7.85697	66.476	43.381	74.7837	1.00721	0.657288	1.13309	0.0643939	66	33	7	67	34	14	42.5	15	0.223881	3	0	11	33	23	3	4	0	1	0	2	0	0	0	3	10	2	50	34.8485	4.54545	6.06061	3.0303	13	10	0	6	1	0	2
992	11524965	Agonist	439.54	7.57828	58.0142	39.9605	64.3183	1.00024	0.688974	1.10894	0.0681818	58	33	4	61	36	22	49	8	0.131148	4	0	18	25	28	1	4	0	0	0	0	0	0	0	0	5	0	43.1034	48.2759	1.72414	6.89655	0	4	24	0	18	1	0	4
993	44345203	Agonist	435.32	10.3648	43.2618	31.8977	46.2579	1.03004	0.759469	1.10138	0.0793651	42	28	5	44	30	19	40.5	7	0.159091	2	0	17	14	20	1	4	0	1	0	2	0	0	0	3	8	2	33.3333	47.619	2.38095	9.52381	4.7619	2	18	0	8	1	-1	3
994	11690159	Agonist	414.49	7.82057	53.3488	36.4434	58.9862	1.00658	0.687611	1.11295	0.0731183	53	31	4	56	34	21	46	7	0.125	3	0	18	22	25	2	4	0	0	0	0	0	0	0	0	6	0	41.5094	47.1698	3.77358	7.54717	0	4	21	0	18	1	0	4
995	11530143	Agonist	337.4	7.66818	44.3634	29.6763	49.0727	1.00826	0.674461	1.11529	0.09	44	25	5	46	27	15	36	5	0.108696	3	0	12	19	20	1	4	0	0	0	0	0	0	0	0	5	0	43.1818	45.4545	2.27273	9.09091	0	4	16	0	18	1	0	3
996	11712195	Agonist	455.59	7.23159	62.7814	42.4833	70.1487	0.99653	0.674338	1.11347	0.0659537	63	34	5	66	37	21	49	9	0.136364	3	0	18	29	29	1	4	0	0	0	0	0	0	0	0	5	0	46.0317	46.0317	1.5873	6.34921	0	7	22	0	18	1	0	4
997	6099	Agonist	284.44	7.48526	37.5088	26.3753	42.5289	0.987074	0.694087	1.11918	0.115789	38	20	4	40	22	10	29	1	0.025	4	0	6	18	16	3	0	0	1	0	0	0	0	0	1	4	0	47.3684	42.1053	7.89474	0	0	4	12	0	14	1	1	3
998	46229903	Agonist	430.52	7.42276	58.8396	37.1196	65.7809	1.01448	0.639993	1.13415	0.0688172	58	31	5	59	32	15	41	13	0.220339	3	0	12	27	23	2	5	0	0	1	0	0	0	0	0	8	1	46.5517	39.6552	3.44828	8.62069	1.72414	8	15	0	8	1	0	2
999	137645369	Agonist	558.67	12.9923	44.6473	35.2784	47.1248	1.03831	0.820428	1.09593	0.0731183	43	31	6	46	34	25	47.5	5	0.108696	2	0	23	12	21	2	3	0	1	0	3	1	0	0	5	10	4	27.907	48.8372	4.65116	6.97674	9.30233	0	21	0	10	1	0	4
1000	46229789	Agonist	450.5	7.90351	58.5377	36.5401	65.2509	1.02698	0.641054	1.14475	0.0665323	57	32	6	58	33	15	42	12	0.206897	3	0	12	25	23	2	4	0	0	3	0	0	0	0	0	9	3	43.8596	40.3509	3.50877	7.01754	5.26316	8	15	0	8	1	0	2
1001	11647600	Agonist	427.53	7.50053	57.0142	38.9605	63.3183	1.00025	0.683518	1.11085	0.0705645	57	32	4	60	35	21	47	8	0.133333	3	0	18	25	27	1	4	0	0	0	0	0	0	0	0	5	0	43.8596	47.3684	1.75439	7.01754	0	5	22	0	18	1	0	4
1002	11597691	Agonist	455.59	7.23159	62.7814	42.4833	70.1487	0.99653	0.674338	1.11347	0.0659537	63	34	5	66	37	21	49	9	0.136364	3	0	18	29	29	1	4	0	0	0	0	0	0	0	0	5	0	46.0317	46.0317	1.5873	6.34921	0	7	22	0	18	1	0	4
1003	44443529	Agonist	455.59	7.23159	62.7814	42.4833	70.1487	0.99653	0.674338	1.11347	0.0659537	63	34	4	66	37	21	49	10	0.151515	3	0	18	29	29	1	4	0	0	0	0	0	0	0	0	5	0	46.0317	46.0317	1.5873	6.34921	0	7	22	0	18	1	0	4
1004	11569310	Agonist	485.57	7.70746	63.5524	42.6309	70.1523	1.00877	0.676681	1.11353	0.0634921	63	36	4	67	40	21	52	9	0.134328	3	0	18	27	29	1	6	0	0	0	0	0	0	0	0	7	0	42.8571	46.0317	1.5873	9.52381	0	7	22	0	18	1	0	5
1005	9845057	Agonist	420.59	6.57172	63.9121	39.9437	72.7812	0.998627	0.62412	1.13721	0.0689655	64	30	12	64	30	10	37	8	0.125	4	0	6	34	25	0	3	0	0	2	0	0	0	0	0	5	2	53.125	39.0625	0	4.6875	3.125	12	13	0	14	1	0	1
1006	50898774	Agonist	628.47	11.4267	57.8216	40.8069	61.6074	1.0513	0.741944	1.12013	0.0583215	55	38	9	58	41	23	55	7	0.12069	5	0	18	17	25	1	6	0	2	3	0	1	0	0	3	13	4	30.9091	45.4545	1.81818	10.9091	7.27273	3	22	0	10	1	0	4
1007	46854598	Agonist	381.49	8.29326	46.4325	32.1195	51.3647	1.0094	0.69825	1.11662	0.0826211	46	27	3	48	29	19	39	8	0.166667	1	0	18	19	20	3	3	0	1	0	0	0	0	0	1	7	0	41.3043	43.4783	6.52174	6.52174	0	3	17	0	8	1	0	3
1008	44338117	Agonist	438.58	6.85281	64.4248	39.8812	73.1209	1.00664	0.623144	1.14251	0.0666667	64	31	13	64	31	10	38	8	0.125	4	0	6	33	25	0	3	0	0	3	0	0	0	0	0	6	3	51.5625	39.0625	0	4.6875	4.6875	12	13	0	14	1	0	1
1009	9867780	Agonist	438.58	6.85281	64.4248	39.8812	73.1209	1.00664	0.623144	1.14251	0.0666667	64	31	13	64	31	10	38	8	0.125	4	0	6	33	25	0	3	0	0	3	0	0	0	0	0	6	3	51.5625	39.0625	0	4.6875	4.6875	12	13	0	14	1	0	1
1010	46837920	Agonist	394.59	6.92263	56.9596	36.1367	64.567	0.999291	0.633977	1.13275	0.0826211	57	27	3	59	29	7	33	14	0.237288	1	0	6	30	20	2	4	0	1	0	0	0	0	0	1	7	0	52.6316	35.0877	3.50877	7.01754	0	15	5	0	6	1	0	3
1011	11697915	Agonist	441.56	7.35933	59.8978	40.7219	66.7335	0.998297	0.678698	1.11223	0.0681818	60	33	4	63	36	21	48	9	0.142857	3	0	18	27	28	1	4	0	0	0	0	0	0	0	0	5	0	45	46.6667	1.66667	6.66667	0	6	22	0	18	1	0	4
1012	16066144	Agonist	485.52	8.22915	60.1125	40.5626	65.5313	1.01886	0.687502	1.1107	0.0634921	59	36	8	63	40	22	53.5	5	0.0793651	5	0	17	23	28	1	7	0	0	0	0	0	0	0	0	8	0	38.9831	47.4576	1.69492	11.8644	0	5	23	0	10	1	0	5
1013	11704765	Agonist	435.61	6.70169	64.5486	42.0061	72.9791	0.993055	0.646248	1.12276	0.0685484	65	32	6	67	34	15	43	11	0.164179	3	0	12	33	27	1	4	0	0	0	0	0	0	0	0	5	0	50.7692	41.5385	1.53846	6.15385	0	11	16	0	12	1	0	3
1014	145992231	Agonist	643.64	8.58187	76.0215	52.0798	84.0762	1.01362	0.694397	1.12102	0.0520487	75	43	8	79	47	26	62	8	0.101266	4	0	22	32	31	4	5	0	1	0	2	0	0	0	3	12	2	42.6667	41.3333	5.33333	6.66667	2.66667	9	22	0	9	1	0	5
1015	11553704	Agonist	428.52	7.65214	56.2324	38.2048	62.4014	1.00415	0.682229	1.11431	0.0705645	56	32	4	59	35	21	47	8	0.135593	3	0	18	24	26	2	4	0	0	0	0	0	0	0	0	6	0	42.8571	46.4286	3.57143	7.14286	0	5	21	0	18	1	0	4
1016	10674589	Agonist	570.77	7.61027	75.0468	50.9095	83.9788	1.00062	0.678793	1.11972	0.054878	75	41	4	79	45	25	58.5	12	0.151899	2	0	23	34	32	4	4	0	1	0	0	0	0	0	1	9	0	45.3333	42.6667	5.33333	5.33333	0	9	23	0	14	1	0	5
1017	11504194	Agonist	495.77	7.39955	66.3668	45.6425	74.9817	0.990549	0.681231	1.11913	0.0641711	67	34	3	69	36	19	46	15	0.217391	1	0	18	33	27	3	2	0	2	0	0	0	0	0	2	7	0	49.2537	40.2985	4.47761	2.98507	0	10	17	0	8	1	0	3
1018	9824444	Agonist	438.58	6.85281	64.4248	39.8812	73.1209	1.00664	0.623144	1.14251	0.0666667	64	31	13	64	31	10	38	8	0.125	4	0	6	33	25	0	3	0	0	3	0	0	0	0	0	6	3	51.5625	39.0625	0	4.6875	4.6875	12	13	0	14	1	0	1
1019	44441221	Agonist	526.66	7.52371	69.5632	49.239	77.0656	0.99376	0.703414	1.10094	0.0551282	70	40	3	73	43	28	61	9	0.123288	2	2	24	30	36	0	4	0	0	0	0	0	0	0	0	4	0	42.8571	51.4286	0	5.71429	0	5	27	4	8	1	0	4
1020	681202	Agonist	323.45	9.24143	35.5998	25.2729	39.3752	1.01714	0.722083	1.12501	0.104762	35	21	6	36	22	13	29.5	3	0.0833333	2	0	11	14	14	3	1	0	2	1	0	0	0	0	2	7	1	40	40	8.57143	2.85714	2.85714	2	12	0	7	1	0	2
1021	44345363	Agonist	391.26	11.1789	36.1673	27.9204	38.2181	1.03335	0.797726	1.09195	0.09	35	25	5	37	27	19	37.5	4	0.108108	2	0	17	10	18	1	3	0	1	0	2	0	0	0	3	7	2	28.5714	51.4286	2.85714	8.57143	5.71429	0	18	0	13	1	-1	3
1022	44345204	Agonist	435.32	10.3648	43.2618	31.8977	46.2579	1.03004	0.759469	1.10138	0.0793651	42	28	5	44	30	19	40.5	7	0.159091	2	0	17	14	20	1	4	0	1	0	2	0	0	0	3	8	2	33.3333	47.619	2.38095	9.52381	4.7619	2	18	0	8	1	-1	3
1023	118726945	Agonist	620.55	9.12574	71.9447	44.1993	78.9533	1.05801	0.64999	1.16108	0.0498339	68	43	12	70	45	20	56	11	0.157143	2	0	18	25	30	0	4	0	0	9	0	0	0	0	0	13	9	36.7647	44.1176	0	5.88235	13.2353	9	21	0	10	1	0	3
1024	44331668	Agonist	666.48	9.38704	74.4831	47.5628	81.5299	1.04906	0.669899	1.14831	0.0486258	71	44	13	73	46	20	57	12	0.164384	2	0	18	27	30	1	5	0	0	6	2	0	0	0	2	14	8	38.0282	42.2535	1.40845	7.04225	11.2676	10	20	0	6	1	0	3
1025	11561245	Agonist	439.65	7.99364	54.8324	38.5969	61.3209	0.996953	0.701762	1.11493	0.0735632	55	30	3	57	32	19	42	11	0.192982	1	0	18	25	23	3	2	0	2	0	0	0	0	0	2	7	0	45.4545	41.8182	5.45455	3.63636	0	6	17	0	8	1	0	3
1026	46837918	Agonist	478.77	6.3836	74.2612	46.7051	85.0582	0.990149	0.622735	1.13411	0.0662879	75	33	3	77	35	7	39	14	0.181818	1	0	6	42	26	2	4	0	1	0	0	0	0	0	1	7	0	56	34.6667	2.66667	5.33333	0	21	5	0	6	1	0	3
1027	682221	Agonist	244.31	8.72536	28.9999	18.0796	32.2022	1.03571	0.6457	1.15008	0.133333	28	16	5	28	16	4	20	5	0.178571	4	0	0	12	8	4	3	0	1	0	0	0	0	0	1	8	0	42.8571	28.5714	14.2857	10.7143	0	4	4	0	4	1	0	1
1028	11575609	Agonist	431.52	7.57053	57.3415	38.415	63.5277	1.00599	0.673947	1.11452	0.0705645	57	32	4	60	35	20	46.5	9	0.15	3	0	17	25	26	1	5	0	0	0	0	0	0	0	0	6	0	43.8596	45.614	1.75439	8.77193	0	6	20	0	17	1	0	4
1029	46854438	Agonist	403.62	7.76192	51.8324	35.5969	58.3209	0.996777	0.684556	1.12156	0.0826211	52	27	3	54	29	13	36	8	0.148148	1	0	12	25	20	3	2	0	2	0	0	0	0	0	2	7	0	48.0769	38.4615	5.76923	3.84615	0	9	11	0	8	1	0	3
1030	10274852	Agonist	438.58	6.85281	64.4248	39.8812	73.1209	1.00664	0.623144	1.14251	0.0666667	64	31	13	64	31	10	38	8	0.125	4	0	6	33	25	0	3	0	0	3	0	0	0	0	0	6	3	51.5625	39.0625	0	4.6875	4.6875	12	13	0	14	1	0	1
1031	46854103	Agonist	397.56	8.64261	46.1816	33.3127	51.0753	1.00395	0.724189	1.11033	0.0826211	46	27	3	48	29	19	39	8	0.166667	1	0	18	19	20	3	2	0	2	0	0	0	0	0	2	7	0	41.3043	43.4783	6.52174	4.34783	0	3	17	0	8	1	0	3
1032	46229834	Agonist	458.6	7.16563	63.8832	42.489	71.647	0.998175	0.663891	1.11948	0.0641711	64	34	3	66	36	21	48	13	0.19697	3	0	18	30	28	2	4	0	0	0	0	0	0	0	0	6	0	46.875	43.75	3.125	6.25	0	7	21	0	14	1	0	3
1033	46229835	Agonist	432.56	7.20933	59.9996	39.7276	67.2318	0.999993	0.662127	1.12053	0.0685484	60	32	3	62	34	20	45.5	12	0.193548	3	0	17	28	26	2	4	0	0	0	0	0	0	0	0	6	0	46.6667	43.3333	3.33333	6.66667	0	7	19	0	12	1	0	3
1034	46837915	Agonist	516.67	7.94877	65.396	44.6253	72.7332	1.00609	0.686543	1.11897	0.0585586	65	37	5	67	39	21	53	14	0.208955	1	2	18	28	28	4	4	0	1	0	0	0	0	0	1	9	0	43.0769	43.0769	6.15385	6.15385	0	9	17	2	6	1	0	3
1035	46229788	Agonist	396.53	6.95667	56.9996	36.7276	64.2318	0.999993	0.644344	1.12687	0.0738916	57	29	4	58	30	15	39	12	0.206897	3	0	12	28	23	2	4	0	0	0	0	0	0	0	0	6	0	49.1228	40.3509	3.50877	7.01754	0	8	15	0	8	1	0	2
1036	46216831	Agonist	412.53	7.11259	58.3269	37.1821	65.4412	1.00564	0.641071	1.1283	0.0712644	58	30	4	59	31	15	40	13	0.220339	3	0	12	28	23	2	5	0	0	0	0	0	0	0	0	7	0	48.2759	39.6552	3.44828	8.62069	0	8	15	0	8	1	0	2
1037	44274021	Agonist	565.66	7.54213	74.6977	50.205	84.3216	0.995969	0.6694	1.12429	0.0585586	75	37	7	77	39	14	47	12	0.155844	2	0	12	38	29	2	3	0	1	0	2	0	0	0	3	8	2	50.6667	38.6667	2.66667	4	2.66667	15	14	0	6	1	0	3
1038	137635023	Agonist	592.23	12.8746	48.7453	35.9944	51.6151	1.05968	0.782487	1.12207	0.0659537	46	34	8	49	37	25	50.5	5	0.102041	2	0	23	12	22	2	3	0	1	3	2	1	0	0	4	12	6	26.087	47.8261	4.34783	6.52174	13.0435	1	21	0	10	1	0	4
1039	137659246	Agonist	495.43	10.3215	51.7269	32.1649	55.6555	1.07764	0.670102	1.15949	0.0662879	48	33	10	50	35	19	46	7	0.14	3	0	16	15	20	1	5	0	1	6	0	0	0	0	1	13	6	31.25	41.6667	2.08333	10.4167	12.5	5	15	0	9	1	0	3
1040	1425004	Agonist	216.25	9.82955	23.2327	14.5568	25.3718	1.05603	0.661673	1.15326	0.153846	22	14	4	22	14	4	18	4	0.181818	4	0	0	8	6	4	3	0	1	0	0	0	0	0	1	8	0	36.3636	27.2727	18.1818	13.6364	0	2	4	0	4	1	0	1
1041	44345202	Agonist	421.29	10.8023	40.3782	30.1363	42.8427	1.03534	0.772726	1.09853	0.0826211	39	27	5	41	29	19	39.5	6	0.146341	2	0	17	12	19	1	4	0	1	0	2	0	0	0	3	8	2	30.7692	48.7179	2.5641	10.2564	5.12821	1	18	0	8	1	-1	3
1042	10674573	Agonist	570.08	8.26203	69.7524	48.0457	76.8835	1.0109	0.696314	1.11425	0.054878	69	41	5	73	45	30	61	12	0.164384	2	0	28	28	32	3	5	0	0	0	1	0	0	0	1	9	1	40.5797	46.3768	4.34783	7.24638	1.44928	5	27	0	14	1	0	5
1043	56929220	Agonist	579.84	6.58909	86.8502	57.5745	98.4703	0.986934	0.654256	1.11898	0.0531561	88	43	4	93	48	20	59	13	0.139785	2	0	18	45	38	1	4	0	0	0	0	0	0	0	0	5	0	51.1364	43.1818	1.13636	4.54545	0	18	20	0	8	1	0	6
1044	56929315	Agonist	579.84	6.58909	86.8502	57.5745	98.4703	0.986934	0.654256	1.11898	0.0531561	88	43	4	93	48	20	59	13	0.139785	2	0	18	45	38	1	4	0	0	0	0	0	0	0	0	5	0	51.1364	43.1818	1.13636	4.54545	0	18	20	0	8	1	0	6
1045	46229870	Agonist	442.56	7.13806	62.5378	39.398	70.0658	1.00867	0.635452	1.13009	0.0665323	62	32	5	63	33	15	42	14	0.222222	3	0	12	30	24	2	6	0	0	0	0	0	0	0	0	8	0	48.3871	38.7097	3.22581	9.67742	0	9	15	0	8	1	0	2
1046	24890509	Agonist	493.67	6.85653	71.8285	46.4664	81.1492	0.997618	0.645367	1.12707	0.0634921	72	36	6	76	40	14	48	9	0.118421	2	0	12	36	30	1	4	0	0	1	0	0	0	0	0	6	1	50	41.6667	1.38889	5.55556	1.38889	16	14	0	8	1	0	5
1047	44345158	Agonist	437.65	11.8284	39.0619	28.8351	41.0329	1.05573	0.779327	1.109	0.0793651	37	28	6	39	30	20	41	5	0.128205	2	0	18	9	18	3	4	0	0	0	3	0	0	0	3	10	3	24.3243	48.6486	8.10811	10.8108	8.10811	0	18	0	8	1	-1	3
1048	2925408	Agonist	311.44	7.98564	38.8943	27.4491	43.5307	0.99729	0.703823	1.11617	0.103896	39	22	3	41	24	14	32	3	0.0731707	2	0	12	17	17	3	1	0	1	0	0	0	0	0	1	5	0	43.5897	43.5897	7.69231	2.5641	0	3	14	0	8	1	0	3
1049	46830317	Agonist	435.46	8.21623	54.2289	35.8012	59.1161	1.02319	0.675494	1.1154	0.0705645	53	32	8	56	35	17	46	5	0.0892857	5	0	12	21	24	1	7	0	0	0	0	0	0	0	0	8	0	39.6226	45.283	1.88679	13.2075	0	5	19	0	8	1	0	4
1050	11800617	Agonist	541.67	8.20712	66.6215	46.0741	73.4443	1.00942	0.698092	1.11279	0.0580297	66	39	4	70	43	29	58.5	12	0.171429	2	0	27	27	30	3	5	0	1	0	0	0	0	0	1	9	0	40.9091	45.4545	4.54545	7.57576	0	5	25	0	13	1	0	5
1051	46216832	Agonist	426.56	6.99279	61.2105	38.9435	68.8564	1.00345	0.638418	1.12879	0.0688172	61	31	5	62	32	15	41	13	0.209677	3	0	12	30	24	2	5	0	0	0	0	0	0	0	0	7	0	49.1803	39.3443	3.27869	8.19672	0	9	15	0	8	1	0	2
1052	723263	Agonist	258.34	8.33355	31.8835	19.841	35.6174	1.0285	0.640032	1.14895	0.125	31	17	5	31	17	4	21	6	0.193548	4	0	0	14	9	4	3	0	1	0	0	0	0	0	1	8	0	45.1613	29.0323	12.9032	9.67742	0	5	4	0	4	1	0	1
1053	46854264	Agonist	383.53	8.9193	43.298	31.5513	47.6601	1.00693	0.733751	1.10837	0.0861538	43	26	3	45	28	19	38	7	0.155556	1	0	18	17	19	3	2	0	2	0	0	0	0	0	2	7	0	39.5349	44.186	6.97674	4.65116	0	2	17	0	8	1	0	3
1054	118714604	Agonist	496.39	10.1304	52.5414	33.307	56.6092	1.07227	0.679735	1.15529	0.0621849	49	35	10	51	37	21	49	5	0.0980392	3	0	18	14	23	2	4	0	0	6	0	0	0	0	0	12	6	28.5714	46.9388	4.08163	8.16327	12.2449	2	21	0	8	1	0	3
1055	44443530	Agonist	447.59	7.85246	57.0906	39.6082	63.2383	1.00159	0.694881	1.10944	0.0705645	57	32	4	60	35	20	46.5	9	0.15	3	0	17	25	26	1	4	0	1	0	0	0	0	0	1	6	0	43.8596	45.614	1.75439	7.01754	0	6	20	0	17	1	0	4
1056	1479270	Agonist	392.46	10.607	38.5161	27.9377	41.9283	1.04098	0.755073	1.1332	0.0892308	37	26	5	40	29	18	39	2	0.05	2	0	16	11	17	4	0	0	2	3	0	0	0	0	2	9	3	29.7297	45.9459	10.8108	0	8.10811	2	15	0	17	1	0	4
1057	68551173	Agonist	504.98	8.14484	63.9559	39.3753	71.2347	1.03155	0.635085	1.14895	0.0623886	62	34	7	63	35	13	42	14	0.222222	1	0	12	28	23	2	5	0	0	3	1	0	0	0	1	11	4	45.1613	37.0968	3.22581	8.06452	6.45161	11	12	0	6	1	0	2
1058	44316383	Agonist	532.48	9.02508	62.4031	37.8071	68.4794	1.05768	0.640798	1.16067	0.0585586	59	37	10	61	39	18	48.5	10	0.163934	1	0	17	22	24	2	5	0	0	6	0	0	0	0	0	13	6	37.2881	40.678	3.38983	8.47458	10.1695	9	15	0	11	1	0	3
1059	794839	Agonist	257.12	14.2844	18.6036	14.9887	19.798	1.03353	0.832706	1.09989	0.179487	18	13	2	19	14	8	19	1	0.0526316	2	0	6	5	8	2	1	0	1	0	0	1	0	0	2	5	1	27.7778	44.4444	11.1111	5.55556	5.55556	0	8	0	8	1	0	2
1060	50925432	Agonist	565.81	6.65659	83.9666	55.8131	95.0551	0.987842	0.656625	1.1183	0.0545877	85	42	4	90	47	20	58	12	0.133333	2	0	18	43	37	1	4	0	0	0	0	0	0	0	0	5	0	50.5882	43.5294	1.17647	4.70588	0	17	20	0	8	1	0	6
1061	50994601	Agonist	565.81	6.65659	83.9666	55.8131	95.0551	0.987842	0.656625	1.1183	0.0545877	85	42	4	90	47	20	58	12	0.133333	2	0	18	43	37	1	4	0	0	0	0	0	0	0	0	5	0	50.5882	43.5294	1.17647	4.70588	0	17	20	0	8	1	0	6
1062	70689734	Agonist	504.98	8.14484	63.9559	39.3753	71.2347	1.03155	0.635085	1.14895	0.0623886	62	34	7	63	35	13	42	14	0.222222	1	0	12	28	23	2	5	0	0	3	1	0	0	0	1	11	4	45.1613	37.0968	3.22581	8.06452	6.45161	11	12	0	6	1	0	2
1063	118721138	Agonist	608.7	7.90519	78.0687	51.8639	86.2718	1.01388	0.673557	1.12041	0.0484848	77	45	6	80	48	30	66	16	0.2	6	0	24	32	34	4	7	0	0	0	0	0	0	0	0	11	0	41.5584	44.1558	5.19481	9.09091	0	6	28	0	14	1	0	4
1064	24890684	Agonist	545.83	6.27391	85.7338	55.3359	97.8855	0.985446	0.636045	1.12512	0.0564103	87	40	5	91	44	14	52	14	0.153846	2	0	12	47	35	1	4	0	0	0	0	0	0	0	0	5	0	54.023	40.2299	1.14943	4.5977	0	21	14	0	8	1	0	5
1065	46229833	Agonist	438.62	6.64576	65.6504	42.0118	74.4774	0.994703	0.636542	1.12845	0.0665323	66	32	4	67	33	15	42	15	0.223881	3	0	12	34	26	2	4	0	0	0	0	0	0	0	0	6	0	51.5152	39.3939	3.0303	6.06061	0	11	15	0	8	1	0	2
1066	46854433	Agonist	398.55	8.85667	45.3998	32.557	50.1584	1.00888	0.723489	1.11463	0.0826211	45	27	3	47	29	19	39	8	0.170213	1	0	18	18	19	4	2	0	2	0	0	0	0	0	2	8	0	40	42.2222	8.88889	4.44444	0	3	16	0	8	1	0	3
1067	142533975	Agonist	571.81	7.3309	77.7049	52.2221	87.6829	0.996217	0.669514	1.12414	0.054878	78	41	6	82	45	18	57	10	0.121951	6	0	12	37	32	5	3	0	1	0	0	0	0	0	1	9	0	47.4359	41.0256	6.41026	3.84615	0	13	19	0	14	1	0	5
1068	76312720	Agonist	585.78	7.60753	77.1559	52.1197	86.1051	1.00202	0.676879	1.11825	0.0534262	77	42	6	81	46	25	59.5	11	0.135802	2	0	23	35	33	3	5	0	1	0	0	0	0	0	1	9	0	45.4545	42.8571	3.8961	6.49351	0	10	23	0	14	1	0	5
1069	46229869	Agonist	436.6	6.82188	63.7668	41.2504	72.0622	0.996356	0.644537	1.12597	0.0685484	64	32	3	66	34	15	43	12	0.181818	3	0	12	32	26	2	4	0	0	0	0	0	0	0	0	6	0	50	40.625	3.125	6.25	0	11	15	0	8	1	0	3
1070	11080831	Agonist	448.65	6.40929	69.6793	43.4665	79.6116	0.995419	0.62095	1.13731	0.0645161	70	32	12	70	32	10	39	10	0.142857	4	0	6	38	27	0	3	0	0	2	0	0	0	0	0	5	2	54.2857	38.5714	0	4.28571	2.85714	14	13	0	14	1	0	1
1071	10840584	Agonist	559.74	7.66767	73.2723	49.3583	81.6899	1.00373	0.676141	1.11904	0.0551282	73	40	5	76	43	25	56.5	15	0.197368	2	0	23	33	31	3	5	0	1	0	0	0	0	0	1	9	0	45.2055	42.4658	4.10959	6.84932	0	8	23	0	14	1	0	4
1072	4625720	Agonist	510.05	10.626	49.68	36.4204	53.1523	1.035	0.758758	1.10734	0.0705645	48	32	7	51	35	21	48	7	0.137255	5	0	16	16	20	3	5	0	3	0	1	0	0	0	4	12	1	33.3333	41.6667	6.25	10.4167	2.08333	3	17	0	13	1	0	4
1073	44446263	Agonist	537.55	10.3375	55.3523	35.915	60.1533	1.06447	0.690673	1.15679	0.0621849	52	35	10	54	37	20	48.5	7	0.12963	3	0	17	17	21	3	3	0	2	6	0	0	0	0	2	14	6	32.6923	40.3846	5.76923	5.76923	11.5385	5	16	0	13	1	0	3
1074	145959158	Agonist	398.5	7.66346	52.0142	35.7844	58.1488	1.00027	0.688162	1.11825	0.0758621	52	30	5	55	33	23	46	5	0.0909091	0	1	22	22	24	4	2	0	0	0	0	0	0	0	0	6	0	42.3077	46.1538	7.69231	3.84615	0	4	19	1	9	1	0	4
1075	135473433	Agonist	405.59	8.1118	50.2761	34.29	56.1151	1.00552	0.6858	1.1223	0.0826211	50	27	7	52	29	10	36	5	0.0961538	4	0	6	23	19	3	3	0	2	0	0	0	0	0	2	8	0	46	38	6	6	0	9	10	0	8	1	0	3
1076	145959628	Agonist	398.5	7.66346	52.0142	35.7844	58.1488	1.00027	0.688162	1.11825	0.0758621	52	30	5	55	33	23	46	5	0.0909091	0	1	22	22	24	4	2	0	0	0	0	0	0	0	0	6	0	42.3077	46.1538	7.69231	3.84615	0	4	19	1	9	1	0	4
1077	10745039	Agonist	541.67	8.20712	66.6215	46.0741	73.4443	1.00942	0.698092	1.11279	0.0580297	66	39	4	70	43	29	58.5	12	0.171429	2	0	27	27	30	3	5	0	1	0	0	0	0	0	1	9	0	40.9091	45.4545	4.54545	7.57576	0	5	25	0	13	1	0	5
1078	46229871	Agonist	410.56	6.84267	59.8832	38.489	67.647	0.998053	0.641483	1.12745	0.0712644	60	30	5	61	31	15	40	12	0.196721	3	0	12	30	24	2	4	0	0	0	0	0	0	0	0	6	0	50	40	3.33333	6.66667	0	9	15	0	8	1	0	2
1079	10840202	Agonist	541.67	8.20712	66.6215	46.0741	73.4443	1.00942	0.698092	1.11279	0.0580297	66	39	4	70	43	29	58.5	12	0.171429	2	0	27	27	30	3	5	0	1	0	0	0	0	0	1	9	0	40.9091	45.4545	4.54545	7.57576	0	5	25	0	13	1	0	5
1080	1555503	Agonist	258.34	8.33355	31.8835	19.841	35.6174	1.0285	0.640032	1.14895	0.125	31	17	4	31	17	4	21	7	0.225806	4	0	0	14	9	4	3	0	1	0	0	0	0	0	1	8	0	45.1613	29.0323	12.9032	9.67742	0	5	4	0	4	1	0	1
1081	44345164	Agonist	403.21	10.8976	38.7382	27.9772	41.0889	1.04698	0.756141	1.11051	0.0826211	37	27	5	39	29	20	40	5	0.128205	2	0	18	10	18	3	4	0	0	0	2	0	0	0	2	9	2	27.027	48.6486	8.10811	10.8108	5.40541	0	18	0	8	1	-1	3
1082	10098103	Agonist	518.45	9.25804	59.5195	36.0457	65.0642	1.06285	0.643673	1.16186	0.0603175	56	36	10	58	38	18	47.5	9	0.155172	1	0	17	20	23	2	5	0	0	6	0	0	0	0	0	13	6	35.7143	41.0714	3.57143	8.92857	10.7143	8	15	0	11	1	0	3
1083	76311770	Agonist	518.45	9.25804	59.5195	36.0457	65.0642	1.06285	0.643673	1.16186	0.0603175	56	36	10	58	38	18	47.5	9	0.155172	1	0	17	20	23	2	5	0	0	6	0	0	0	0	0	13	6	35.7143	41.0714	3.57143	8.92857	10.7143	8	15	0	11	1	0	3
1084	76319010	Agonist	518.45	9.25804	59.5195	36.0457	65.0642	1.06285	0.643673	1.16186	0.0603175	56	36	10	58	38	18	47.5	9	0.155172	1	0	17	20	23	2	5	0	0	6	0	0	0	0	0	13	6	35.7143	41.0714	3.57143	8.92857	10.7143	8	15	0	11	1	0	3
1085	137640656	Agonist	538.26	11.7013	47.2072	36.1819	50.596	1.02624	0.786563	1.09991	0.0731183	46	31	6	49	34	25	47.5	5	0.102041	2	0	23	15	22	2	3	0	1	0	2	1	0	0	4	9	3	32.6087	47.8261	4.34783	6.52174	6.52174	1	21	0	10	1	0	4
1086	21700481	Agonist	561.68	7.69425	73.3123	49.9492	81.3547	1.00428	0.684236	1.11445	0.0534262	73	42	5	77	46	31	62.5	12	0.155844	2	0	29	31	34	3	5	0	0	0	0	0	0	0	0	8	0	42.4658	46.5753	4.10959	6.84932	0	5	29	0	14	1	0	5
1087	46854265	Agonist	411.59	8.3998	49.0652	35.0741	54.4905	1.00133	0.715798	1.11205	0.0793651	49	28	3	51	30	19	40	9	0.176471	1	0	18	21	21	3	2	0	2	0	0	0	0	0	2	7	0	42.8571	42.8571	6.12245	4.08163	0	4	17	0	8	1	0	3
1088	18442916	Agonist	453.63	6.67103	67.7595	43.222	76.6037	0.996463	0.635618	1.12652	0.0662879	68	33	8	70	35	14	43	10	0.142857	2	0	12	35	27	1	5	0	0	0	0	0	0	0	0	6	0	51.4706	39.7059	1.47059	7.35294	0	13	14	0	6	1	0	3
1089	10506648	Agonist	541.67	8.20712	66.6215	46.0741	73.4443	1.00942	0.698092	1.11279	0.0580297	66	39	4	70	43	29	58.5	12	0.171429	2	0	27	27	30	3	5	0	1	0	0	0	0	0	1	9	0	40.9091	45.4545	4.54545	7.57576	0	5	25	0	13	1	0	5
1090	44143334	Agonist	619.7	8.60694	73.6068	50.1594	80.7124	1.02232	0.696658	1.12101	0.05074	72	44	5	76	48	26	63	10	0.131579	1	1	24	28	34	1	5	0	1	3	0	0	0	0	1	10	3	38.8889	47.2222	1.38889	6.94444	4.16667	8	24	2	6	1	0	5
1091	46854434	Agonist	398.55	8.85667	45.3998	32.557	50.1584	1.00888	0.723489	1.11463	0.0826211	45	27	3	47	29	19	39	8	0.170213	1	0	18	18	19	4	2	0	2	0	0	0	0	0	2	8	0	40	42.2222	8.88889	4.44444	0	3	16	0	8	1	0	3
1092	145953486	Agonist	398.5	7.66346	52.0142	35.7844	58.1488	1.00027	0.688162	1.11825	0.0758621	52	30	5	55	33	23	46	5	0.0909091	0	1	22	22	24	4	2	0	0	0	0	0	0	0	0	6	0	42.3077	46.1538	7.69231	3.84615	0	4	19	1	9	1	0	4
1093	11632586	Agonist	393.52	7.02714	55.8978	36.7219	62.7335	0.998175	0.655748	1.12024	0.0763547	56	29	5	58	31	15	40	9	0.155172	3	0	12	27	24	1	4	0	0	0	0	0	0	0	0	5	0	48.2143	42.8571	1.78571	7.14286	0	8	16	0	12	1	0	3
1094	71616170	Agonist	447.4	8.13455	54.9087	36.8299	61.492	0.99834	0.669635	1.11804	0.0793651	55	28	8	57	30	13	37	7	0.122807	1	0	12	27	23	0	4	0	0	0	0	1	0	0	1	5	1	49.0909	41.8182	0	7.27273	1.81818	10	13	0	6	1	0	3
1095	10627213	Agonist	588.76	8.53275	69.7997	48.7275	76.8626	1.01159	0.706196	1.11395	0.054878	69	41	5	73	45	29	60.5	13	0.178082	2	0	27	28	30	4	5	0	2	0	0	0	0	0	2	11	0	40.5797	43.4783	5.7971	7.24638	0	6	24	0	13	1	0	5
1096	46854432	Agonist	398.55	8.85667	45.3998	32.557	50.1584	1.00888	0.723489	1.11463	0.0826211	45	27	3	47	29	19	39	8	0.170213	1	0	18	18	19	4	2	0	2	0	0	0	0	0	2	8	0	40	42.2222	8.88889	4.44444	0	3	16	0	8	1	0	3
1097	46838058	Agonist	398.63	6.53492	60.7268	37.6595	69.3974	0.995521	0.617369	1.13766	0.0769231	61	27	7	61	27	7	31	14	0.229508	1	0	6	34	20	2	4	0	1	0	0	0	0	0	1	7	0	55.7377	32.7869	3.27869	6.55738	0	15	5	0	6	1	0	1
1098	24890511	Agonist	489.71	6.52947	74.1994	48.2903	84.2247	0.989325	0.643871	1.123	0.0634921	75	36	5	79	40	14	48	10	0.126582	2	0	12	39	31	1	4	0	0	0	0	0	0	0	0	5	0	52	41.3333	1.33333	5.33333	0	17	14	0	8	1	0	5
1099	44345407	Agonist	399.29	10.2382	40.2618	28.8977	43.2579	1.03235	0.740967	1.10918	0.0866667	39	25	6	40	26	14	34	7	0.175	2	0	12	14	17	1	4	0	1	0	2	0	0	0	3	8	2	35.8974	43.5897	2.5641	10.2564	5.12821	3	14	0	8	1	-1	2
1100	126970815	Agonist	560.21	13.0281	45.349	34.2955	47.8602	1.05463	0.79757	1.11303	0.0705645	43	32	7	46	35	25	48.5	5	0.108696	2	0	23	11	21	2	3	0	1	2	2	1	0	0	4	11	5	25.5814	48.8372	4.65116	6.97674	11.6279	0	21	0	10	1	0	4
1101	137649652	Agonist	592.23	12.8746	48.7453	35.9944	51.6151	1.05968	0.782487	1.12207	0.0659537	46	34	8	49	37	25	50.5	5	0.102041	2	0	23	12	22	2	3	0	1	3	2	1	0	0	4	12	6	26.087	47.8261	4.34783	6.52174	13.0435	1	21	0	10	1	0	4
1102	10627451	Agonist	603.64	8.38389	73.8504	48.7617	81.3738	1.0257	0.677246	1.13019	0.05074	72	44	7	76	48	30	64	12	0.157895	2	0	28	28	33	3	5	0	0	3	0	0	0	0	0	11	3	38.8889	45.8333	4.16667	6.94444	4.16667	6	27	0	14	1	0	5
1103	45271445	Agonist	681.89	7.25415	93.6139	63.5176	104.846	0.995893	0.675719	1.11538	0.0439216	94	51	6	99	56	33	74	14	0.141414	3	0	30	43	43	3	5	0	0	0	0	0	0	0	0	8	0	45.7447	45.7447	3.19149	5.31915	0	10	33	0	14	1	0	6
1104	118721137	Agonist	598.14	7.9752	75.5196	51.5685	83.7139	1.00693	0.68758	1.11619	0.0509413	75	43	5	78	46	28	62	15	0.192308	4	0	24	32	34	3	5	0	0	0	1	0	0	0	1	9	1	42.6667	45.3333	4	6.66667	1.33333	6	28	0	14	1	0	4
1105	137634371	Agonist	524.23	12.1914	44.3236	34.4205	47.1808	1.03078	0.800477	1.09723	0.0758621	43	30	5	46	33	25	46.5	5	0.108696	2	0	23	13	21	2	3	0	1	0	2	1	0	0	4	9	3	30.2326	48.8372	4.65116	6.97674	6.97674	0	21	0	10	1	0	4
1106	10746194	Agonist	603.64	8.38389	73.8504	48.7617	81.3738	1.0257	0.677246	1.13019	0.05074	72	44	7	76	48	30	64	12	0.157895	2	0	28	28	33	3	5	0	0	3	0	0	0	0	0	11	3	38.8889	45.8333	4.16667	6.94444	4.16667	6	27	0	14	1	0	5
1107	118721136	Agonist	584.11	8.11264	72.636	49.8071	80.2987	1.00883	0.691765	1.11526	0.0522648	72	42	5	75	45	28	61	14	0.186667	4	0	24	30	33	3	5	0	0	0	1	0	0	0	1	9	1	41.6667	45.8333	4.16667	6.94444	1.38889	5	28	0	14	1	0	4
1108	9952045	Agonist	384.61	6.00953	62.8867	40.0687	72.1018	0.982605	0.626073	1.12659	0.0740741	64	28	11	64	28	10	35	8	0.125	4	0	6	36	25	0	3	0	0	0	0	0	0	0	0	3	0	56.25	39.0625	0	4.6875	0	12	13	0	14	1	0	1
1109	10840203	Agonist	541.67	8.20712	66.6215	46.0741	73.4443	1.00942	0.698092	1.11279	0.0580297	66	39	4	70	43	29	58.5	12	0.171429	2	0	27	27	30	3	5	0	1	0	0	0	0	0	1	9	0	40.9091	45.4545	4.54545	7.57576	0	5	25	0	13	1	0	5
1110	11155122	Agonist	449.03	8.9806	50.498	36.1422	55.5608	1.00996	0.722844	1.11122	0.0763547	50	29	7	52	31	18	40.5	7	0.134615	1	0	17	21	21	2	3	0	2	0	1	0	0	0	3	8	1	42	42	4	6	2	6	15	0	11	1	0	3
1111	2805771	Agonist	614.63	10.0759	64.345	42.8866	69.6948	1.05484	0.703059	1.14254	0.0536585	61	41	10	64	44	28	60	8	0.125	4	0	24	20	27	2	4	0	2	6	0	0	0	0	2	14	6	32.7869	44.2623	3.27869	6.55738	9.83607	3	24	0	6	1	0	4
1112	9832447	Agonist	502.64	8.1071	62.5124	42.8639	69.318	1.00826	0.691353	1.11803	0.0634921	62	36	6	66	40	24	53	7	0.106061	2	0	22	26	27	4	4	0	1	0	0	0	0	0	1	9	0	41.9355	43.5484	6.45161	6.45161	0	6	21	0	9	1	0	5
1113	18578712	Agonist	473.61	7.8935	60.9415	39.3241	68.0257	1.01569	0.655402	1.13376	0.0681818	60	33	4	63	36	12	45	8	0.126984	6	0	6	27	22	5	5	0	1	0	0	0	0	0	1	11	0	45	36.6667	8.33333	8.33333	0	11	11	0	6	1	0	4
1114	9863341	Agonist	352.56	6.07862	56.7922	37.0914	65.062	0.979176	0.639507	1.12176	0.0861538	58	26	8	60	28	9	34	4	0.0666667	3	0	6	32	24	0	2	0	0	0	0	0	0	0	0	2	0	55.1724	41.3793	0	3.44828	0	13	11	0	6	1	0	3
1115	46837919	Agonist	450.71	6.53203	68.494	43.1823	78.2278	0.992667	0.62583	1.13374	0.0709677	69	31	3	71	33	7	37	14	0.197183	1	0	6	38	24	2	4	0	1	0	0	0	0	0	1	7	0	55.0725	34.7826	2.89855	5.7971	0	19	5	0	6	1	0	3
1116	44345354	Agonist	459.32	9.37388	50.2799	35.2273	54.3777	1.02612	0.718924	1.10975	0.0709677	49	31	6	51	33	20	44	8	0.156863	2	0	18	18	23	1	5	0	0	0	2	0	0	0	2	8	2	36.7347	46.9388	2.04082	10.2041	4.08163	3	20	0	8	1	-1	3
1117	24890333	Agonist	475.68	6.60667	71.3158	46.5289	80.8095	0.990497	0.646235	1.12235	0.0655462	72	35	5	76	39	14	47	9	0.118421	2	0	12	37	30	1	4	0	0	0	0	0	0	0	0	5	0	51.3889	41.6667	1.38889	5.55556	0	16	14	0	8	1	0	5
1118	44143339	Agonist	571.66	8.40676	69.6068	46.1594	76.7124	1.02363	0.678815	1.12812	0.0551282	68	40	6	71	43	20	55	10	0.140845	1	1	18	28	30	1	5	0	1	3	0	0	0	0	1	10	3	41.1765	44.1176	1.47059	7.35294	4.41176	10	18	2	6	1	0	4
1119	145987347	Agonist	609.2	8.12267	75.6978	51.2219	84.1322	1.0093	0.682959	1.12176	0.0534262	75	42	7	79	46	26	61	8	0.101266	4	0	22	33	31	4	5	0	1	0	1	0	0	0	2	11	1	44	41.3333	5.33333	6.66667	1.33333	9	22	0	9	1	0	5
1120	137639724	Agonist	495.43	10.3215	51.7269	32.1649	55.6555	1.07764	0.670102	1.15949	0.0662879	48	33	10	50	35	19	46	7	0.14	3	0	16	15	20	1	5	0	1	6	0	0	0	0	1	13	6	31.25	41.6667	2.08333	10.4167	12.5	5	15	0	9	1	0	3
1121	10698874	Agonist	603.64	8.38389	73.8504	48.7617	81.3738	1.0257	0.677246	1.13019	0.05074	72	44	7	76	48	30	64	12	0.157895	2	0	28	28	33	3	5	0	0	3	0	0	0	0	0	11	3	38.8889	45.8333	4.16667	6.94444	4.16667	6	27	0	14	1	0	5
1122	44345159	Agonist	447.22	11.1805	42.3928	29.8862	44.5077	1.05982	0.747155	1.11269	0.0735632	40	30	7	42	32	22	45	6	0.142857	4	0	18	10	19	3	6	0	0	0	2	0	0	0	2	11	2	25	47.5	7.5	15	5	0	19	0	8	1	-1	3
1123	1489596	Agonist	483.38	10.0704	49.6944	34.7785	54.0907	1.0353	0.724552	1.12689	0.0731183	48	31	6	51	34	17	45	4	0.0784314	5	0	12	17	20	4	3	0	1	1	2	0	0	0	3	11	3	35.4167	41.6667	8.33333	6.25	6.25	4	16	0	6	1	0	4
1124	44273964	Agonist	607.64	8.32384	73.0469	51.9208	81.076	1.00064	0.711244	1.11063	0.0536585	73	41	7	76	44	26	58	11	0.144737	2	0	24	32	33	2	3	0	1	0	2	0	0	0	3	8	2	43.8356	45.2055	2.73973	4.10959	2.73973	7	26	0	12	1	0	4
1125	3392731	Agonist	502.84	6.2079	79.7011	50.7734	91.6792	0.983964	0.626832	1.13184	0.0621849	81	35	5	83	37	8	42	12	0.144578	2	0	6	46	29	2	3	0	1	0	0	0	0	0	1	6	0	56.7901	35.8025	2.46914	3.7037	0	21	8	0	6	1	0	3
1126	44331667	Agonist	661.65	8.70592	79.1557	50.097	87.2233	1.04152	0.659171	1.14768	0.0471785	76	47	11	80	51	25	64.5	11	0.1375	2	0	23	29	33	3	5	0	0	6	0	0	0	0	0	14	6	38.1579	43.4211	3.94737	6.57895	7.89474	11	22	0	11	1	0	5
1127	9885730	Agonist	370.58	6.07508	60.0031	38.3073	68.6866	0.983657	0.627989	1.12601	0.0769231	61	27	11	61	27	10	34	7	0.114754	4	0	6	34	24	0	3	0	0	0	0	0	0	0	0	3	0	55.7377	39.3443	0	4.91803	0	11	13	0	14	1	0	1
1128	2236395	Agonist	446.63	9.50277	47.7962	34.4547	52.6598	1.01694	0.733079	1.12042	0.0812808	47	29	3	51	33	22	45	4	0.0784314	2	0	20	18	18	6	2	0	3	0	0	0	0	0	3	11	0	38.2979	38.2979	12.766	4.25532	0	5	13	0	9	1	0	5
1129	2052992	Agonist	394.53	10.1162	40.0436	29.3409	43.0854	1.02676	0.752331	1.10475	0.09	39	25	5	41	27	19	38	6	0.146341	3	0	16	14	16	2	4	0	3	0	0	0	0	0	3	9	0	35.8974	41.0256	5.12821	10.2564	0	2	14	0	10	1	0	3
1130	658022	Agonist	244.67	12.2335	21.3528	15.4033	22.3192	1.06764	0.770165	1.11596	0.152381	20	15	3	21	16	11	22	3	0.142857	1	0	10	5	8	2	3	0	1	0	1	0	0	0	2	7	1	25	40	10	15	5	1	7	0	9	1	0	2
1131	1347475	Agonist	376.53	8.965	41.8689	32.0911	45.9524	0.996879	0.764074	1.0941	0.0892308	42	26	2	45	29	19	40.5	6	0.133333	1	1	17	16	21	2	1	0	2	0	0	0	0	0	2	5	0	38.0952	50	4.7619	2.38095	0	4	16	1	12	1	0	4
1132	145958164	Agonist	548.71	7.72831	71.4978	47.8071	79.401	1.00701	0.673339	1.11832	0.0566802	71	39	6	74	42	21	54	13	0.175676	3	0	18	32	30	2	6	0	1	0	0	0	0	0	1	9	0	45.0704	42.2535	2.8169	8.4507	0	8	22	0	14	1	0	4
1133	2813684	Agonist	420.6	8.58367	48.9561	35.8639	54.3642	0.999104	0.731916	1.10947	0.0788177	49	29	2	52	32	20	43	5	0.0961538	2	0	18	20	22	4	1	0	2	0	0	0	0	0	2	7	0	40.8163	44.898	8.16327	2.04082	0	2	20	0	6	1	0	4
1134	145987301	Agonist	592.75	7.90333	75.8868	50.3015	84.5279	1.01182	0.670687	1.12704	0.0534262	75	42	7	79	46	26	61	8	0.101266	4	0	22	33	31	4	5	0	1	1	0	0	0	0	1	11	1	44	41.3333	5.33333	6.66667	1.33333	9	22	0	9	1	0	5
1135	68676782	Agonist	448.98	9.76043	47.0581	34.0739	50.9398	1.023	0.740737	1.10739	0.0788177	46	29	6	49	32	23	45	6	0.122449	3	0	20	17	20	2	4	0	2	0	1	0	0	0	3	9	1	36.9565	43.4783	4.34783	8.69565	2.17391	4	16	0	9	1	0	4
1136	72735057	Agonist	499.05	9.41604	54.3997	37.5741	60.0274	1.02641	0.708945	1.13259	0.0685484	53	32	6	55	34	18	43.5	11	0.2	1	0	17	21	21	4	2	0	2	2	1	0	0	0	3	11	3	39.6226	39.6226	7.54717	3.77358	5.66038	7	14	0	11	1	0	3
1137	10792302	Agonist	529.71	7.67696	69.0614	47.1424	77.0653	1.00089	0.683223	1.11689	0.0583215	69	38	6	72	41	25	54.5	12	0.166667	2	0	23	31	30	3	4	0	1	0	0	0	0	0	1	8	0	44.9275	43.4783	4.34783	5.7971	0	7	23	0	14	1	0	4
1138	9549759	Agonist	514.67	6.86227	75.4068	47.1026	84.564	1.00542	0.628035	1.12752	0.0615616	75	37	9	79	41	6	47	8	0.101266	6	0	0	38	29	0	8	0	0	0	0	0	0	0	0	8	0	50.6667	38.6667	0	10.6667	0	21	8	0	6	1	0	5
1139	24890512	Agonist	461.65	6.69058	68.4322	44.7675	77.3943	0.991771	0.648804	1.12166	0.0677362	69	34	5	73	38	14	46	8	0.109589	2	0	12	35	29	1	4	0	0	0	0	0	0	0	0	5	0	50.7246	42.029	1.44928	5.7971	0	15	14	0	8	1	0	5
1140	44431884	Agonist	483.73	6.8131	70.3922	46.1766	79.7295	0.991439	0.650375	1.12295	0.0641711	71	34	4	73	36	14	44	13	0.178082	2	0	12	37	28	1	4	0	1	0	0	0	0	0	1	6	0	52.1127	39.4366	1.40845	5.6338	0	14	14	0	6	1	0	3
1141	137633219	Agonist	468.51	10.185	48.2725	33.0285	52.0149	1.0494	0.718011	1.13076	0.0731183	46	31	7	49	34	23	47	6	0.122449	3	0	20	15	20	2	4	0	2	3	0	0	0	0	2	11	3	32.6087	43.4783	4.34783	8.69565	6.52174	4	16	0	9	1	0	4
1142	44353336	Agonist	432.57	7.72446	56.4541	37.5458	63.0404	1.00811	0.670461	1.12572	0.0712644	56	30	8	57	31	15	40.5	8	0.140351	4	0	11	26	24	0	3	0	1	2	0	0	0	0	1	6	2	46.4286	42.8571	0	5.35714	3.57143	7	17	0	19	1	0	2
1143	44345170	Agonist	447.22	11.1805	42.3928	29.8862	44.5077	1.05982	0.747155	1.11269	0.0735632	40	30	7	42	32	22	45	6	0.142857	4	0	18	10	19	3	6	0	0	0	2	0	0	0	2	11	2	25	47.5	7.5	15	5	0	19	0	8	1	-1	3
1144	71521416	Agonist	538.66	8.0397	67.0941	47.3527	74.9326	1.0014	0.706757	1.1184	0.0573171	67	41	3	73	47	31	65	6	0.0821918	2	1	28	26	32	8	1	0	0	0	0	0	0	0	0	9	0	38.806	47.7612	11.9403	1.49254	0	6	25	1	17	1	0	7
1145	25094962	Agonist	474.65	7.41641	64.3559	41.8356	72.3219	1.00556	0.653681	1.13003	0.0662879	64	33	5	66	35	14	43	12	0.181818	2	0	12	31	25	2	4	0	1	1	0	0	0	0	1	8	1	48.4375	39.0625	3.125	6.25	1.5625	11	14	0	6	1	0	3
1146	145956690	Agonist	631.67	8.77319	74.5887	48.5229	81.3406	1.03595	0.673929	1.12973	0.0496829	72	44	9	75	47	22	60	14	0.186667	4	0	18	28	31	1	8	0	1	3	0	0	0	0	1	13	3	38.8889	43.0556	1.38889	11.1111	4.16667	8	23	0	16	1	0	4
1147	2172366	Agonist	386.81	9.20976	43.349	29.4716	46.894	1.03212	0.701705	1.11652	0.0797721	42	27	7	43	28	16	39	6	0.139535	3	1	12	15	19	2	5	0	0	0	1	0	0	0	1	8	1	35.7143	45.2381	4.7619	11.9048	2.38095	2	16	1	10	1	0	2
1148	701063	Agonist	242.7	11.0318	22.9091	16.7102	24.525	1.04132	0.759555	1.11477	0.152381	22	15	3	23	16	8	21	2	0.0869565	2	0	6	7	9	2	2	0	1	0	1	0	0	0	2	6	1	31.8182	40.9091	9.09091	9.09091	4.54545	1	8	0	8	1	0	2
1149	44345432	Agonist	430.28	9.77909	45.2872	32.2557	48.8362	1.02925	0.733084	1.10991	0.0763547	44	29	5	46	31	20	42	7	0.152174	2	0	18	15	21	2	4	0	0	0	2	0	0	0	2	8	2	34.0909	47.7273	4.54545	9.09091	4.54545	2	19	0	8	1	-1	3
1150	6905987	Agonist	426.32	11.2189	38.6762	29.5286	42.1233	1.01779	0.777068	1.10851	0.0892308	38	26	2	41	29	20	40.5	4	0.097561	3	0	17	12	18	5	1	0	1	0	0	1	0	0	2	8	1	31.5789	47.3684	13.1579	2.63158	2.63158	0	18	0	13	1	0	4
1151	24882613	Agonist	503.74	6.45821	77.083	50.0517	87.6399	0.988244	0.641688	1.12359	0.0615616	78	37	5	82	41	14	49	11	0.134146	2	0	12	41	32	1	4	0	0	0	0	0	0	0	0	5	0	52.5641	41.0256	1.28205	5.12821	0	18	14	0	8	1	0	5
1152	25243830	Agonist	503.74	6.45821	77.083	50.0517	87.6399	0.988244	0.641688	1.12359	0.0615616	78	37	5	82	41	14	49	11	0.134146	2	0	12	41	32	1	4	0	0	0	0	0	0	0	0	5	0	52.5641	41.0256	1.28205	5.12821	0	18	14	0	8	1	0	5
1153	44454244	Agonist	503.74	6.45821	77.083	50.0517	87.6399	0.988244	0.641688	1.12359	0.0615616	78	37	5	82	41	14	49	11	0.134146	2	0	12	41	32	1	4	0	0	0	0	0	0	0	0	5	0	52.5641	41.0256	1.28205	5.12821	0	18	14	0	8	1	0	5
1154	46908817	Agonist	444.29	9.87311	46.4472	32.8807	50.1269	1.03216	0.730682	1.11393	0.0758621	45	30	5	48	33	23	45	6	0.125	1	0	22	15	21	3	4	0	0	0	2	0	0	0	2	9	2	33.3333	46.6667	6.66667	8.88889	4.44444	2	19	0	9	1	0	4
1155	44454301	Agonist	489.71	6.52947	74.1994	48.2903	84.2247	0.989325	0.643871	1.123	0.0634921	75	36	5	79	40	14	48	10	0.126582	2	0	12	39	31	1	4	0	0	0	0	0	0	0	0	5	0	52	41.3333	1.33333	5.33333	0	17	14	0	8	1	0	5
1156	44274044	Agonist	521.79	6.86566	75.2685	49.7335	85.5167	0.990375	0.654388	1.12522	0.0585586	76	37	6	78	39	15	49	12	0.153846	2	1	12	39	30	3	3	0	1	0	0	0	0	0	1	7	0	51.3158	39.4737	3.94737	3.94737	0	15	14	1	6	1	0	3
1157	11049998	Agonist	561.29	10.2053	55.4724	39.6651	61.0015	1.00859	0.721184	1.10912	0.0705645	55	32	5	58	35	22	46.5	9	0.155172	1	0	21	23	25	1	4	0	0	0	0	2	0	0	2	7	2	41.8182	45.4545	1.81818	7.27273	3.63636	6	19	0	13	1	0	4
1158	44345180	Agonist	436.28	10.146	44.0763	33.0398	47.2116	1.02503	0.768367	1.09794	0.0758621	43	30	5	46	33	25	46.5	4	0.0869565	2	0	23	13	23	2	3	0	0	0	2	0	0	0	2	7	2	30.2326	53.4884	4.65116	6.97674	4.65116	0	23	0	18	1	-1	4
1159	44406180	Agonist	541.53	8.59571	65.7412	40.8697	72.6021	1.04351	0.648725	1.15241	0.0583215	63	38	10	66	41	18	50.5	8	0.121212	1	0	17	25	27	1	4	0	0	6	0	0	0	0	0	11	6	39.6825	42.8571	1.5873	6.34921	9.52381	11	16	0	11	1	0	4
1160	44143343	Agonist	480.67	7.28288	65.8505	44.1026	73.6102	0.997735	0.668221	1.11531	0.0659537	66	34	3	69	37	14	46	11	0.15942	1	1	12	32	28	0	5	0	1	0	0	0	0	0	1	6	0	48.4848	42.4242	0	7.57576	0	13	13	2	6	1	0	4
1161	44414927	Agonist	509.79	9.80365	53.6472	37.4716	58.0276	1.03168	0.720608	1.11592	0.0681818	52	33	6	55	36	19	46.5	9	0.163636	2	0	17	19	23	2	5	0	0	0	3	0	0	0	3	10	3	36.5385	44.2308	3.84615	9.61538	5.76923	6	17	0	13	1	0	4
1162	23628240	Agonist	533.79	6.93234	76.2758	50.938	86.1447	0.990595	0.661532	1.11876	0.056899	77	38	7	79	40	20	51	14	0.177215	2	0	18	39	32	1	4	0	1	0	0	0	0	0	1	6	0	50.6494	41.5584	1.2987	5.19481	0	12	20	0	6	1	0	3
1163	44431876	Agonist	533.79	6.93234	76.2758	50.938	86.1447	0.990595	0.661532	1.11876	0.056899	77	38	7	79	40	20	51	14	0.177215	2	0	18	39	32	1	4	0	1	0	0	0	0	0	1	6	0	50.6494	41.5584	1.2987	5.19481	0	12	20	0	6	1	0	3
1164	72735237	Agonist	499.05	9.41604	54.3997	37.5741	60.0274	1.02641	0.708945	1.13259	0.0685484	53	32	6	55	34	18	43.5	11	0.2	1	0	17	21	21	4	2	0	2	2	1	0	0	0	3	11	3	39.6226	39.6226	7.54717	3.77358	5.66038	7	14	0	11	1	0	3
1165	71520501	Agonist	552.69	7.89557	69.9777	49.1141	78.3478	0.999681	0.70163	1.11925	0.0557491	70	42	4	76	48	31	66	6	0.0789474	2	1	28	28	33	8	1	0	0	0	0	0	0	0	0	9	0	40	47.1429	11.4286	1.42857	0	7	25	1	17	1	0	7
1166	44446262	Agonist	523.52	10.6841	52.4687	34.1536	56.7381	1.07079	0.697012	1.15792	0.0641711	49	34	10	51	36	20	47.5	6	0.117647	3	0	17	15	20	3	3	0	2	6	0	0	0	0	2	14	6	30.6122	40.8163	6.12245	6.12245	12.2449	4	16	0	13	1	0	3
1167	44345406	Agonist	375.19	10.7197	36.4182	26.7272	38.5075	1.04052	0.763634	1.10021	0.09	35	25	5	37	27	19	37.5	4	0.108108	2	0	17	10	18	1	4	0	0	0	2	0	0	0	2	7	2	28.5714	51.4286	2.85714	11.4286	5.71429	0	18	0	13	1	-1	3
1168	9908857	Agonist	398.64	5.94985	65.7703	41.8301	75.517	0.981646	0.62433	1.12712	0.0714286	67	29	11	67	29	10	36	9	0.134328	4	0	6	38	26	0	3	0	0	0	0	0	0	0	0	3	0	56.7164	38.806	0	4.47761	0	13	13	0	14	1	0	1
1169	5702759	Agonist	303.46	6.59696	44.9814	31.0061	51.3562	0.977857	0.674046	1.11644	0.0988142	46	23	3	48	25	18	34.5	4	0.0833333	1	0	17	23	21	2	0	0	0	0	0	0	0	0	0	2	0	50	45.6522	4.34783	0	0	4	17	0	18	1	1	3
1170	735254	Agonist	178.23	9.90167	18.3745	13.6364	19.9564	1.02081	0.757578	1.10869	0.19697	18	12	1	19	13	8	18	1	0.0526316	2	0	6	6	8	2	1	0	1	0	0	0	0	0	1	4	0	33.3333	44.4444	11.1111	5.55556	0	0	8	0	8	1	0	2
1171	145992093	Agonist	477.67	7.1294	66.3158	45.1767	75.4705	0.989788	0.674279	1.12643	0.0650794	67	36	4	72	41	27	54.5	5	0.0694444	0	0	27	31	29	7	0	0	0	0	0	0	0	0	0	7	0	46.2687	43.2836	10.4478	0	0	10	19	0	9	1	0	6
1172	15979459	Agonist	398.95	8.67283	46.2034	33.0741	51.3882	1.00442	0.719002	1.11713	0.0826211	46	27	3	48	29	19	39	7	0.145833	1	0	18	19	20	4	1	0	1	0	1	0	0	0	2	7	1	41.3043	43.4783	8.69565	2.17391	2.17391	3	17	0	8	1	0	3
1173	71457369	Agonist	407.56	6.9078	58.7741	38.2788	66.5207	0.996171	0.648793	1.12747	0.0781609	59	30	3	63	34	13	41.5	6	0.0952381	2	0	11	29	24	3	3	0	0	0	0	0	0	0	0	6	0	49.1525	40.678	5.08475	5.08475	0	12	12	0	7	1	0	5
1174	10626890	Agonist	571.7	8.16714	70.8324	48.29	78.0689	1.01189	0.689857	1.11527	0.054878	70	41	5	74	45	31	62	12	0.162162	3	0	28	29	31	3	6	0	1	0	0	0	0	0	1	10	0	41.4286	44.2857	4.28571	8.57143	0	5	26	0	9	1	0	5
1175	3239074	Agonist	489.06	8.28915	59.5778	40.5117	66.5981	1.00979	0.686639	1.12878	0.0681818	59	33	5	62	36	15	45	7	0.112903	3	0	12	26	24	4	2	0	1	1	1	0	0	0	2	9	2	44.0678	40.678	6.77966	3.38983	3.38983	8	16	0	10	1	0	4
1176	644935	Agonist	482.63	8.77509	55.8216	38.9888	61.4076	1.01494	0.708887	1.1165	0.0681818	55	33	5	58	36	21	49.5	7	0.12069	3	1	17	22	23	4	4	0	2	0	0	0	0	0	2	10	0	40	41.8182	7.27273	7.27273	0	6	16	1	10	1	0	4
1177	1317357	Agonist	413.31	10.8766	38.4653	29.4888	41.6682	1.01224	0.776021	1.09653	0.09	38	25	5	40	27	21	40	3	0.075	2	1	18	13	19	2	2	0	1	0	0	1	0	0	2	6	1	34.2105	50	5.26316	5.26316	2.63158	1	17	1	18	1	0	3
1178	774385	Agonist	192.26	9.15524	21.2581	15.3978	23.3716	1.01229	0.733229	1.11293	0.179487	21	13	2	22	14	8	19	1	0.0454545	2	0	6	8	9	2	1	0	1	0	0	0	0	0	1	4	0	38.0952	42.8571	9.52381	4.7619	0	1	8	0	8	1	0	2
1179	10698305	Agonist	571.75	7.72635	74.2723	50.3583	82.6899	1.00368	0.680518	1.11743	0.054878	74	41	4	78	45	25	58.5	12	0.153846	2	0	23	33	32	3	5	0	1	0	0	0	0	0	1	9	0	44.5946	43.2432	4.05405	6.75676	0	9	23	0	14	1	0	5
1180	44321572	Agonist	560.3	10.0054	56.2542	40.4208	61.9184	1.00454	0.7218	1.10569	0.0685484	56	32	5	58	34	20	45	10	0.172414	2	0	18	24	26	0	4	0	0	0	0	2	0	0	2	6	2	42.8571	46.4286	0	7.14286	3.57143	5	21	0	14	1	0	3
1181	53309404	Agonist	491.7	7.02429	69.1994	46.9381	78.8857	0.988563	0.670544	1.12694	0.0630631	70	37	5	75	42	27	55.5	6	0.08	0	0	27	33	30	7	0	0	0	0	0	0	0	0	0	7	0	47.1429	42.8571	10	0	0	11	19	0	17	1	0	6
1182	46908815	Agonist	427.84	9.50756	46.6362	31.9603	50.5226	1.03636	0.710229	1.12272	0.0758621	45	30	5	48	33	23	45	6	0.125	1	0	22	15	21	3	4	0	0	1	1	0	0	0	1	9	2	33.3333	46.6667	6.66667	8.88889	4.44444	2	19	0	9	1	0	4
1183	57391732	Agonist	534.73	7.42681	72.0541	48.114	80.6068	1.00075	0.66825	1.11954	0.0583215	72	38	6	75	41	20	53	11	0.146667	4	0	16	34	30	2	5	0	1	0	0	0	0	0	1	8	0	47.2222	41.6667	2.77778	6.94444	0	11	19	0	9	1	0	4
1184	46837639	Agonist	494.71	7.16971	68.7268	45.6595	77.3974	0.996041	0.661732	1.1217	0.0621849	69	35	3	71	37	19	47	16	0.225352	1	0	18	34	28	2	4	0	1	0	0	0	0	0	1	7	0	49.2754	40.5797	2.89855	5.7971	0	11	17	0	6	1	0	3
1185	118708440	Agonist	570.84	6.48682	86.952	56.5802	98.9686	0.988091	0.642957	1.12464	0.0522648	88	42	8	91	45	20	56	12	0.131868	2	0	18	46	36	2	4	0	0	0	0	0	0	0	0	6	0	52.2727	40.9091	2.27273	4.54545	0	16	20	0	8	1	0	4
1186	68676158	Agonist	435.94	10.3795	43.3927	31.5568	46.6077	1.03316	0.751352	1.10971	0.0820106	42	28	5	45	31	23	44	6	0.133333	3	0	20	14	18	3	4	0	2	0	1	0	0	0	3	10	1	33.3333	42.8571	7.14286	9.52381	2.38095	3	15	0	9	1	0	4
1187	53309271	Agonist	447.59	7.58627	58.665	40.8925	66.2249	0.994322	0.693093	1.12246	0.0713012	59	34	2	65	40	27	53.5	4	0.0615385	0	0	27	25	27	7	0	0	0	0	0	0	0	0	0	7	0	42.3729	45.7627	11.8644	0	0	8	19	0	17	1	0	7
1188	23703312	Agonist	368.49	6.95264	52.956	34.3412	59.5259	0.99917	0.647947	1.12313	0.0797721	53	27	4	54	28	13	36.5	10	0.185185	1	1	11	26	22	1	4	0	0	0	0	0	0	0	0	5	0	49.0566	41.5094	1.88679	7.54717	0	10	10	2	10	1	-1	2
1189	44431869	Agonist	491.7	7.23088	67.625	45.6538	75.8991	0.994485	0.671379	1.11616	0.0621849	68	35	4	70	37	20	48	14	0.2	2	0	18	33	29	1	4	0	1	0	0	0	0	0	1	6	0	48.5294	42.6471	1.47059	5.88235	0	9	20	0	6	1	0	3
1190	44431873	Agonist	491.7	7.23088	67.625	45.6538	75.8991	0.994485	0.671379	1.11616	0.0621849	68	35	4	70	37	20	48	14	0.2	2	0	18	33	29	1	4	0	1	0	0	0	0	0	1	6	0	48.5294	42.6471	1.47059	5.88235	0	9	20	0	6	1	0	3
1191	9866384	Agonist	412.67	5.89529	68.6539	43.5915	78.9322	0.98077	0.622736	1.1276	0.0689655	70	30	11	70	30	10	37	10	0.142857	4	0	6	40	27	0	3	0	0	0	0	0	0	0	0	3	0	57.1429	38.5714	0	4.28571	0	14	13	0	14	1	0	1
1192	118721133	Agonist	629.72	7.8715	81.1812	53.7959	90.038	1.01476	0.672449	1.12548	0.047343	80	46	7	83	49	28	65	15	0.180723	4	0	24	34	37	1	5	0	0	3	0	0	0	0	0	9	3	42.5	46.25	1.25	6.25	3.75	7	30	0	14	1	0	4
1193	9804695	Agonist	468.72	8.08138	58.2288	39.6707	64.9918	1.00394	0.683978	1.12055	0.0735632	58	30	4	60	32	9	38	11	0.183333	3	0	6	28	21	2	4	0	3	0	0	0	0	0	3	9	0	48.2759	36.2069	3.44828	6.89655	0	12	9	0	6	1	0	3
1194	11635845	Agonist	620.74	8.16763	77.4724	50.9661	85.4012	1.01937	0.670607	1.1237	0.05074	76	44	7	80	48	28	64.5	12	0.15	5	0	23	32	31	4	8	0	1	0	0	0	0	0	1	13	0	42.1053	40.7895	5.26316	10.5263	0	9	22	0	11	1	0	5
1195	10698557	Agonist	585.7	7.80933	75.3123	51.9492	83.3547	1.00416	0.692656	1.1114	0.051797	75	44	4	80	49	35	67.5	12	0.15	2	0	33	31	36	3	5	0	0	0	0	0	0	0	0	8	0	41.3333	48	4	6.66667	0	5	31	0	18	1	0	6
1196	24936142	Agonist	576.65	8.23786	70.7667	49.3925	78.2473	1.01095	0.705607	1.11782	0.0531561	70	43	5	75	48	35	66	8	0.106667	1	0	34	27	36	2	2	0	0	3	0	0	0	0	0	7	3	38.5714	51.4286	2.85714	2.85714	4.28571	4	32	0	16	1	0	6
1197	286310	Agonist	475.58	8.97321	54.3817	37.0966	58.9561	1.02607	0.699936	1.11238	0.0685484	53	32	8	55	34	23	48	8	0.145455	5	0	18	21	22	1	7	0	2	0	0	0	0	0	2	10	0	39.6226	41.5094	1.88679	13.2075	0	3	19	0	6	1	0	3
1198	44331685	Agonist	652.64	8.58737	79.2648	49.3072	87.3496	1.04296	0.648779	1.14934	0.0463768	76	46	12	78	48	22	61	15	0.192308	4	0	18	30	32	2	6	0	0	6	0	0	0	0	0	14	6	39.4737	42.1053	2.63158	7.89474	7.89474	11	20	1	9	1	0	3
1199	10698099	Agonist	560.47	8.89635	63.4542	44.5287	69.7845	1.00721	0.706805	1.10769	0.0600601	63	37	4	66	40	26	54	12	0.181818	2	0	24	26	30	1	5	0	0	0	0	1	0	0	1	7	1	41.2698	47.619	1.5873	7.93651	1.5873	4	26	0	14	1	0	4
1200	25114871	Agonist	420.33	8.75688	48.3597	32.5514	53.7447	1.00749	0.678154	1.11968	0.0830769	48	26	5	49	27	14	35	9	0.183673	2	0	12	22	20	1	4	0	0	0	0	1	0	0	1	6	1	45.8333	41.6667	2.08333	8.33333	2.08333	6	14	0	8	1	0	2
1201	137637824	Agonist	445.87	10.1334	46.3016	30.9944	49.9558	1.05231	0.704418	1.13536	0.0763547	44	29	8	46	31	19	42	6	0.130435	3	0	16	15	19	1	4	0	1	3	1	0	0	0	2	10	4	34.0909	43.1818	2.27273	9.09091	9.09091	4	15	0	9	1	0	3
1202	53309405	Agonist	477.67	7.1294	66.3158	45.1767	75.4705	0.989788	0.674279	1.12643	0.0650794	67	36	4	72	41	27	54.5	6	0.0833333	0	0	27	31	29	7	0	0	0	0	0	0	0	0	0	7	0	46.2687	43.2836	10.4478	0	0	10	19	0	17	1	0	6
1203	127029504	Agonist	297.44	6.19667	47.8978	28.7219	54.7335	0.997871	0.598373	1.14028	0.0952381	48	21	7	47	20	4	24	9	0.191489	4	0	0	27	16	1	4	0	0	0	0	0	0	0	0	5	0	56.25	33.3333	2.08333	8.33333	0	9	7	0	4	1	0	0
1204	10249942	Agonist	392.53	6.76776	58.1449	36.4209	65.9508	1.0025	0.627947	1.13708	0.0740741	58	28	10	58	28	10	35	8	0.137931	4	0	6	30	23	0	3	0	0	2	0	0	0	0	0	5	2	51.7241	39.6552	0	5.17241	3.44828	10	13	0	14	1	0	1
1205	53309275	Agonist	463.64	7.24437	63.4322	43.4153	72.0553	0.991128	0.678364	1.12586	0.0672269	64	35	4	69	40	27	53.5	5	0.0724638	0	0	27	29	28	7	0	0	0	0	0	0	0	0	0	7	0	45.3125	43.75	10.9375	0	0	9	19	0	17	1	0	6
1206	137654758	Agonist	542.22	12.6098	44.8363	34.358	47.5205	1.0427	0.799023	1.10513	0.0731183	43	31	6	46	34	25	47.5	5	0.108696	2	0	23	12	21	2	3	0	1	1	2	1	0	0	4	10	4	27.907	48.8372	4.65116	6.97674	9.30233	0	21	0	10	1	0	4
1207	118721129	Agonist	582.13	7.86662	74.1996	51.3185	82.1325	1.0027	0.693493	1.1099	0.0522648	74	42	5	77	45	28	61	14	0.181818	4	0	24	32	35	1	5	0	0	0	1	0	0	0	1	7	1	43.2432	47.2973	1.35135	6.75676	1.35135	5	30	0	14	1	0	4
1208	9895808	Agonist	649.6	8.89863	76.9301	46.9664	84.8668	1.05384	0.643375	1.16256	0.0474747	73	45	14	75	47	20	58	11	0.146667	2	0	18	28	31	1	4	0	0	9	0	0	0	0	0	14	9	38.3562	42.4658	1.36986	5.47945	12.3288	11	20	0	6	1	0	3
1209	145973168	Agonist	409.85	9.10778	46.1235	32.0228	50.1829	1.02497	0.711618	1.11518	0.0788177	45	29	4	48	32	23	44	6	0.125	1	0	22	16	21	3	4	0	0	0	1	0	0	0	1	8	1	35.5556	46.6667	6.66667	8.88889	2.22222	2	19	0	9	1	0	4
1210	44431866	Agonist	477.67	7.34877	64.7414	43.8924	72.4839	0.996022	0.675268	1.11514	0.0641711	65	34	4	67	36	20	47	13	0.19403	2	0	18	31	28	1	4	0	1	0	0	0	0	0	1	6	0	47.6923	43.0769	1.53846	6.15385	0	8	20	0	6	1	0	3
1211	44431867	Agonist	477.67	7.34877	64.7414	43.8924	72.4839	0.996022	0.675268	1.11514	0.0641711	65	34	4	67	36	20	47	13	0.19403	2	0	18	31	28	1	4	0	1	0	0	0	0	0	1	6	0	47.6923	43.0769	1.53846	6.15385	0	8	20	0	6	1	0	3
1212	10578809	Agonist	561.63	8.13957	69.8724	47.8809	76.7337	1.01264	0.693926	1.11208	0.0545877	69	42	5	74	47	31	64	10	0.135135	3	0	28	27	33	3	6	0	0	0	0	0	0	0	0	9	0	39.1304	47.8261	4.34783	8.69565	0	5	28	0	16	1	0	6
1213	11785036	Agonist	486.55	9.731	52.2251	35.0343	56.9756	1.0445	0.700686	1.13951	0.0685484	50	32	9	52	34	18	43.5	7	0.134615	1	0	17	18	21	2	3	0	2	4	0	0	0	0	2	11	4	36	42	4	6	8	6	15	0	11	1	0	3
1214	46854437	Agonist	347.5	8.6875	40.298	28.5513	44.6601	1.00745	0.713782	1.1165	0.0988142	40	23	3	42	25	13	32	7	0.166667	1	0	12	17	16	3	2	0	2	0	0	0	0	0	2	7	0	42.5	40	7.5	5	0	5	11	0	8	1	0	3
1215	69016303	Agonist	475.65	7.31769	64.4322	44.4153	73.0553	0.991265	0.683312	1.12393	0.0650794	65	36	4	70	41	28	55.5	4	0.0571429	1	0	27	29	29	7	0	0	0	0	0	0	0	0	0	7	0	44.6154	44.6154	10.7692	0	0	8	21	0	19	1	0	6
1216	53309130	Agonist	449.61	7.37066	60.5486	41.6539	68.6401	0.9926	0.682851	1.12525	0.0695187	61	34	4	66	39	27	52.5	4	0.0606061	0	0	27	27	27	7	0	0	0	0	0	0	0	0	0	7	0	44.2623	44.2623	11.4754	0	0	8	19	0	17	1	0	6
1217	118721132	Agonist	615.69	7.99597	78.2976	52.0345	86.6228	1.01685	0.675773	1.12497	0.0484848	77	45	7	80	48	28	64	14	0.175	4	0	24	32	36	1	5	0	0	3	0	0	0	0	0	9	3	41.5584	46.7532	1.2987	6.49351	3.8961	6	30	0	14	1	0	4
1218	71521417	Agonist	581.65	8.42971	70.2976	47.6823	78.2838	1.01881	0.691048	1.13455	0.0542636	69	43	5	75	49	30	65	6	0.08	2	0	28	26	32	7	1	0	0	3	0	0	0	0	0	11	3	37.6812	46.3768	10.1449	1.44928	4.34783	7	25	0	17	1	0	7
1219	45268062	Agonist	584.69	7.59338	78.283	49.8016	87.5363	1.01666	0.646774	1.13684	0.0522648	77	42	8	80	45	20	56	12	0.15	2	0	18	35	32	2	5	0	0	3	0	0	0	0	0	10	3	45.4545	41.5584	2.5974	6.49351	3.8961	12	20	0	14	1	0	4
1220	12871037	Agonist	303.46	6.59696	44.9814	31.0061	51.3562	0.977857	0.674046	1.11644	0.0988142	46	23	3	48	25	18	34.5	4	0.0833333	1	0	17	23	21	2	0	0	0	0	0	0	0	0	0	2	0	50	45.6522	4.34783	0	0	4	17	0	18	1	1	3
1221	11802274	Agonist	641.77	7.73217	83.4068	56.9265	92.3945	1.0049	0.685861	1.11319	0.0469858	83	48	4	88	53	36	72	15	0.170455	2	0	34	35	39	3	6	0	0	0	0	0	0	0	0	9	0	42.1687	46.988	3.61446	7.22892	0	6	33	0	14	1	0	6
1222	9869229	Agonist	468.44	8.83849	53.7307	37.1195	59.4983	1.01379	0.700368	1.12261	0.0735632	53	30	7	55	32	19	43	8	0.145455	3	0	16	23	21	3	3	0	1	0	2	0	0	0	3	9	2	43.3962	39.6226	5.66038	5.66038	3.77358	7	14	0	11	1	0	3
1223	145979664	Agonist	596.15	8.39648	72.0397	48.9093	79.4281	1.01464	0.688863	1.11871	0.054878	71	41	7	75	45	26	60	9	0.12	4	0	22	30	30	3	6	0	1	0	1	0	0	0	2	11	1	42.2535	42.2535	4.22535	8.4507	1.40845	8	22	0	9	1	0	5
1224	1025062	Agonist	512.43	10.0476	51.7306	37.7162	56.7518	1.01433	0.739533	1.11278	0.0685484	51	32	7	53	34	21	47	7	0.132075	2	1	18	19	24	3	2	0	1	1	0	1	0	0	2	8	2	37.2549	47.0588	5.88235	3.92157	3.92157	4	19	1	8	1	0	3
1225	53309273	Agonist	463.64	7.24437	63.4322	43.4153	72.0553	0.991128	0.678364	1.12586	0.0672269	64	35	4	69	40	27	53.5	5	0.0724638	0	0	27	29	28	7	0	0	0	0	0	0	0	0	0	7	0	45.3125	43.75	10.9375	0	0	9	19	0	17	1	0	6
1226	11213609	Agonist	472.53	7.8755	61.3523	39.0571	68.1206	1.02254	0.650952	1.13534	0.0641711	60	34	6	62	36	19	46.5	11	0.177419	2	0	17	26	25	2	5	0	0	2	0	0	0	0	0	9	2	43.3333	41.6667	3.33333	8.33333	3.33333	8	17	0	11	1	0	3
1227	10746316	Agonist	611.74	7.74354	79.1959	54.7106	87.7699	1.00248	0.692539	1.11101	0.0492754	79	46	4	84	51	36	70	13	0.154762	2	0	34	33	38	3	5	0	0	0	0	0	0	0	0	8	0	41.7722	48.1013	3.79747	6.32911	0	5	33	0	20	1	0	6
1228	19008935	Agonist	463.64	7.24437	63.4322	43.4153	72.0553	0.991128	0.678364	1.12586	0.0672269	64	35	3	69	40	27	53.5	6	0.0869565	0	0	27	29	28	7	0	0	0	0	0	0	0	0	0	7	0	45.3125	43.75	10.9375	0	0	9	19	0	17	1	0	6
1229	5289162	Agonist	404.22	10.6374	39.68	28.3579	42.2965	1.04421	0.746261	1.11307	0.0826211	38	27	5	40	29	20	40	5	0.125	2	0	18	11	18	3	4	0	0	0	2	0	0	0	2	9	2	28.9474	47.3684	7.89474	10.5263	5.26316	0	18	0	8	1	0	3
1230	71521418	Agonist	597.65	8.53786	71.6249	48.1368	79.4932	1.02321	0.687669	1.13562	0.0528541	70	44	5	76	50	30	66	7	0.0921053	2	0	28	26	32	7	2	0	0	3	0	0	0	0	0	12	3	37.1429	45.7143	10	2.85714	4.28571	7	25	0	17	1	0	7
1231	53309129	Agonist	449.61	7.37066	60.5486	41.6539	68.6401	0.9926	0.682851	1.12525	0.0695187	61	34	3	66	39	27	52.5	5	0.0757576	0	0	27	27	27	7	0	0	0	0	0	0	0	0	0	7	0	44.2623	44.2623	11.4754	0	0	8	19	0	17	1	0	6
1232	44344585	Agonist	384.47	7.39365	52.5597	33.6593	58.6108	1.01076	0.647294	1.12713	0.0793651	52	28	4	54	30	14	38	9	0.166667	2	0	12	24	21	2	5	0	0	0	0	0	0	0	0	7	0	46.1538	40.3846	3.84615	9.61538	0	7	14	0	6	1	0	3
1233	70681335	Agonist	472.98	7.883	61.3013	38.4663	68.8159	1.02169	0.641105	1.14693	0.0665323	60	32	8	61	33	13	40	11	0.180328	1	0	12	28	23	2	3	0	0	3	1	0	0	0	1	9	4	46.6667	38.3333	3.33333	5	6.66667	11	12	0	6	1	0	2
1234	10579996	Agonist	641.77	7.73217	83.4068	56.9265	92.3945	1.0049	0.685861	1.11319	0.0469858	83	48	4	88	53	36	72	15	0.170455	2	0	34	35	39	3	6	0	0	0	0	0	0	0	0	9	0	42.1687	46.988	3.61446	7.22892	0	6	33	0	14	1	0	6
1235	45102750	Agonist	477.67	7.1294	66.3158	45.1767	75.4705	0.989788	0.674279	1.12643	0.0650794	67	36	4	72	41	27	54.5	6	0.0833333	0	0	27	31	29	7	0	0	0	0	0	0	0	0	0	7	0	46.2687	43.2836	10.4478	0	0	10	19	0	17	1	0	6
1236	10916642	Agonist	412.67	5.89529	68.6539	43.5915	78.9322	0.98077	0.622736	1.1276	0.0689655	70	30	11	70	30	10	37	10	0.142857	4	0	6	40	27	0	3	0	0	0	0	0	0	0	0	3	0	57.1429	38.5714	0	4.28571	0	14	13	0	14	1	0	1
1237	44331750	Agonist	624.56	8.44	75.1706	50.8809	82.8673	1.01582	0.68758	1.11983	0.0520487	74	43	7	78	47	25	60.5	13	0.166667	2	0	23	31	32	3	6	0	0	0	2	0	0	0	2	11	2	41.8919	43.2432	4.05405	8.10811	2.7027	10	22	0	11	1	0	5
1238	44353456	Agonist	446.5	7.69828	59.683	36.2334	66.9699	1.02902	0.624714	1.15465	0.0666667	58	31	12	58	31	10	38	9	0.155172	4	0	6	27	23	0	3	0	0	5	0	0	0	0	0	8	5	46.5517	39.6552	0	5.17241	8.62069	10	13	0	14	1	0	1
1239	53309274	Agonist	449.61	7.37066	60.5486	41.6539	68.6401	0.9926	0.682851	1.12525	0.0695187	61	34	3	66	39	27	52.5	5	0.0757576	0	0	27	27	27	7	0	0	0	0	0	0	0	0	0	7	0	44.2623	44.2623	11.4754	0	0	8	19	0	17	1	0	6
1240	71521504	Agonist	581.65	8.42971	70.2976	47.6823	78.2838	1.01881	0.691048	1.13455	0.0542636	69	43	5	75	49	30	65	6	0.08	2	0	28	26	32	7	1	0	0	3	0	0	0	0	0	11	3	37.6812	46.3768	10.1449	1.44928	4.34783	7	25	0	17	1	0	7
1241	145949774	Agonist	577.7	8.02361	73.0506	48.7104	80.3215	1.01459	0.676533	1.11558	0.0536585	72	41	7	75	44	22	57	14	0.186667	4	0	18	31	31	1	8	0	1	0	0	0	0	0	1	10	0	43.0556	43.0556	1.38889	11.1111	0	8	23	0	16	1	0	4
1242	1517	Agonist	581.93	8.81712	67.2506	45.7616	74.2339	1.01895	0.693358	1.12476	0.056899	66	38	9	68	40	20	51	11	0.161765	2	0	18	28	28	2	4	0	0	1	3	0	0	0	3	10	4	42.4242	42.4242	3.0303	6.06061	6.06061	8	20	0	6	1	0	3
1243	57395027	Agonist	357.26	8.71366	41.7853	27.9433	46.2496	1.01915	0.681544	1.12804	0.0948617	41	23	6	42	24	12	30.5	7	0.166667	1	0	11	18	16	2	3	0	0	0	2	0	0	0	2	7	2	43.9024	39.0244	4.87805	7.31707	4.87805	6	10	0	6	1	0	2
1244	145959653	Agonist	575.6	8.99375	66.4942	43.5456	72.3008	1.03897	0.6804	1.1297	0.0551282	64	40	8	67	43	21	55	11	0.164179	3	0	18	24	28	1	7	0	1	3	0	0	0	0	1	12	3	37.5	43.75	1.5625	10.9375	4.6875	6	22	0	14	1	0	4
1245	10597892	Agonist	414.54	7.27263	56.7887	38.5117	63.6072	0.996293	0.675644	1.11592	0.0709677	57	31	4	59	33	21	45	10	0.169492	3	0	18	26	26	2	3	0	0	0	0	0	0	0	0	5	0	45.614	45.614	3.50877	5.26316	0	4	22	0	10	1	0	3
1246	11431289	Agonist	468.56	9.3712	51.7124	35.0968	56.6359	1.03425	0.701936	1.13272	0.0709677	50	31	8	52	33	18	42.5	7	0.134615	1	0	17	19	21	2	3	0	2	3	0	0	0	0	2	10	3	38	42	4	6	6	6	15	0	11	1	0	3
1247	1433805	Agonist	307.4	8.78286	35.1271	25.9263	38.7003	1.00363	0.740751	1.10572	0.103896	35	22	2	37	24	18	34.5	4	0.108108	0	1	17	13	17	3	1	0	1	0	0	0	0	0	1	5	0	37.1429	48.5714	8.57143	2.85714	0	2	14	1	10	1	0	3
1248	2367263	Agonist	380.8	9.52	41.1381	29.2557	44.2694	1.02845	0.731393	1.10674	0.0826211	40	27	6	42	29	17	41	4	0.0952381	4	1	12	13	20	2	4	0	0	0	1	0	0	0	1	7	1	32.5	50	5	10	2.5	1	18	1	14	1	0	3
1249	9955612	Agonist	454.69	8.26709	55.3452	37.9093	61.5766	1.00628	0.68926	1.11957	0.0763547	55	29	3	57	31	9	37	11	0.192982	3	0	6	26	20	2	4	0	3	0	0	0	0	0	3	9	0	47.2727	36.3636	3.63636	7.27273	0	11	9	0	6	1	0	3
1250	145952141	Agonist	603.66	8.62371	72.2614	47.0684	79.1312	1.03231	0.672406	1.13045	0.0522648	70	42	8	73	45	21	57	13	0.178082	3	0	18	28	30	1	7	0	1	3	0	0	0	0	1	12	3	40	42.8571	1.42857	10	4.28571	8	22	0	14	1	0	4
1251	11674387	Agonist	333.47	6.53863	50.8978	31.7219	57.7335	0.997996	0.621998	1.13203	0.0869565	51	24	4	51	24	8	30	11	0.215686	1	1	6	27	19	1	4	0	0	0	0	0	0	0	0	5	0	52.9412	37.2549	1.96078	7.84314	0	11	6	2	6	1	0	1
1252	118721130	Agonist	596.16	7.74234	77.0832	53.0799	85.5477	1.00108	0.689349	1.11101	0.0509413	77	43	5	80	46	28	62	15	0.1875	4	0	24	34	36	1	5	0	0	0	1	0	0	0	1	7	1	44.1558	46.7532	1.2987	6.49351	1.2987	6	30	0	14	1	0	4
1253	1004498	Agonist	501.67	8.64948	58.2761	42.29	64.1151	1.00476	0.729138	1.10543	0.0638655	58	35	4	61	38	25	52.5	9	0.147541	1	1	23	23	27	3	3	0	2	0	0	0	0	0	2	8	0	39.6552	46.5517	5.17241	5.17241	0	4	22	1	17	1	0	4
1254	18654313	Agonist	435.58	7.51	57.665	39.8925	65.2249	0.994224	0.687802	1.12457	0.0719697	58	33	3	63	38	27	51.5	4	0.0634921	0	0	27	25	26	7	0	0	0	0	0	0	0	0	0	7	0	43.1034	44.8276	12.069	0	0	7	19	0	17	1	0	6
1255	19008901	Agonist	435.58	7.51	57.665	39.8925	65.2249	0.994224	0.687802	1.12457	0.0719697	58	33	3	63	38	27	51.5	4	0.0634921	0	0	27	25	26	7	0	0	0	0	0	0	0	0	0	7	0	43.1034	44.8276	12.069	0	0	7	19	0	17	1	0	6
1256	54178446	Agonist	435.58	7.51	57.665	39.8925	65.2249	0.994224	0.687802	1.12457	0.0719697	58	33	3	63	38	27	51.5	4	0.0634921	0	0	27	25	26	7	0	0	0	0	0	0	0	0	0	7	0	43.1034	44.8276	12.069	0	0	7	19	0	17	1	0	6
1257	137637955	Agonist	441.46	9.19708	50.1888	32.3524	54.6364	1.0456	0.674008	1.13826	0.0735632	48	30	8	50	32	19	43	7	0.14	3	0	16	18	20	1	5	0	1	3	0	0	0	0	1	10	3	37.5	41.6667	2.08333	10.4167	6.25	5	15	0	9	1	0	3
1258	53309272	Agonist	449.61	7.37066	60.5486	41.6539	68.6401	0.9926	0.682851	1.12525	0.0695187	61	34	4	66	39	27	52.5	4	0.0606061	0	0	27	27	27	7	0	0	0	0	0	0	0	0	0	7	0	44.2623	44.2623	11.4754	0	0	8	19	0	17	1	0	6
1259	10938844	Agonist	426.7	5.84521	71.5375	45.3529	82.3474	0.979966	0.621273	1.12805	0.0666667	73	31	11	73	31	10	38	11	0.150685	4	0	6	42	28	0	3	0	0	0	0	0	0	0	0	3	0	57.5342	38.3562	0	4.10959	0	15	13	0	14	1	0	1
1260	46878727	Agonist	586.17	8.74881	67.9125	47.5456	74.3515	1.01362	0.709636	1.10972	0.0566802	67	39	5	70	42	24	54.5	14	0.2	1	0	23	28	29	1	6	0	2	0	1	0	0	0	3	10	1	41.791	43.2836	1.49254	8.95522	1.49254	7	22	0	17	1	0	4
1261	2212011	Agonist	378.51	8.80256	43.7344	30.216	47.9958	1.01708	0.702698	1.11618	0.0866667	43	25	7	44	26	14	34.5	6	0.136364	3	0	11	18	17	2	4	0	2	0	0	0	0	0	2	8	0	41.8605	39.5349	4.65116	9.30233	0	4	13	0	7	1	0	2
1262	44431883	Agonist	443.66	6.93219	63.625	41.6538	71.8991	0.994141	0.650841	1.12342	0.0688172	64	31	5	65	32	14	40	14	0.215385	2	0	12	33	25	1	4	0	1	0	0	0	0	0	1	6	0	51.5625	39.0625	1.5625	6.25	0	11	14	0	6	1	0	2
1263	11169884	Agonist	678.88	7.07167	95.9412	63.1482	107.225	0.999387	0.657794	1.11692	0.0432653	96	50	8	99	53	28	69	19	0.191919	4	0	24	46	42	0	8	0	0	0	0	0	0	0	0	8	0	47.9167	43.75	0	8.33333	0	12	30	0	16	1	0	4
1264	118714636	Agonist	450.95	8.19909	55.5561	38.0627	61.3454	1.01011	0.692049	1.11537	0.0685484	55	32	8	57	34	21	46	6	0.105263	3	0	18	23	25	2	4	0	0	0	1	0	0	0	1	7	1	41.8182	45.4545	3.63636	7.27273	1.81818	4	21	0	8	1	0	3
1265	44446260	Agonist	511.64	8.82138	59.5814	39.6253	65.9646	1.02727	0.683195	1.13732	0.0641711	58	34	8	60	36	20	47.5	9	0.15	3	0	17	24	23	3	3	0	2	3	0	0	0	0	2	11	3	41.3793	39.6552	5.17241	5.17241	5.17241	7	16	0	13	1	0	3
1266	46908816	Agonist	423.88	8.83083	49.0071	33.7842	53.5981	1.02098	0.703838	1.11663	0.0758621	48	30	5	51	33	23	45	6	0.117647	1	0	22	18	22	3	4	0	0	0	1	0	0	0	1	8	1	37.5	45.8333	6.25	8.33333	2.08333	3	19	0	9	1	0	4
1267	11628577	Agonist	593.73	8.02338	75.1123	49.7503	83.239	1.01503	0.672301	1.12485	0.0534262	74	42	6	78	46	26	60.5	11	0.141026	3	0	23	32	31	3	6	0	1	1	0	0	0	0	1	11	1	43.2432	41.8919	4.05405	8.10811	1.35135	9	22	0	11	1	0	5
1268	44345355	Agonist	429.29	9.53978	46.069	33.0114	49.7531	1.02376	0.733587	1.10562	0.0763547	45	29	6	47	31	20	42	6	0.12766	2	0	18	16	22	1	4	0	0	0	2	0	0	0	2	7	2	35.5556	48.8889	2.22222	8.88889	4.44444	2	20	0	14	1	-1	3
1269	68662132	Agonist	417.5	7.73148	54.4506	36.4491	60.4845	1.00834	0.674983	1.12008	0.0731183	54	31	6	57	34	23	46	6	0.105263	1	0	22	23	24	3	4	0	0	0	0	0	0	0	0	7	0	42.5926	44.4444	5.55556	7.40741	0	4	20	0	9	1	0	4
1270	137638871	Agonist	542.22	12.6098	44.8363	34.358	47.5205	1.0427	0.799023	1.10513	0.0731183	43	31	6	46	34	25	47.5	5	0.108696	2	0	23	12	21	2	3	0	1	1	2	1	0	0	4	10	4	27.907	48.8372	4.65116	6.97674	9.30233	0	21	0	10	1	0	4
1271	11599646	Agonist	593.73	8.02338	75.1123	49.7503	83.239	1.01503	0.672301	1.12485	0.0534262	74	42	6	78	46	26	60.5	11	0.141026	3	0	23	32	31	3	6	0	1	1	0	0	0	0	1	11	1	43.2432	41.8919	4.05405	8.10811	1.35135	9	22	0	11	1	0	5
1272	46908722	Agonist	409.85	9.10778	46.1235	32.0228	50.1829	1.02497	0.711618	1.11518	0.0788177	45	29	4	48	32	23	44	6	0.125	1	0	22	16	21	3	4	0	0	0	1	0	0	0	1	8	1	35.5556	46.6667	6.66667	8.88889	2.22222	2	19	0	9	1	0	4
1273	127043494	Agonist	508.94	8.77483	60.1197	38.6081	65.8588	1.03655	0.665657	1.1355	0.0621849	58	35	7	60	37	19	47.5	11	0.183333	2	0	17	23	24	2	6	0	0	2	1	0	0	0	1	11	3	39.6552	41.3793	3.44828	10.3448	5.17241	7	17	0	11	1	0	3
1274	16196025	Agonist	318.63	12.7452	25.4763	20.1251	27.4893	1.01905	0.805004	1.09957	0.141667	25	16	3	26	17	11	22.5	2	0.0769231	0	0	11	9	11	1	1	0	1	0	1	1	0	0	3	5	2	36	44	4	4	8	2	9	0	11	1	0	2
1275	71521419	Agonist	531.64	8.05515	66.3886	46.0459	74.1892	1.00589	0.697665	1.12408	0.0589744	66	40	3	72	46	30	62	6	0.0833333	2	0	28	26	31	7	1	0	0	1	0	0	0	0	0	9	1	39.3939	46.9697	10.6061	1.51515	1.51515	6	25	0	17	1	0	7
1276	46837775	Agonist	494.71	7.16971	68.7268	45.6595	77.3974	0.996041	0.661732	1.1217	0.0621849	69	35	5	71	37	19	47	14	0.197183	1	0	18	34	28	2	4	0	1	0	0	0	0	0	1	7	0	49.2754	40.5797	2.89855	5.7971	0	11	17	0	6	1	0	3
1277	145957793	Agonist	631.67	8.77319	74.5887	48.5229	81.3406	1.03595	0.673929	1.12973	0.0496829	72	44	9	75	47	22	60	14	0.186667	4	0	18	28	31	1	8	0	1	3	0	0	0	0	1	13	3	38.8889	43.0556	1.38889	11.1111	4.16667	8	23	0	16	1	0	4
1278	9912595	Agonist	470.74	7.84567	60.1124	40.4321	67.407	1.00187	0.673868	1.12345	0.0712644	60	30	6	61	31	9	37	13	0.213115	3	0	6	30	21	2	4	0	3	0	0	0	0	0	3	9	0	50	35	3.33333	6.66667	0	12	9	0	6	1	0	2
1279	11992126	Agonist	332.48	6.39385	51.6796	32.4776	58.6504	0.993838	0.624569	1.12789	0.0869565	52	24	4	52	24	8	30	11	0.211538	1	1	6	28	20	0	4	0	0	0	0	0	0	0	0	4	0	53.8462	38.4615	0	7.69231	0	11	7	2	6	1	0	1
1280	9801665	Agonist	410.52	7.07793	58.6576	36.3584	66.2905	1.01134	0.626869	1.14294	0.0714286	58	29	11	58	29	10	36	8	0.137931	4	0	6	29	23	0	3	0	0	3	0	0	0	0	0	6	3	50	39.6552	0	5.17241	5.17241	10	13	0	14	1	0	1
1281	10003577	Agonist	444.53	7.53441	59.774	38.597	66.8753	1.01312	0.654186	1.13348	0.0665323	59	32	9	60	33	16	43	8	0.133333	4	0	12	27	26	0	3	0	0	3	0	0	0	0	0	6	3	45.7627	44.0678	0	5.08475	5.08475	7	19	0	20	1	0	2
1282	44353441	Agonist	462.52	7.83932	60.2867	38.5345	67.215	1.02181	0.653127	1.13924	0.0643939	59	33	10	60	34	16	44	8	0.133333	4	0	12	26	26	0	3	0	0	4	0	0	0	0	0	7	4	44.0678	44.0678	0	5.08475	6.77966	7	19	0	20	1	0	2
1283	71719469	Agonist	295.42	6.42217	46.0142	27.9605	52.3183	1.00031	0.607837	1.13735	0.0952381	46	21	7	45	20	5	25	9	0.2	5	0	0	25	16	1	4	0	0	0	0	0	0	0	0	5	0	54.3478	34.7826	2.17391	8.69565	0	8	8	0	6	1	0	0
1284	145949449	Agonist	393.4	8.74222	46.3125	31.1024	50.5786	1.02917	0.691164	1.12397	0.0788177	45	29	4	48	32	23	44	6	0.125	1	0	22	16	21	3	4	0	0	1	0	0	0	0	0	8	1	35.5556	46.6667	6.66667	8.88889	2.22222	2	19	0	9	1	0	4
1285	1471855	Agonist	337.85	9.65286	35.1235	27.3297	38.4349	1.00353	0.780849	1.09814	0.0988142	35	23	2	37	25	19	36	4	0.108108	0	1	18	12	18	3	0	0	1	0	1	0	0	0	2	5	1	34.2857	51.4286	8.57143	0	2.85714	1	16	1	12	1	0	3
1286	68676761	Agonist	427.93	9.10489	47.7635	34.1819	51.9367	1.01624	0.727274	1.10504	0.0788177	47	29	5	50	32	24	45.5	6	0.12	3	0	21	18	22	1	4	0	1	0	1	0	0	0	2	7	1	38.2979	46.8085	2.12766	8.51064	2.12766	3	19	0	10	1	0	4
1287	11025742	Agonist	398.64	5.94985	65.7703	41.8301	75.517	0.981646	0.62433	1.12712	0.0714286	67	29	11	67	29	10	36	9	0.134328	4	0	6	38	26	0	3	0	0	0	0	0	0	0	0	3	0	56.7164	38.806	0	4.47761	0	13	13	0	14	1	0	1
1288	145952574	Agonist	415.53	7.42018	56.0069	37.756	62.6903	1.00012	0.674214	1.11947	0.0731183	56	31	6	59	34	23	46	6	0.101695	1	0	22	25	25	3	3	0	0	0	0	0	0	0	0	6	0	44.6429	44.6429	5.35714	5.35714	0	5	20	0	9	1	0	4
1289	44273963	Agonist	598.82	7.39284	80.8213	54.6368	90.4372	0.997794	0.674528	1.11651	0.0509413	81	43	7	84	46	26	60	13	0.154762	2	0	24	38	35	2	5	0	1	0	0	0	0	0	1	8	0	46.9136	43.2099	2.46914	6.17284	0	9	26	0	12	1	0	4
1290	118721135	Agonist	563.7	7.516	75.1959	50.7106	83.7699	1.00261	0.676141	1.11693	0.0522648	75	42	4	78	45	28	61	15	0.192308	4	0	24	33	34	3	5	0	0	0	0	0	0	0	0	8	0	44	45.3333	4	6.66667	0	6	28	0	14	1	0	4
1291	46837643	Agonist	522.77	6.97027	74.494	49.1823	84.2278	0.993253	0.655764	1.12304	0.0585586	75	37	3	77	39	19	49	18	0.233766	1	0	18	38	30	2	4	0	1	0	0	0	0	0	1	7	0	50.6667	40	2.66667	5.33333	0	13	17	0	6	1	0	3
1292	118721134	Agonist	549.67	7.63431	72.3123	48.9492	80.3547	1.00434	0.67985	1.11604	0.0536585	72	41	4	75	44	28	60	14	0.186667	4	0	24	31	33	3	5	0	0	0	0	0	0	0	0	8	0	43.0556	45.8333	4.16667	6.94444	0	5	28	0	14	1	0	4
1293	24896643	Agonist	573.6	9.10476	65.3523	43.5741	71.2217	1.03734	0.691652	1.1305	0.0551282	63	40	7	66	43	25	56.5	12	0.181818	2	0	23	23	29	1	5	0	1	4	0	0	0	0	1	11	4	36.5079	46.0317	1.5873	7.93651	6.34921	6	23	0	13	1	0	4
1294	22229246	Agonist	483.47	9.6694	50.8217	37.0001	55.5048	1.01643	0.740002	1.1101	0.0735632	50	30	7	52	32	18	41.5	8	0.153846	1	0	17	20	21	2	3	0	2	0	2	0	0	0	4	9	2	40	42	4	6	4	6	15	0	11	1	0	3
1295	72735238	Agonist	508.07	9.23764	56.2471	38.8524	61.8499	1.02267	0.706407	1.12454	0.0662879	55	33	6	57	35	20	46.5	12	0.210526	3	0	17	22	21	5	4	0	2	0	1	0	0	0	3	12	1	40	38.1818	9.09091	7.27273	1.81818	7	14	0	11	1	0	3
1296	118708443	Agonist	566.8	6.74762	83.1848	55.0574	94.1382	0.990295	0.655445	1.12069	0.0545877	84	42	4	89	47	20	58	12	0.134831	2	0	18	42	36	2	4	0	0	0	0	0	0	0	0	6	0	50	42.8571	2.38095	4.7619	0	16	20	0	8	1	0	6
1297	137651528	Agonist	411.43	9.35068	45.9779	30.1365	50.0118	1.04495	0.68492	1.13663	0.0793651	44	28	7	46	30	19	41	6	0.130435	3	0	16	16	19	1	4	0	1	3	0	0	0	0	1	9	3	36.3636	43.1818	2.27273	9.09091	6.81818	4	15	0	9	1	0	3
1298	24936148	Agonist	486.52	8.53544	58.1159	40.1083	64.0017	1.01958	0.703654	1.12284	0.0634921	57	36	5	61	40	29	55	6	0.0983607	1	0	28	21	29	2	2	0	0	3	0	0	0	0	0	7	3	36.8421	50.8772	3.50877	3.50877	5.26316	3	26	0	16	1	0	5
1299	25116021	Agonist	418.31	9.0937	46.4761	31.79	51.3295	1.01035	0.691087	1.11586	0.0861538	46	26	4	48	28	14	36	7	0.145833	2	0	12	20	20	1	4	0	0	0	0	1	0	0	1	6	1	43.4783	43.4783	2.17391	8.69565	2.17391	6	14	0	8	1	0	3
1300	44431887	Agonist	479.64	7.61333	63.1851	42.5855	70.2781	1.00294	0.67596	1.11553	0.0641711	63	34	4	65	36	20	47	13	0.2	2	0	18	29	27	1	5	0	1	0	0	0	0	0	1	7	0	46.0317	42.8571	1.5873	7.93651	0	7	20	0	6	1	0	3
1301	44480461	Agonist	342.41	7.78205	43.9343	31.2161	48.365	0.998507	0.709457	1.0992	0.0861538	44	26	2	46	28	20	40	5	0.108696	1	1	18	18	23	0	3	0	0	0	0	0	0	0	0	3	0	40.9091	52.2727	0	6.81818	0	2	19	2	6	1	0	3
1302	10816129	Agonist	533.62	7.96448	67.5451	46.4264	74.5243	1.00814	0.692931	1.1123	0.0576923	67	40	4	72	45	30	61	10	0.138889	2	0	28	27	32	3	5	0	0	0	0	0	0	0	0	8	0	40.2985	47.7612	4.47761	7.46269	0	5	27	0	14	1	0	6
1303	137647253	Agonist	448.96	8.80314	52.0762	35.4035	57.0596	1.0211	0.694186	1.11882	0.0758621	51	30	6	54	33	19	44	6	0.111111	3	0	16	21	21	2	5	0	1	0	1	0	0	0	2	9	1	41.1765	41.1765	3.92157	9.80392	1.96078	6	15	0	9	1	0	4
1304	44143338	Agonist	551.14	7.98754	69.1742	47.9605	76.5542	1.00252	0.69508	1.10948	0.0583215	69	38	5	72	41	20	53	10	0.138889	1	1	18	31	31	0	5	0	1	0	1	0	0	0	2	7	1	44.9275	44.9275	0	7.24638	1.44928	10	19	2	6	1	0	4
1305	137643489	Agonist	441.46	9.19708	50.1888	32.3524	54.6364	1.0456	0.674008	1.13826	0.0735632	48	30	8	50	32	19	43	7	0.14	3	0	16	18	20	1	5	0	1	3	0	0	0	0	1	10	3	37.5	41.6667	2.08333	10.4167	6.25	5	15	0	9	1	0	3
1306	25094683	Agonist	546.68	8.54187	65.327	44.074	71.4583	1.02073	0.688656	1.11654	0.0585586	64	37	7	66	39	22	52	14	0.212121	4	0	18	27	27	0	7	0	2	1	0	0	0	0	2	10	1	42.1875	42.1875	0	10.9375	1.5625	7	20	0	6	1	0	3
1307	44431882	Agonist	429.63	7.04311	60.7414	39.8924	68.4839	0.995761	0.653974	1.12269	0.0712644	61	30	5	62	31	14	39	13	0.209677	2	0	12	31	24	1	4	0	1	0	0	0	0	0	1	6	0	50.8197	39.3443	1.63934	6.55738	0	10	14	0	6	1	0	2
1308	71521301	Agonist	531.64	8.05515	66.3886	46.0459	74.1892	1.00589	0.697665	1.12408	0.0589744	66	40	3	72	46	30	62	6	0.0833333	2	0	28	26	31	7	1	0	0	1	0	0	0	0	0	9	1	39.3939	46.9697	10.6061	1.51515	1.51515	6	25	0	17	1	0	7
1309	137648584	Agonist	441.46	9.19708	50.1888	32.3524	54.6364	1.0456	0.674008	1.13826	0.0735632	48	30	8	50	32	19	43	7	0.14	3	0	16	18	20	1	5	0	1	3	0	0	0	0	1	10	3	37.5	41.6667	2.08333	10.4167	6.25	5	15	0	9	1	0	3
1310	76312305	Agonist	308.39	8.33486	37.7744	24.8069	41.6606	1.02093	0.670457	1.12596	0.104762	37	21	5	38	22	9	28	6	0.157895	3	0	6	16	14	2	4	0	1	0	0	0	0	0	1	7	0	43.2432	37.8378	5.40541	10.8108	0	5	9	0	6	1	0	2
1311	145959485	Agonist	415.53	7.42018	56.0069	37.756	62.6903	1.00012	0.674214	1.11947	0.0731183	56	31	6	59	34	23	46	6	0.101695	1	0	22	25	25	3	3	0	0	0	0	0	0	0	0	6	0	44.6429	44.6429	5.35714	5.35714	0	5	20	0	9	1	0	4
1312	145953624	Agonist	659.73	8.45808	80.3559	52.0457	88.171	1.0302	0.667253	1.1304	0.047343	78	46	9	81	49	22	62	16	0.197531	4	0	18	32	33	1	8	0	1	3	0	0	0	0	1	13	3	41.0256	42.3077	1.28205	10.2564	3.84615	10	23	0	16	1	0	4
1313	24949919	Agonist	546.66	8.1591	68.3813	44.7106	76.0013	1.02062	0.667322	1.13435	0.0583215	67	38	7	70	41	19	51.5	9	0.128571	2	0	17	29	28	2	4	0	1	3	0	0	0	0	1	10	3	43.2836	41.791	2.98507	5.97015	4.47761	11	17	0	11	1	0	4
1314	72734876	Agonist	441.39	10.7656	42.1636	31.5114	45.6312	1.02838	0.768571	1.11296	0.0826211	41	27	5	43	29	18	38.5	7	0.162791	1	0	17	14	17	4	2	0	2	0	2	0	0	0	4	10	2	34.1463	41.4634	9.7561	4.87805	4.87805	3	14	0	11	1	0	3
1315	24936147	Agonist	500.55	8.3425	60.9995	41.8697	67.4169	1.01666	0.697828	1.12362	0.0615616	60	37	6	64	41	29	56	6	0.09375	1	0	28	23	30	2	2	0	0	3	0	0	0	0	0	7	3	38.3333	50	3.33333	3.33333	5	4	26	0	16	1	0	5
1316	44353347	Agonist	402.6	6.29063	63.3994	40.0062	72.4415	0.990616	0.625097	1.1319	0.0714286	64	29	10	64	29	10	36	10	0.15625	4	0	6	35	25	0	3	0	0	1	0	0	0	0	0	4	1	54.6875	39.0625	0	4.6875	1.5625	12	13	0	14	1	0	1
1317	145956984	Agonist	393.4	8.74222	46.3125	31.1024	50.5786	1.02917	0.691164	1.12397	0.0788177	45	29	4	48	32	23	44	6	0.125	1	0	22	16	21	3	4	0	0	1	0	0	0	0	0	8	1	35.5556	46.6667	6.66667	8.88889	2.22222	2	19	0	9	1	0	4
1318	44274047	Agonist	555.81	6.94763	79.8067	51.4039	90.3507	0.997584	0.642549	1.12938	0.0553306	80	39	8	82	41	16	51	13	0.158537	4	0	12	41	30	3	5	0	1	0	0	0	0	0	1	9	0	51.25	37.5	3.75	6.25	0	16	14	0	6	1	0	3
1319	5311242	Agonist	350.55	5.94153	58.3304	35.7618	66.896	0.988651	0.606132	1.13383	0.0866667	59	25	5	60	26	3	29	10	0.166667	3	0	0	34	21	0	4	0	0	0	0	0	0	0	0	4	0	57.6271	35.5932	0	6.77966	0	16	5	0	0	1	0	2
1320	25179907	Agonist	466.65	7.40714	62.9596	42.1367	70.567	0.999359	0.668837	1.12011	0.0662879	63	33	3	65	35	19	45	14	0.215385	1	0	18	30	26	2	4	0	1	0	0	0	0	0	1	7	0	47.619	41.2698	3.1746	6.34921	0	9	17	0	6	1	0	3
1321	46838061	Agonist	466.65	7.40714	62.9596	42.1367	70.567	0.999359	0.668837	1.12011	0.0662879	63	33	3	65	35	19	45	14	0.215385	1	0	18	30	26	2	4	0	1	0	0	0	0	0	1	7	0	47.619	41.2698	3.1746	6.34921	0	9	17	0	6	1	0	3
1322	68676826	Agonist	427.93	9.10489	47.7635	34.1819	51.9367	1.01624	0.727274	1.10504	0.0788177	47	29	5	50	32	24	45.5	6	0.12	3	0	21	18	22	1	4	0	1	0	1	0	0	0	2	7	1	38.2979	46.8085	2.12766	8.51064	2.12766	3	19	0	10	1	0	4
1323	44431868	Agonist	463.64	7.47806	61.8578	42.131	69.0687	0.997706	0.679532	1.11401	0.0662879	62	33	4	64	35	20	46	12	0.1875	2	0	18	29	27	1	4	0	1	0	0	0	0	0	1	6	0	46.7742	43.5484	1.6129	6.45161	0	7	20	0	6	1	0	3
1324	11633700	Agonist	446.08	7.96571	56.2579	37.6366	62.9327	1.00461	0.672082	1.1238	0.0767196	56	28	5	57	29	8	34	12	0.210526	2	0	6	28	20	1	4	0	2	0	1	0	0	0	3	8	1	50	35.7143	1.78571	7.14286	1.78571	12	8	0	6	1	0	2
1325	10744911	Agonist	536.63	7.89162	68.6469	46.4321	76.0226	1.00951	0.682825	1.11798	0.0564103	68	40	4	72	44	30	60	12	0.166667	2	0	28	28	31	4	5	0	0	0	0	0	0	0	0	9	0	41.1765	45.5882	5.88235	7.35294	0	5	26	0	14	1	0	5
1326	60165459	Agonist	566.77	7.36065	76.3012	52.9438	86.384	0.990925	0.687582	1.12187	0.0542636	77	43	2	83	49	37	67.5	10	0.120482	0	0	37	34	35	8	0	0	0	0	0	0	0	0	0	8	0	44.1558	45.4545	10.3896	0	0	8	27	0	18	1	0	7
1327	101889828	Agonist	420.59	6.67603	62.4468	41.0004	70.4808	0.991219	0.6508	1.11874	0.0709677	63	31	5	65	33	14	42.5	9	0.138462	2	1	11	32	27	0	4	0	0	0	0	0	0	0	0	4	0	50.7937	42.8571	0	6.34921	0	11	14	2	10	1	0	3
1328	25115793	Agonist	357.41	7.76978	46.7597	30.3752	51.8276	1.01652	0.66033	1.12669	0.0861538	46	26	4	48	28	14	36	7	0.145833	2	0	12	20	20	1	4	0	0	1	0	0	0	0	0	6	1	43.4783	43.4783	2.17391	8.69565	2.17391	6	14	0	8	1	0	3
1329	2410320	Agonist	432.34	11.3774	39.3054	28.2557	42.1333	1.03435	0.743571	1.10877	0.0905797	38	24	6	39	25	15	34.5	8	0.205128	4	0	11	14	15	1	5	0	2	0	0	1	0	0	3	9	1	36.8421	39.4737	2.63158	13.1579	2.63158	3	12	0	7	1	0	2
1330	3922	Agonist	363.54	6.49179	55.1268	36.5743	62.7299	0.984407	0.653112	1.12018	0.0854701	56	27	7	59	30	13	37	3	0.0508475	1	0	12	29	24	1	2	0	0	0	0	0	0	0	0	3	0	51.7857	42.8571	1.78571	3.57143	0	12	12	0	8	1	0	4
1331	1474002	Agonist	289.38	10.7178	27.6217	21.5342	29.9202	1.02303	0.797563	1.10816	0.122807	27	19	1	29	21	17	29.5	3	0.103448	0	0	17	8	13	3	0	0	2	1	0	0	0	0	2	6	1	29.6296	48.1481	11.1111	0	3.7037	0	13	0	11	1	0	3
1332	5352624	Agonist	340.44	8.30341	41.1961	29.3468	45.4153	1.00478	0.715776	1.10769	0.0942029	41	24	5	43	26	15	35	4	0.0930233	3	0	12	17	20	0	2	0	1	1	0	0	0	0	1	4	1	41.4634	48.7805	0	4.87805	2.43902	3	17	0	16	1	0	3
1333	25115101	Agonist	435.54	7.91891	56.0725	35.9717	61.8665	1.0195	0.654031	1.12485	0.0712644	55	30	7	56	31	16	41	11	0.196429	4	0	12	25	21	1	7	0	1	0	0	0	0	0	1	9	0	45.4545	38.1818	1.81818	12.7273	0	7	14	0	8	1	0	2
1334	44143337	Agonist	537.11	8.13803	66.2906	46.1991	73.139	1.0044	0.699986	1.10817	0.0600601	66	37	4	69	40	20	52	10	0.144928	1	1	18	29	30	0	5	0	1	0	1	0	0	0	2	7	1	43.9394	45.4545	0	7.57576	1.51515	9	19	2	6	1	0	4
1335	11363106	Agonist	458.5	8.04386	58.4687	37.2957	64.7054	1.02577	0.654311	1.13518	0.0662879	57	33	6	59	35	19	45.5	10	0.169492	2	0	17	24	24	2	5	0	0	2	0	0	0	0	0	9	2	42.1053	42.1053	3.50877	8.77193	3.50877	7	17	0	11	1	0	3
1336	10578925	Agonist	567.71	8.11014	70.5051	48.8355	77.8595	1.00722	0.69765	1.11228	0.054878	70	41	5	74	45	30	61	12	0.162162	2	0	28	29	32	3	5	0	1	0	0	0	0	0	1	9	0	41.4286	45.7143	4.28571	7.14286	0	6	26	0	14	1	0	5
1337	10626761	Agonist	563.72	8.05314	70.1778	49.381	77.6501	1.00254	0.705443	1.10929	0.054878	70	41	4	74	45	31	61.5	12	0.162162	2	0	29	29	33	3	4	0	1	0	0	0	0	0	1	8	0	41.4286	47.1429	4.28571	5.71429	0	5	28	0	14	1	0	5
1338	10937639	Agonist	374.54	6.45759	57.6322	36.4834	65.6111	0.993659	0.629024	1.13123	0.0769231	58	27	9	58	27	10	34	8	0.137931	4	0	6	31	23	0	3	0	0	1	0	0	0	0	0	4	1	53.4483	39.6552	0	5.17241	1.72414	10	13	0	14	1	0	1
1339	53309406	Agonist	511.68	7.52471	67.4322	47.4153	76.0553	0.99165	0.697284	1.11846	0.0607287	68	39	2	74	45	33	61.5	6	0.0810811	0	0	33	29	32	7	0	0	0	0	0	0	0	0	0	7	0	42.6471	47.0588	10.2941	0	0	7	25	0	17	1	0	7
1340	44273875	Agonist	582.82	7.28525	79.494	54.1823	89.2278	0.993675	0.677279	1.11535	0.0522648	80	42	7	83	45	26	59	12	0.144578	2	0	24	38	35	2	4	0	1	0	0	0	0	0	1	7	0	47.5	43.75	2.5	5	0	9	26	0	12	1	0	4
1341	145957371	Agonist	577.7	8.02361	73.0506	48.7104	80.3215	1.01459	0.676533	1.11558	0.0536585	72	41	7	75	44	22	57	14	0.186667	4	0	18	31	31	1	8	0	1	0	0	0	0	0	1	10	0	43.0556	43.0556	1.38889	11.1111	0	8	23	0	16	1	0	4
1342	44143328	Agonist	600.7	8.22877	74.5995	49.131	82.2539	1.02191	0.673027	1.12677	0.0522648	73	42	8	76	45	20	57	10	0.131579	1	1	18	31	32	0	6	0	1	3	0	0	0	0	1	10	3	42.4658	43.8356	0	8.21918	4.10959	11	19	2	6	1	0	4
1343	44338305	Agonist	466.64	6.66629	70.192	43.404	79.9513	1.00274	0.620057	1.14216	0.0625	70	33	13	70	33	10	40	10	0.142857	4	0	6	37	27	0	3	0	0	3	0	0	0	0	0	6	3	52.8571	38.5714	0	4.28571	4.28571	14	13	0	14	1	0	1
1344	11393977	Agonist	350.44	7.30083	48.0288	32.1934	53.4048	1.0006	0.670696	1.1126	0.0830769	48	26	3	49	27	15	37	8	0.163265	2	1	12	22	22	0	4	0	0	0	0	0	0	0	0	4	0	45.8333	45.8333	0	8.33333	0	5	15	2	6	1	0	2
1345	10721362	Agonist	549.67	7.63431	72.3123	48.9492	80.3547	1.00434	0.67985	1.11604	0.054878	72	41	5	76	45	30	61	12	0.157895	2	0	28	31	33	3	5	0	0	0	0	0	0	0	0	8	0	43.0556	45.8333	4.16667	6.94444	0	6	27	0	14	1	0	5
1346	137654739	Agonist	391.9	8.90682	44.7635	31.1819	48.9367	1.01735	0.70868	1.1122	0.0861538	44	26	6	46	28	19	39	6	0.130435	3	0	16	18	19	1	4	0	1	0	1	0	0	0	2	7	1	40.9091	43.1818	2.27273	9.09091	2.27273	4	15	0	9	1	0	3
1347	46837638	Agonist	438.59	7.69456	57.1924	38.6139	63.7366	1.00338	0.677437	1.11819	0.0709677	57	31	3	59	33	19	43	12	0.20339	1	0	18	26	24	2	4	0	1	0	0	0	0	0	1	7	0	45.614	42.1053	3.50877	7.01754	0	7	17	0	6	1	0	3
1348	44406265	Agonist	474.41	8.32298	57.5452	39.4377	63.6215	1.00956	0.691889	1.11617	0.0705645	57	32	6	60	35	18	44.5	8	0.133333	1	0	17	25	25	1	4	0	0	0	2	0	0	0	2	7	2	43.8596	43.8596	1.75439	7.01754	3.50877	9	16	0	11	1	0	4
1349	10840711	Agonist	565.67	7.7489	73.6396	49.4037	81.5641	1.00876	0.676763	1.11732	0.0534262	73	42	5	77	46	30	62	13	0.168831	2	0	28	31	33	3	6	0	0	0	0	0	0	0	0	9	0	42.4658	45.2055	4.10959	8.21918	0	6	27	0	14	1	0	5
1350	145957135	Agonist	603.66	8.62371	72.2614	47.0684	79.1312	1.03231	0.672406	1.13045	0.0522648	70	42	8	73	45	21	57	13	0.178082	3	0	18	28	30	1	7	0	1	3	0	0	0	0	1	12	3	40	42.8571	1.42857	10	4.28571	8	22	0	14	1	0	4
1351	1004422	Agonist	404.47	8.98822	45.7744	32.8069	49.6606	1.01721	0.729042	1.10357	0.0788177	45	29	2	48	32	20	44	7	0.145833	1	1	18	16	22	2	4	0	1	0	0	0	0	0	1	7	0	35.5556	48.8889	4.44444	8.88889	0	3	18	1	12	1	0	4
1352	11568811	Agonist	460.11	7.79847	59.1415	39.398	66.3479	1.0024	0.667763	1.12454	0.0738916	59	29	5	60	30	8	35	13	0.216667	2	0	6	30	21	1	4	0	2	0	1	0	0	0	3	8	1	50.8475	35.5932	1.69492	6.77966	1.69492	13	8	0	6	1	0	2
1353	46908904	Agonist	407.43	8.48813	49.1961	32.8638	53.9938	1.02492	0.684662	1.12487	0.0758621	48	30	5	51	33	23	45	6	0.117647	1	0	22	18	22	3	4	0	0	1	0	0	0	0	0	8	1	37.5	45.8333	6.25	8.33333	2.08333	3	19	0	9	1	0	4
1354	1020637	Agonist	372.85	9.81184	38.8872	28.4489	41.98	1.02335	0.748655	1.10474	0.09	38	25	4	40	27	16	37	4	0.1	4	0	12	13	18	2	3	0	1	0	1	0	0	0	2	7	1	34.2105	47.3684	5.26316	7.89474	2.63158	1	17	0	12	1	0	3
1355	71616290	Agonist	548.7	7.03462	78.7302	49.0744	88.7853	1.00936	0.629159	1.13827	0.0566802	78	39	9	81	42	13	49	11	0.135802	1	0	12	39	31	0	5	0	0	3	0	0	0	0	0	8	3	50	39.7436	0	6.41026	3.84615	18	13	0	6	1	0	4
1356	46837642	Agonist	494.71	7.16971	68.7268	45.6595	77.3974	0.996041	0.661732	1.1217	0.0621849	69	35	3	71	37	19	47	16	0.225352	1	0	18	34	28	2	4	0	1	0	0	0	0	0	1	7	0	49.2754	40.5797	2.89855	5.7971	0	11	17	0	6	1	0	3
1357	16046718	Agonist	418.68	5.815	70.8648	43.8074	81.5568	0.984233	0.608436	1.13273	0.0689655	72	30	5	72	30	4	35	17	0.236111	3	1	0	42	26	0	4	0	0	0	0	0	0	0	0	4	0	58.3333	36.1111	0	5.55556	0	20	4	2	4	1	0	1
1358	16222636	Agonist	418.68	5.815	70.8648	43.8074	81.5568	0.984233	0.608436	1.13273	0.0689655	72	30	5	72	30	4	35	17	0.236111	3	1	0	42	26	0	4	0	0	0	0	0	0	0	0	4	0	58.3333	36.1111	0	5.55556	0	20	4	2	4	1	0	1
1359	145959510	Agonist	631.72	8.31211	78.0286	50.5912	85.9616	1.02669	0.665674	1.13107	0.0496829	76	44	8	79	47	21	59	15	0.189873	3	0	18	32	32	1	7	0	1	3	0	0	0	0	1	12	3	42.1053	42.1053	1.31579	9.21053	3.94737	10	22	0	14	1	0	4
1360	118726955	Agonist	558.61	7.86775	73.1738	44.9096	81.7646	1.03062	0.63253	1.15161	0.0553306	71	39	9	73	41	14	49	11	0.150685	2	0	12	32	29	0	4	0	0	6	0	0	0	0	0	10	6	45.0704	40.8451	0	5.6338	8.4507	14	15	0	10	1	0	3
1361	137631891	Agonist	394.96	8.06041	49.3052	33.2559	55.056	1.00623	0.678692	1.12359	0.0830769	49	26	8	50	27	15	36	6	0.12	3	0	12	23	19	2	3	0	1	0	1	0	0	0	2	7	1	46.9388	38.7755	4.08163	6.12245	2.04082	6	13	0	8	1	0	2
1362	725701	Agonist	271.34	7.33351	37.1525	24.4604	41.4481	1.00412	0.661092	1.12022	0.110526	37	20	3	38	21	13	28	6	0.157895	1	0	12	17	16	1	3	0	0	0	0	0	0	0	0	4	0	45.9459	43.2432	2.7027	8.10811	0	3	13	0	6	1	0	2
1363	10186986	Agonist	535.64	7.7629	69.4287	47.1878	76.9395	1.00621	0.683881	1.11507	0.0564103	69	40	4	73	44	30	60	12	0.164384	2	0	28	29	32	3	5	0	0	0	0	0	0	0	0	8	0	42.029	46.3768	4.34783	7.24638	0	5	27	0	14	1	0	5
1364	21700457	Agonist	535.64	7.7629	69.4287	47.1878	76.9395	1.00621	0.683881	1.11507	0.0564103	69	40	4	73	44	30	60	12	0.164384	2	0	28	29	32	3	5	0	0	0	0	0	0	0	0	8	0	42.029	46.3768	4.34783	7.24638	0	5	27	0	14	1	0	5
1365	25116813	Agonist	359.43	7.48813	48.6433	31.1366	54.2428	1.0134	0.648679	1.13006	0.0830769	48	26	5	49	27	14	35	9	0.183673	2	0	12	22	20	1	4	0	0	1	0	0	0	0	0	6	1	45.8333	41.6667	2.08333	8.33333	2.08333	6	14	0	8	1	0	2
1366	44274107	Agonist	580.85	7.08354	81.0503	55.4892	91.4336	0.988418	0.676698	1.11504	0.0522648	82	42	8	85	45	26	59	11	0.129412	2	0	24	40	36	2	3	0	1	0	0	0	0	0	1	6	0	48.7805	43.9024	2.43902	3.65854	0	10	26	0	12	1	0	4
1367	10280116	Agonist	532.5	9.86111	57.385	36.4775	62.3596	1.06269	0.675509	1.15481	0.0603175	54	36	11	56	38	19	48.5	7	0.125	2	0	17	18	23	2	4	0	1	6	0	0	0	0	1	13	6	33.3333	42.5926	3.7037	7.40741	11.1111	6	17	0	13	1	0	3
1368	44353335	Agonist	416.5	7.4375	56.705	36.3526	63.3298	1.01259	0.649154	1.13089	0.0712644	56	30	8	57	31	15	40.5	8	0.140351	4	0	11	26	24	0	4	0	0	2	0	0	0	0	0	6	2	46.4286	42.8571	0	7.14286	3.57143	7	17	0	19	1	0	2
1369	10840712	Agonist	565.67	7.7489	73.6396	49.4037	81.5641	1.00876	0.676763	1.11732	0.0534262	73	42	5	77	46	30	62	13	0.168831	2	0	28	31	33	3	6	0	0	0	0	0	0	0	0	9	0	42.4658	45.2055	4.10959	8.21918	0	6	27	0	14	1	0	5
1370	145994218	Agonist	642.76	8.24051	79.7958	51.9379	88.6225	1.02302	0.665871	1.13619	0.0494949	78	45	9	82	49	26	64	8	0.097561	4	0	22	33	32	4	5	0	1	3	0	0	0	0	1	13	3	42.3077	41.0256	5.12821	6.41026	3.84615	10	22	0	9	1	0	5
1371	68662593	Agonist	417.5	7.73148	54.4506	36.4491	60.4845	1.00834	0.674983	1.12008	0.0731183	54	31	6	57	34	23	46	6	0.105263	1	0	22	23	24	3	4	0	0	0	0	0	0	0	0	7	0	42.5926	44.4444	5.55556	7.40741	0	4	20	0	9	1	0	4
1372	651585	Agonist	302.33	9.75258	32.1236	22.5227	34.415	1.03625	0.726539	1.11016	0.109524	31	21	3	33	23	13	31.5	4	0.121212	1	1	11	10	14	2	4	0	1	0	0	0	0	0	1	7	0	32.2581	45.1613	6.45161	12.9032	0	3	10	1	10	1	0	3
1373	2516377	Agonist	468.37	11.4237	42.3054	31.2557	45.1333	1.03184	0.762334	1.10081	0.0826211	41	27	5	43	29	20	41	8	0.186047	4	0	16	14	18	1	5	0	2	0	0	1	0	0	3	9	1	34.1463	43.9024	2.43902	12.1951	2.43902	2	16	0	10	1	0	3
1374	44273944	Agonist	526.81	6.66848	78.2612	50.7051	89.0582	0.990648	0.641837	1.12732	0.0585586	79	37	6	81	39	14	47	13	0.160494	2	0	12	42	30	2	4	0	1	0	0	0	0	0	1	7	0	53.1646	37.9747	2.53165	5.06329	0	16	14	0	6	1	0	3
1375	3241163	Agonist	296.36	7.79895	38.3634	25.5002	42.9032	1.00956	0.671058	1.12903	0.0995671	38	22	7	39	23	11	32	2	0.0512821	4	1	6	16	16	4	2	0	0	0	0	0	0	0	0	6	0	42.1053	42.1053	10.5263	5.26316	0	4	11	1	14	1	0	2
1376	57391787	Agonist	492.67	6.84264	71.8613	46.2277	81.102	0.998074	0.642051	1.12642	0.0603175	72	36	8	74	38	16	48.5	10	0.135135	5	0	11	36	29	2	5	0	0	0	0	0	0	0	0	7	0	50	40.2778	2.77778	6.94444	0	12	17	0	7	1	0	3
1377	46908818	Agonist	407.43	8.48813	49.1961	32.8638	53.9938	1.02492	0.684662	1.12487	0.0758621	48	30	5	51	33	23	45	6	0.117647	1	0	22	18	22	3	4	0	0	1	0	0	0	0	0	8	1	37.5	45.8333	6.25	8.33333	2.08333	3	19	0	9	1	0	4
1378	137633420	Agonist	445.87	10.1334	46.3016	30.9944	49.9558	1.05231	0.704418	1.13536	0.0763547	44	29	8	46	31	19	42	6	0.130435	3	0	16	15	19	1	4	0	1	3	1	0	0	0	2	10	4	34.0909	43.1818	2.27273	9.09091	9.09091	4	15	0	9	1	0	3
1379	145959499	Agonist	605.76	7.76615	78.8178	52.2332	87.1519	1.01048	0.669656	1.11733	0.0509413	78	43	7	81	46	22	59	16	0.197531	4	0	18	35	33	1	8	0	1	0	0	0	0	0	1	10	0	44.8718	42.3077	1.28205	10.2564	0	10	23	0	16	1	0	4
1380	10650300	Agonist	549.67	7.63431	72.3123	48.9492	80.3547	1.00434	0.67985	1.11604	0.054878	72	41	5	76	45	30	61	12	0.157895	2	0	28	31	33	3	5	0	0	0	0	0	0	0	0	8	0	43.0556	45.8333	4.16667	6.94444	0	6	27	0	14	1	0	5
1381	46878728	Agonist	572.14	8.93969	65.0289	45.7842	70.9363	1.01608	0.715378	1.10838	0.0583215	64	38	5	67	41	24	53.5	13	0.19403	1	0	23	26	28	1	6	0	2	0	1	0	0	0	3	10	1	40.625	43.75	1.5625	9.375	1.5625	6	22	0	17	1	0	4
1382	25116484	Agonist	433.52	8.17962	54.1889	35.2103	59.4513	1.02243	0.664345	1.12172	0.0735632	53	30	6	55	32	16	42	9	0.163636	4	0	12	23	21	1	7	0	1	0	0	0	0	0	1	9	0	43.3962	39.6226	1.88679	13.2075	0	7	14	0	8	1	0	3
1383	44431880	Agonist	415.6	7.16552	57.8578	38.131	65.0687	0.997548	0.657431	1.12187	0.0738916	58	29	5	59	30	14	38	12	0.20339	2	0	12	29	23	1	4	0	1	0	0	0	0	0	1	6	0	50	39.6552	1.72414	6.89655	0	9	14	0	6	1	0	2
1384	10745235	Agonist	549.67	7.63431	72.3123	48.9492	80.3547	1.00434	0.67985	1.11604	0.054878	72	41	5	76	45	30	61	12	0.157895	2	0	28	31	33	3	5	0	0	0	0	0	0	0	0	8	0	43.0556	45.8333	4.16667	6.94444	0	6	27	0	14	1	0	5
1385	44353422	Agonist	444.53	7.53441	59.774	38.597	66.8753	1.01312	0.654186	1.13348	0.0665323	59	32	9	60	33	16	43	8	0.133333	4	0	12	27	26	0	3	0	0	3	0	0	0	0	0	6	3	45.7627	44.0678	0	5.08475	5.08475	7	19	0	20	1	0	2
1386	118726804	Agonist	326.4	7.41818	44.3052	29.057	49.2803	1.00694	0.660386	1.12001	0.0905797	44	24	4	45	25	14	33	8	0.177778	2	0	12	20	19	1	4	0	0	0	0	0	0	0	0	5	0	45.4545	43.1818	2.27273	9.09091	0	5	14	0	8	1	-1	2
1387	44431886	Agonist	401.57	7.30127	54.9742	36.3696	61.6535	0.999531	0.661265	1.12097	0.0767196	55	28	4	56	29	14	37	12	0.214286	2	0	12	27	22	1	4	0	1	0	0	0	0	0	1	6	0	49.0909	40	1.81818	7.27273	0	8	14	0	6	1	0	2
1388	44441213	Agonist	484.2	10.5261	46.487	32.898	51.088	1.01059	0.715174	1.11061	0.0830769	46	26	5	47	27	14	35	9	0.191489	2	0	12	20	20	0	4	0	0	0	0	2	0	0	2	6	2	43.4783	43.4783	0	8.69565	4.34783	5	15	0	8	1	0	2
1389	987585	Agonist	437.91	9.12312	48.4616	35.9093	53.1361	1.00962	0.74811	1.107	0.0725806	48	32	3	52	36	29	52.5	4	0.0769231	1	1	27	16	25	5	1	0	0	0	1	0	0	0	1	7	1	33.3333	52.0833	10.4167	2.08333	2.08333	1	23	1	13	1	0	5
1390	12748881	Agonist	347.42	9.14263	38.4544	28.3808	41.9097	1.01196	0.746863	1.10289	0.0933333	38	25	3	41	28	17	39.5	2	0.0487805	6	0	11	13	19	3	2	0	1	0	0	0	0	0	1	6	0	34.2105	50	7.89474	5.26316	0	1	18	0	15	1	0	4
1391	68677403	Agonist	377.87	9.21634	41.8799	29.4205	45.5215	1.02146	0.717573	1.11028	0.09	41	25	5	43	27	19	38	6	0.139535	3	0	16	16	18	1	4	0	1	0	1	0	0	0	2	7	1	39.0244	43.9024	2.43902	9.7561	2.43902	3	15	0	9	1	0	3
1392	16048150	Agonist	448.98	9.76043	47.0581	34.0739	50.9398	1.023	0.740737	1.10739	0.0788177	46	29	6	49	32	23	45	6	0.122449	3	0	20	17	20	2	4	0	2	0	1	0	0	0	3	9	1	36.9565	43.4783	4.34783	8.69565	2.17391	4	16	0	9	1	0	4
1393	10792741	Agonist	549.67	7.63431	72.3123	48.9492	80.3547	1.00434	0.67985	1.11604	0.054878	72	41	5	76	45	30	61	12	0.157895	2	0	28	31	33	3	5	0	0	0	0	0	0	0	0	8	0	43.0556	45.8333	4.16667	6.94444	0	6	27	0	14	1	0	5
1394	127043496	Agonist	504.98	8.27836	62.4906	40.432	68.9343	1.02444	0.66282	1.13007	0.0621849	61	35	8	63	37	19	47.5	11	0.174603	2	0	17	26	25	2	6	0	0	1	1	0	0	0	1	10	2	42.623	40.9836	3.27869	9.83607	3.27869	8	17	0	11	1	0	3
1395	2764158	Agonist	224.33	10.1968	22.3345	17.0455	24.2916	1.0152	0.774795	1.10416	0.164835	22	14	2	23	15	8	20	2	0.0869565	2	0	6	8	9	2	1	0	2	0	0	0	0	0	2	5	0	36.3636	40.9091	9.09091	4.54545	0	1	8	0	8	1	0	2
1396	76315850	Agonist	414.3	10.3575	41.1126	28.3694	44.6285	1.02781	0.709235	1.11571	0.0905797	40	24	5	41	25	10	32	7	0.170732	4	0	6	16	16	1	5	0	1	0	0	1	0	0	2	8	1	40	40	2.5	12.5	2.5	5	11	0	10	1	0	2
1397	44364423	Agonist	497.64	7.31824	67.985	45.4947	76.1453	0.999779	0.66904	1.11978	0.0600601	68	37	4	71	40	25	53	12	0.169014	1	0	24	31	30	3	4	0	0	0	0	0	0	0	0	7	0	45.5882	44.1176	4.41176	5.88235	0	6	24	0	6	1	0	4
1398	24759099	Agonist	478.53	8.86167	55.8469	36.665	61.3405	1.0342	0.678981	1.13594	0.0662879	54	33	8	56	35	19	45.5	8	0.142857	2	0	17	21	23	2	4	0	1	3	0	0	0	0	1	10	3	38.8889	42.5926	3.7037	7.40741	5.55556	6	17	0	11	1	0	3
1399	118726798	Agonist	298.34	7.85105	38.538	25.5342	42.4499	1.01416	0.671953	1.1171	0.0995671	38	22	3	39	23	14	31	7	0.179487	2	0	12	16	17	1	4	0	0	0	0	0	0	0	0	5	0	42.1053	44.7368	2.63158	10.5263	0	3	14	0	8	1	-1	2
1400	71616173	Agonist	436.51	7.52603	59.1013	37.0515	66.0847	1.01899	0.638819	1.13939	0.0709677	58	31	10	60	33	13	40	7	0.116667	1	0	12	27	24	0	4	0	0	3	0	0	0	0	0	7	3	46.5517	41.3793	0	6.89655	5.17241	11	13	0	6	1	0	3
1401	56672150	Agonist	458.75	5.80696	77.632	48.3302	89.3872	0.982684	0.611775	1.13148	0.0662879	79	33	3	81	35	7	39	14	0.17284	1	0	6	46	29	0	4	0	0	0	0	0	0	0	0	4	0	58.2278	36.7089	0	5.06329	0	22	7	0	6	1	0	3
1402	118721127	Agonist	547.69	7.40122	73.8759	50.4606	82.1885	0.998323	0.6819	1.11066	0.0536585	74	41	4	77	44	28	60	14	0.181818	4	0	24	33	35	1	5	0	0	0	0	0	0	0	0	6	0	44.5946	47.2973	1.35135	6.75676	0	5	30	0	14	1	0	4
1403	44263418	Agonist	359.46	7.48875	47.9124	32.7787	53.6505	0.998175	0.68289	1.11772	0.0826211	48	27	3	50	29	19	40.5	6	0.12	1	1	17	21	22	3	2	0	0	0	0	0	0	0	0	5	0	43.75	45.8333	6.25	4.16667	0	4	16	2	6	1	0	3
1404	68676471	Agonist	407.9	9.06444	46.0908	31.6364	50.1461	1.02424	0.703031	1.11436	0.0826211	45	27	6	47	29	19	40	7	0.148936	3	0	16	18	19	1	5	0	1	0	1	0	0	0	2	8	1	40	42.2222	2.22222	11.1111	2.22222	4	15	0	9	1	0	3
1405	25094958	Agonist	574.74	8.21057	71.0942	47.5968	78.2887	1.01563	0.679954	1.11841	0.0553306	70	39	7	72	41	22	54	16	0.222222	4	0	18	31	29	0	7	0	2	1	0	0	0	0	2	10	1	44.2857	41.4286	0	10	1.42857	9	20	0	6	1	0	3
1406	68661925	Agonist	407.43	8.48813	49.1961	32.8638	53.9938	1.02492	0.684662	1.12487	0.0758621	48	30	5	51	33	23	45	6	0.117647	1	0	22	18	22	3	4	0	0	1	0	0	0	0	0	8	1	37.5	45.8333	6.25	8.33333	2.08333	3	19	0	9	1	0	4
1407	145951912	Agonist	577.75	7.60197	76.4905	50.7787	84.9425	1.00645	0.668141	1.11766	0.0536585	76	41	6	79	44	21	56	15	0.189873	3	0	18	35	32	1	7	0	1	0	0	0	0	0	1	9	0	46.0526	42.1053	1.31579	9.21053	0	10	22	0	14	1	0	4
1408	10530998	Agonist	565.67	7.7489	73.6396	49.4037	81.5641	1.00876	0.676763	1.11732	0.0534262	73	42	5	77	46	30	62	13	0.168831	2	0	28	31	33	3	6	0	0	0	0	0	0	0	0	9	0	42.4658	45.2055	4.10959	8.21918	0	6	27	0	14	1	0	5
1409	129010537	Agonist	405.49	7.65075	53.4506	35.4491	59.4845	1.0085	0.668851	1.12235	0.0735632	53	30	5	55	32	19	43.5	9	0.163636	1	1	17	23	23	3	4	0	0	0	0	0	0	0	0	7	0	43.3962	43.3962	5.66038	7.54717	0	7	15	1	11	1	0	3
1410	10674509	Agonist	566.72	7.98197	71.2869	49.5912	78.7764	1.00404	0.698468	1.10953	0.054878	71	41	5	75	45	30	61	12	0.16	2	0	28	30	33	2	5	0	1	0	0	0	0	0	1	8	0	42.2535	46.4789	2.8169	7.04225	0	6	27	0	14	1	0	5
1411	44353481	Agonist	432.47	7.86309	56.7994	34.472	63.5547	1.03272	0.626764	1.15554	0.0689655	55	30	12	55	30	10	37	8	0.145455	4	0	6	25	22	0	3	0	0	5	0	0	0	0	0	8	5	45.4545	40	0	5.45455	9.09091	9	13	0	14	1	0	1
1412	10507132	Agonist	562.73	7.92577	70.9596	50.1367	78.567	0.999431	0.706151	1.10658	0.054878	71	41	4	75	45	31	61.5	12	0.16	2	0	29	30	34	2	4	0	1	0	0	0	0	0	1	7	0	42.2535	47.8873	2.8169	5.6338	0	5	29	0	14	1	0	5
1413	11555240	Agonist	507.45	8.18468	62.8579	41.6593	69.7444	1.01384	0.671924	1.12491	0.0641711	62	34	7	64	36	18	45.5	12	0.1875	1	0	17	28	25	2	5	0	0	0	2	0	0	0	2	9	2	45.1613	40.3226	3.22581	8.06452	3.22581	9	16	0	6	1	0	3
1414	118725349	Agonist	474.49	9.4898	52.0797	35.1422	56.5101	1.04159	0.702844	1.1302	0.0662879	50	33	7	52	35	21	47	7	0.134615	3	0	18	17	23	2	4	0	1	3	0	0	0	0	1	10	3	34	46	4	8	6	2	21	0	8	1	0	3
1415	118714637	Agonist	450.95	8.19909	55.5561	38.0627	61.3454	1.01011	0.692049	1.11537	0.0685484	55	32	8	57	34	21	46	6	0.105263	3	0	18	23	25	2	4	0	0	0	1	0	0	0	1	7	1	41.8182	45.4545	3.63636	7.27273	1.81818	4	21	0	8	1	0	3
1416	1414561	Agonist	306.46	10.5676	29.2945	23.4546	31.6268	1.01016	0.808779	1.09058	0.122807	29	19	3	31	21	13	29	3	0.0967742	3	0	10	10	13	2	1	0	3	0	0	0	0	0	3	6	0	34.4828	44.8276	6.89655	3.44828	0	1	12	0	12	1	0	3
1417	51346913	Agonist	492.56	8.6414	58.7305	38.4264	64.7557	1.03036	0.674147	1.13606	0.0641711	57	34	8	59	36	19	46.5	9	0.152542	2	0	17	23	24	2	4	0	1	3	0	0	0	0	1	10	3	40.3509	42.1053	3.50877	7.01754	5.26316	7	17	0	11	1	0	3
1418	10554988	Agonist	566.72	7.98197	71.2869	49.5912	78.7764	1.00404	0.698468	1.10953	0.054878	71	41	5	75	45	30	61	12	0.16	2	0	28	30	33	2	5	0	1	0	0	0	0	0	1	8	0	42.2535	46.4789	2.8169	7.04225	0	6	27	0	14	1	0	5
1419	118721131	Agonist	561.72	7.29506	76.7595	52.222	85.6037	0.996877	0.678208	1.11174	0.0522648	77	42	5	80	45	28	61	14	0.175	4	0	24	35	36	1	5	0	0	0	0	0	0	0	0	6	0	45.4545	46.7532	1.2987	6.49351	0	6	30	0	14	1	0	4
1420	44579393	Agonist	464.42	8.00724	58.4288	39.1991	65.0367	1.00739	0.675847	1.12132	0.0709677	58	31	5	60	33	14	41	10	0.166667	2	0	12	27	24	1	4	0	0	0	2	0	0	0	2	7	2	46.5517	41.3793	1.72414	6.89655	3.44828	9	15	0	8	1	0	3
1421	44143333	Agonist	600.7	8.22877	74.5995	49.131	82.2539	1.02191	0.673027	1.12677	0.0522648	73	42	6	76	45	20	57	12	0.157895	1	1	18	31	32	0	6	0	1	3	0	0	0	0	1	10	3	42.4658	43.8356	0	8.21918	4.10959	11	19	2	6	1	0	4
1422	145971719	Agonist	393.4	8.74222	46.3125	31.1024	50.5786	1.02917	0.691164	1.12397	0.0788177	45	29	4	48	32	23	44	6	0.125	1	0	22	16	21	3	4	0	0	1	0	0	0	0	0	8	1	35.5556	46.6667	6.66667	8.88889	2.22222	2	19	0	9	1	0	4
1423	44143332	Agonist	586.67	8.381	71.7159	47.3696	78.8387	1.02451	0.676709	1.12627	0.0536585	70	41	6	73	44	20	56	11	0.150685	1	1	18	29	31	0	6	0	1	3	0	0	0	0	1	10	3	41.4286	44.2857	0	8.57143	4.28571	10	19	2	6	1	0	4
1424	66865367	Agonist	573.6	9.10476	65.3523	43.5741	71.2217	1.03734	0.691652	1.1305	0.0551282	63	40	7	66	43	25	56.5	12	0.181818	2	0	23	23	29	1	5	0	1	4	0	0	0	0	1	11	4	36.5079	46.0317	1.5873	7.93651	6.34921	6	23	0	11	1	0	4
1425	145958068	Agonist	521.63	8.15047	64.9561	43.7331	71.2817	1.01494	0.68333	1.11378	0.0600601	64	37	6	67	40	21	52	11	0.164179	3	0	18	27	28	1	7	0	1	0	0	0	0	0	1	9	0	42.1875	43.75	1.5625	10.9375	0	6	22	0	14	1	0	4
1426	72734874	Agonist	497.51	9.38698	53.698	38.557	59.292	1.01317	0.727491	1.11872	0.0709677	53	31	5	55	33	18	42.5	11	0.2	1	0	17	22	21	4	2	0	2	0	2	0	0	0	4	10	2	41.5094	39.6226	7.54717	3.77358	3.77358	7	14	0	11	1	0	3
1427	9911319	Agonist	444.53	7.53441	59.774	38.597	66.8753	1.01312	0.654186	1.13348	0.0665323	59	32	9	60	33	16	43	8	0.133333	4	0	12	27	26	0	3	0	0	3	0	0	0	0	0	6	3	45.7627	44.0678	0	5.08475	5.08475	7	19	0	20	1	0	2
1428	68661980	Agonist	403.47	7.91118	51.567	34.6877	57.0693	1.01112	0.680151	1.11901	0.0758621	51	30	5	54	33	23	45	6	0.111111	1	0	22	21	23	3	4	0	0	0	0	0	0	0	0	7	0	41.1765	45.098	5.88235	7.84314	0	4	19	0	9	1	0	4
1429	44419772	Agonist	433.5	7.88182	55.7779	36.9036	61.6939	1.01414	0.670975	1.12171	0.0705645	55	32	4	58	35	19	46.5	8	0.137931	1	1	17	23	24	3	5	0	0	0	0	0	0	0	0	8	0	41.8182	43.6364	5.45455	9.09091	0	8	15	1	11	1	0	4
1430	10721363	Agonist	549.67	7.63431	72.3123	48.9492	80.3547	1.00434	0.67985	1.11604	0.054878	72	41	4	76	45	30	61	13	0.171053	2	0	28	31	33	3	5	0	0	0	0	0	0	0	0	8	0	43.0556	45.8333	4.16667	6.94444	0	6	27	0	9	1	0	5
1431	118725344	Agonist	462.83	10.0615	48.4434	32.591	52.1189	1.05312	0.7085	1.13302	0.0685484	46	32	8	48	34	21	46	5	0.104167	3	0	18	14	22	2	4	0	0	3	1	0	0	0	1	10	4	30.4348	47.8261	4.34783	8.69565	8.69565	1	21	0	8	1	0	3
1432	145951689	Agonist	417.45	8.349	51.0107	34.3808	55.8635	1.02021	0.687616	1.11727	0.0752688	50	31	3	54	35	23	47	6	0.111111	1	0	22	19	23	3	5	0	0	0	0	0	0	0	0	8	0	38	46	6	10	0	4	19	0	9	1	0	5
1433	137641115	Agonist	391.9	8.90682	44.7635	31.1819	48.9367	1.01735	0.70868	1.1122	0.0861538	44	26	6	46	28	19	39	6	0.130435	3	0	16	18	19	1	4	0	1	0	1	0	0	0	2	7	1	40.9091	43.1818	2.27273	9.09091	2.27273	4	15	0	9	1	0	3
1434	44415004	Agonist	527.87	9.95981	56.4107	35.7216	60.6606	1.06435	0.673992	1.14454	0.0603175	53	36	10	55	38	21	50.5	9	0.163636	4	0	17	17	22	3	7	0	0	3	1	0	0	0	1	14	4	32.0755	41.5094	5.66038	13.2075	7.54717	5	17	0	13	1	0	3
1435	25117176	Agonist	375.88	7.83083	48.4543	32.057	53.8471	1.00946	0.667854	1.12181	0.0830769	48	26	5	49	27	14	35	9	0.183673	2	0	12	22	20	1	4	0	0	0	1	0	0	0	1	6	1	45.8333	41.6667	2.08333	8.33333	2.08333	6	14	0	8	1	0	2
1436	25104183	Agonist	429.98	7.41345	58.1051	38.3412	65.0927	1.00181	0.661055	1.12229	0.0735632	58	30	4	60	32	14	40	10	0.166667	2	0	12	28	24	1	4	0	0	0	1	0	0	0	1	6	1	48.2759	41.3793	1.72414	6.89655	1.72414	9	15	0	8	1	0	3
1437	25211874	Agonist	429.98	7.41345	58.1051	38.3412	65.0927	1.00181	0.661055	1.12229	0.0735632	58	30	4	60	32	14	40	10	0.166667	2	0	12	28	24	1	4	0	0	0	1	0	0	0	1	6	1	48.2759	41.3793	1.72414	6.89655	1.72414	9	15	0	8	1	0	3
1438	9806390	Agonist	487.01	8.69661	56.9598	39.1649	62.4748	1.01714	0.699373	1.11562	0.0662879	56	33	8	58	35	22	48.5	8	0.137931	5	0	17	23	24	2	5	0	1	0	1	0	0	0	2	9	1	41.0714	42.8571	3.57143	8.92857	1.78571	4	20	0	13	1	0	3
1439	145949618	Agonist	415.53	7.42018	56.0069	37.756	62.6903	1.00012	0.674214	1.11947	0.0731183	56	31	6	59	34	23	46	6	0.101695	1	0	22	25	25	3	3	0	0	0	0	0	0	0	0	6	0	44.6429	44.6429	5.35714	5.35714	0	5	20	0	9	1	0	4
1440	431161	Agonist	447.55	8.44434	53.6434	37.3354	58.9893	1.01214	0.704442	1.11301	0.0705645	53	32	4	56	35	24	47.5	8	0.142857	1	0	23	21	24	3	4	0	1	0	0	0	0	0	1	8	0	39.6226	45.283	5.66038	7.54717	0	3	21	0	23	1	0	4
1441	25094682	Agonist	532.65	8.73197	62.4434	42.3126	68.0431	1.02366	0.693649	1.11546	0.0603175	61	36	7	63	38	22	51	13	0.206349	4	0	18	25	26	0	7	0	2	1	0	0	0	0	2	10	1	40.9836	42.623	0	11.4754	1.63934	6	20	0	8	1	0	3
1442	71521300	Agonist	519.71	7.21819	71.5267	48.3926	81.0951	0.993426	0.672119	1.12632	0.0607287	72	39	2	78	45	24	58	6	0.0769231	2	0	22	33	31	7	1	0	0	0	0	0	0	0	0	8	0	45.8333	43.0556	9.72222	1.38889	0	12	19	0	17	1	0	7
1443	57395239	Agonist	478.64	6.93681	68.9777	44.4663	77.6868	0.999677	0.644439	1.1259	0.0621849	69	35	8	71	37	16	47.5	9	0.126761	5	0	11	34	28	2	5	0	0	0	0	0	0	0	0	7	0	49.2754	40.5797	2.89855	7.24638	0	11	17	0	7	1	0	3
1444	44273874	Agonist	580.85	7.08354	81.0503	55.4892	91.4336	0.988418	0.676698	1.11504	0.0522648	82	42	7	85	45	26	59	12	0.141176	2	0	24	40	36	2	3	0	1	0	0	0	0	0	1	6	0	48.7805	43.9024	2.43902	3.65854	0	10	26	0	12	1	0	4
1445	118714629	Agonist	450.95	8.19909	55.5561	38.0627	61.3454	1.01011	0.692049	1.11537	0.0685484	55	32	8	57	34	21	46	6	0.105263	3	0	18	23	25	2	4	0	0	0	1	0	0	0	1	7	1	41.8182	45.4545	3.63636	7.27273	1.81818	4	21	0	8	1	0	3
1446	10157940	Agonist	402.48	7.74	52.3488	35.4434	57.9862	1.00671	0.681604	1.11512	0.0758621	52	30	4	55	33	19	44.5	7	0.127273	1	1	17	22	24	2	4	0	0	0	0	0	0	0	0	6	0	42.3077	46.1538	3.84615	7.69231	0	7	16	1	11	1	0	4
1447	44579391	Agonist	464.42	8.00724	58.4288	39.1991	65.0367	1.00739	0.675847	1.12132	0.0709677	58	31	5	60	33	14	41	10	0.166667	2	0	12	27	24	1	4	0	0	0	2	0	0	0	2	7	2	46.5517	41.3793	1.72414	6.89655	3.44828	9	15	0	8	1	0	3
1448	44579392	Agonist	464.42	8.00724	58.4288	39.1991	65.0367	1.00739	0.675847	1.12132	0.0709677	58	31	5	60	33	14	41	10	0.166667	2	0	12	27	24	1	4	0	0	0	2	0	0	0	2	7	2	46.5517	41.3793	1.72414	6.89655	3.44828	9	15	0	8	1	0	3
1449	2287582	Agonist	359.35	9.98194	38.2107	24.6137	41.1814	1.06141	0.683714	1.14393	0.0905797	36	24	7	37	25	10	32	5	0.135135	4	0	6	12	15	1	4	0	1	3	0	0	0	0	1	9	3	33.3333	41.6667	2.77778	11.1111	8.33333	4	11	0	10	1	0	2
1450	76321525	Agonist	552.74	7.46946	73.4176	51.1824	82.9688	0.99213	0.691654	1.1212	0.0557491	74	42	2	80	48	37	66.5	9	0.1125	0	0	37	32	34	8	0	0	0	0	0	0	0	0	0	8	0	43.2432	45.9459	10.8108	0	0	7	27	0	18	1	0	7
1451	44579433	Agonist	401.57	7.30127	54.9742	36.3696	61.6535	0.999531	0.661265	1.12097	0.0793651	55	28	3	57	30	13	37.5	10	0.175439	2	0	11	27	22	1	4	0	1	0	0	0	0	0	1	6	0	49.0909	40	1.81818	7.27273	0	9	13	0	7	1	0	3
1452	57393517	Agonist	492.67	6.84264	71.8613	46.2277	81.102	0.998074	0.642051	1.12642	0.0603175	72	36	7	74	38	16	48.5	11	0.148649	5	0	11	36	29	2	5	0	0	0	0	0	0	0	0	7	0	50	40.2778	2.77778	6.94444	0	12	17	0	7	1	0	3
1453	127043495	Agonist	504.98	8.27836	62.4906	40.432	68.9343	1.02444	0.66282	1.13007	0.0621849	61	35	7	63	37	19	47.5	12	0.190476	2	0	17	26	25	2	6	0	0	1	1	0	0	0	1	10	2	42.623	40.9836	3.27869	9.83607	3.27869	8	17	0	11	1	0	3
1454	71521506	Agonist	514.64	7.91754	65.0941	45.3527	72.9326	1.00145	0.697734	1.12204	0.0607287	65	39	2	71	45	30	61	6	0.084507	2	0	28	26	30	8	1	0	0	0	0	0	0	0	0	9	0	40	46.1538	12.3077	1.53846	0	6	24	0	17	1	0	7
1455	11688434	Agonist	326.41	8.58974	38.3125	27.5854	42.0001	1.00822	0.725932	1.10527	0.0988142	38	23	4	40	25	15	34	4	0.1	3	0	12	15	19	0	2	0	1	1	0	0	0	0	1	4	1	39.4737	50	0	5.26316	2.63158	2	17	0	16	1	0	3
1456	68677842	Agonist	434.95	10.1151	44.1745	32.3125	47.5246	1.02731	0.751453	1.10522	0.0820106	43	28	5	46	31	23	44	6	0.130435	3	0	20	15	19	2	4	0	2	0	1	0	0	0	3	9	1	34.8837	44.186	4.65116	9.30233	2.32558	3	16	0	9	1	0	4
1457	76311981	Agonist	416.32	9.91238	42.9962	29.1308	47.0437	1.02372	0.69359	1.12009	0.0905797	42	24	5	43	25	9	31	8	0.186047	3	0	6	18	16	1	5	0	1	0	0	1	0	0	2	8	1	42.8571	38.0952	2.38095	11.9048	2.38095	7	9	0	6	1	0	2
1458	3773303	Agonist	302.35	9.44844	32.8653	23.3126	35.7511	1.02704	0.728519	1.11722	0.109524	32	21	2	34	23	14	31	4	0.117647	2	0	12	11	15	2	2	0	1	1	0	0	0	0	1	6	1	34.375	46.875	6.25	6.25	3.125	1	14	0	8	1	0	3
1459	16038358	Agonist	375.88	7.83083	48.4543	32.057	53.8471	1.00946	0.667854	1.12181	0.0830769	48	26	5	49	27	14	35	9	0.183673	2	0	12	22	20	1	4	0	0	0	1	0	0	0	1	6	1	45.8333	41.6667	2.08333	8.33333	2.08333	6	14	0	8	1	0	2
1460	44143331	Agonist	586.67	8.381	71.7159	47.3696	78.8387	1.02451	0.676709	1.12627	0.0536585	70	41	7	73	44	20	56	10	0.136986	1	1	18	29	31	0	6	0	1	3	0	0	0	0	1	10	3	41.4286	44.2857	0	8.57143	4.28571	10	19	2	6	1	0	4
1461	71454069	Agonist	579.53	8.39899	69.3232	47.0572	77.1132	1.00468	0.681988	1.11758	0.0583215	69	38	7	72	41	24	53.5	11	0.152778	1	0	23	31	30	2	5	0	0	0	0	1	0	0	1	8	1	44.9275	43.4783	2.89855	7.24638	1.44928	8	22	0	11	1	0	4
1462	45269787	Agonist	570.79	6.79512	83.5121	54.5119	94.3476	0.994192	0.648951	1.12319	0.0534262	84	42	5	88	46	20	57	14	0.159091	2	0	18	42	35	2	5	0	0	0	0	0	0	0	0	7	0	50	41.6667	2.38095	5.95238	0	15	20	0	14	1	0	5
1463	18442917	Agonist	397.51	7.09839	56.2251	36.1764	62.9429	1.00402	0.646007	1.12398	0.0763547	56	29	4	58	31	14	39	10	0.172414	2	0	12	27	23	1	5	0	0	0	0	0	0	0	0	6	0	48.2143	41.0714	1.78571	8.92857	0	9	14	0	6	1	0	3
1464	145951479	Agonist	406.44	8.29469	49.9779	33.6195	54.9107	1.01996	0.686112	1.12063	0.0758621	49	30	5	52	33	23	45	6	0.115385	1	0	22	19	23	2	4	0	0	1	0	0	0	0	0	7	1	38.7755	46.9388	4.08163	8.16327	2.04082	3	20	0	9	1	0	4
1465	25034327	Agonist	304.33	8.45361	36.3525	26.1763	39.6649	1.00979	0.727119	1.1018	0.0988142	36	23	4	38	25	16	36	3	0.0789474	3	1	12	13	20	0	2	0	0	1	0	0	0	0	0	3	1	36.1111	55.5556	0	5.55556	2.77778	1	17	2	16	1	0	3
1466	16727109	Agonist	462.89	8.90173	53.8398	35.1478	58.6887	1.03538	0.675919	1.12863	0.0685484	52	32	7	54	34	19	44.5	9	0.166667	2	0	17	20	22	2	6	0	0	1	1	0	0	0	1	10	2	38.4615	42.3077	3.84615	11.5385	3.84615	5	17	0	11	1	0	3
1467	118721128	Agonist	561.72	7.29506	76.7595	52.222	85.6037	0.996877	0.678208	1.11174	0.0522648	77	42	4	80	45	28	61	15	0.1875	4	0	24	35	36	1	5	0	0	0	0	0	0	0	0	6	0	45.4545	46.7532	1.2987	6.49351	0	6	30	0	14	1	0	4
1468	44579478	Agonist	478.45	7.84344	61.3124	40.9605	68.4519	1.00512	0.671484	1.12216	0.0685484	61	32	5	63	34	14	42	11	0.174603	2	0	12	29	25	1	4	0	0	0	2	0	0	0	2	7	2	47.541	40.9836	1.63934	6.55738	3.27869	10	15	0	8	1	0	3
1469	57400439	Agonist	492.67	6.84264	71.8613	46.2277	81.102	0.998074	0.642051	1.12642	0.0603175	72	36	8	74	38	16	48.5	10	0.135135	5	0	11	36	29	2	5	0	0	0	0	0	0	0	0	7	0	50	40.2778	2.77778	6.94444	0	12	17	0	7	1	0	3
1470	127044160	Agonist	446.44	8.58538	54.0288	34.2274	59.0844	1.03902	0.658219	1.13624	0.0685484	52	32	7	54	34	19	44.5	9	0.166667	2	0	17	20	22	2	6	0	0	2	0	0	0	0	0	10	2	38.4615	42.3077	3.84615	11.5385	3.84615	5	17	0	11	1	0	3
1471	25116020	Agonist	373.86	8.12739	46.5707	31.2956	51.4319	1.01241	0.680339	1.11808	0.0861538	46	26	4	48	28	14	36	7	0.145833	2	0	12	20	20	1	4	0	0	0	1	0	0	0	1	6	1	43.4783	43.4783	2.17391	8.69565	2.17391	6	14	0	8	1	0	3
1472	127043846	Agonist	476.92	8.67127	56.7234	36.9092	62.1039	1.03133	0.671076	1.12916	0.0662879	55	33	7	57	35	19	45.5	10	0.175439	2	0	17	22	23	2	6	0	0	1	1	0	0	0	1	10	2	40	41.8182	3.63636	10.9091	3.63636	6	17	0	11	1	0	3
1473	68675602	Agonist	405.93	8.63681	47.6471	32.9433	52.3519	1.01377	0.700921	1.11387	0.0826211	47	27	7	49	29	19	40	6	0.122449	3	0	16	20	20	1	4	0	1	0	1	0	0	0	2	7	1	42.5532	42.5532	2.12766	8.51064	2.12766	5	15	0	9	1	0	3
1474	18442899	Agonist	379.44	7.74367	49.5743	32.8922	54.6973	1.01172	0.671269	1.11627	0.0793651	49	28	4	51	30	19	40.5	9	0.176471	2	0	17	21	22	1	5	0	0	0	0	0	0	0	0	6	0	42.8571	44.898	2.04082	10.2041	0	4	18	0	10	1	0	3
1475	15981441	Agonist	421.88	9.58818	45.5345	31.3295	48.9403	1.03487	0.712034	1.11228	0.0820106	44	28	5	47	31	19	42	6	0.12766	3	0	16	16	19	1	6	0	1	0	1	0	0	0	2	9	1	36.3636	43.1818	2.27273	13.6364	2.27273	4	15	0	9	1	0	4
1476	44579436	Agonist	444.01	7.27885	60.9887	40.1026	68.5079	0.999815	0.65742	1.12308	0.0709677	61	31	4	63	33	14	41	11	0.174603	2	0	12	30	25	1	4	0	0	0	1	0	0	0	1	6	1	49.1803	40.9836	1.63934	6.55738	1.63934	10	15	0	8	1	0	3
1477	76321033	Agonist	542.59	7.97926	69.6395	44.7219	76.9187	1.02411	0.657675	1.13116	0.0566802	68	39	10	71	42	20	53	10	0.140845	2	0	18	29	30	0	6	0	0	3	0	0	0	0	0	9	3	42.6471	44.1176	0	8.82353	4.41176	10	20	0	8	1	0	4
1478	118725345	Agonist	462.83	10.0615	48.4434	32.591	52.1189	1.05312	0.7085	1.13302	0.0685484	46	32	8	48	34	21	46	5	0.104167	3	0	18	14	22	2	4	0	0	3	1	0	0	0	1	10	4	30.4348	47.8261	4.34783	8.69565	8.69565	1	21	0	8	1	0	3
1479	16747684	Agonist	522.48	8.708	63.294	37.773	69.5226	1.0549	0.62955	1.15871	0.0587302	60	36	9	61	37	14	45	13	0.213115	2	0	12	24	24	0	6	0	0	6	0	0	0	0	0	12	6	40	40	0	10	10	9	15	0	8	1	0	2
1480	127043847	Agonist	490.95	8.46466	59.607	38.6706	65.5191	1.02771	0.666734	1.12964	0.0641711	58	34	7	60	36	19	46.5	11	0.183333	2	0	17	24	24	2	6	0	0	1	1	0	0	0	1	10	2	41.3793	41.3793	3.44828	10.3448	3.44828	7	17	0	11	1	0	3
1481	118726809	Agonist	388.47	7.61706	51.1888	34.8184	56.6955	1.0037	0.682714	1.11168	0.0763547	51	29	2	53	31	20	42	10	0.188679	2	0	18	22	24	1	4	0	0	0	0	0	0	0	0	5	0	43.1373	47.0588	1.96078	7.84314	0	4	20	0	8	1	-1	3
1482	20765807	Agonist	590.86	6.56511	88.632	59.3302	100.387	0.9848	0.659224	1.11541	0.0496829	90	44	9	93	47	26	61	13	0.139785	2	0	24	46	40	0	4	0	0	0	0	0	0	0	0	4	0	51.1111	44.4444	0	4.44444	0	13	27	0	20	1	0	4
1483	10162063	Agonist	466.65	7.40714	62.9596	42.1367	70.567	0.999359	0.668837	1.12011	0.0662879	63	33	9	65	35	19	45.5	8	0.123077	2	0	17	30	26	2	4	0	1	0	0	0	0	0	1	7	0	47.619	41.2698	3.1746	6.34921	0	9	17	0	13	1	0	3
1484	127043844	Agonist	484.57	7.57141	65.0505	41.3355	72.4055	1.01641	0.645867	1.13134	0.0621849	64	35	9	66	37	19	47.5	10	0.151515	2	0	17	29	26	2	6	0	0	1	0	0	0	0	0	9	1	45.3125	40.625	3.125	9.375	1.5625	9	17	0	11	1	0	3
1485	44404263	Agonist	383.53	6.7286	56.7814	36.4833	64.1487	0.996165	0.640058	1.12542	0.0767196	57	28	4	58	29	13	37.5	11	0.189655	1	1	11	29	23	1	4	0	0	0	0	0	0	0	0	5	0	50.8772	40.3509	1.75439	7.01754	0	11	10	2	10	1	0	2
1486	145984355	Agonist	433.93	8.03574	54.9852	35.5229	61.0531	1.01824	0.657831	1.13061	0.0712644	54	30	6	55	31	15	40	9	0.163636	3	0	12	24	21	3	5	0	0	0	1	0	0	0	1	9	1	44.4444	38.8889	5.55556	9.25926	1.85185	6	15	0	6	1	0	2
1487	6407153	Agonist	489.62	9.23811	53.8289	39.0172	58.8661	1.01564	0.736174	1.11068	0.0677362	53	34	3	57	38	30	54	7	0.122807	2	0	28	19	24	5	3	0	2	0	0	0	0	0	2	10	0	35.8491	45.283	9.43396	5.66038	0	1	23	0	16	1	0	5
1488	10222749	Agonist	402.48	7.74	52.3488	35.4434	57.9862	1.00671	0.681604	1.11512	0.0758621	52	30	4	55	33	19	44.5	7	0.127273	1	1	17	22	24	2	4	0	0	0	0	0	0	0	0	6	0	42.3077	46.1538	3.84615	7.69231	0	7	16	1	11	1	0	4
1489	44143329	Agonist	572.64	8.54687	68.8323	45.6082	75.4235	1.02735	0.680719	1.12572	0.0551282	67	40	6	70	43	20	55	10	0.142857	1	1	18	27	30	0	6	0	1	3	0	0	0	0	1	10	3	40.2985	44.7761	0	8.95522	4.47761	9	19	2	6	1	0	4
1490	68674744	Agonist	363.84	9.57474	38.9963	27.6591	42.1063	1.02622	0.727871	1.10806	0.0942029	38	24	5	40	26	19	37	5	0.125	3	0	16	14	17	1	4	0	1	0	1	0	0	0	2	7	1	36.8421	44.7368	2.63158	10.5263	2.63158	2	15	0	9	1	0	3
1491	44579340	Agonist	464.42	8.00724	58.4288	39.1991	65.0367	1.00739	0.675847	1.12132	0.0709677	58	31	5	60	33	14	41	10	0.166667	2	0	12	27	24	1	4	0	0	0	2	0	0	0	2	7	2	46.5517	41.3793	1.72414	6.89655	3.44828	9	15	0	8	1	0	3
1492	71457585	Agonist	495.01	7.98403	62.6506	42.04	69.3852	1.01049	0.678065	1.11912	0.0638655	62	35	6	65	38	23	50	10	0.153846	1	0	22	27	27	2	5	0	0	0	1	0	0	0	1	8	1	43.5484	43.5484	3.22581	8.06452	1.6129	7	20	0	11	1	0	4
1493	72734875	Agonist	469.45	9.9883	47.9308	35.0342	52.4616	1.0198	0.745409	1.1162	0.0763547	47	29	5	49	31	18	40.5	9	0.183673	1	0	17	18	19	4	2	0	2	0	2	0	0	0	4	10	2	38.2979	40.4255	8.51064	4.25532	4.25532	5	14	0	11	1	0	3
1494	2384712	Agonist	296.22	14.1057	21.1345	18.9376	22.4255	1.0064	0.90179	1.06788	0.161905	21	15	1	23	17	15	24.5	1	0.0434783	0	0	15	6	11	1	0	0	2	0	0	1	0	0	3	4	1	28.5714	52.381	4.7619	0	4.7619	0	11	0	14	1	0	3
1495	10926384	Agonist	356.55	6.14741	57.1195	36.5459	65.2714	0.984819	0.630102	1.12537	0.08	58	26	9	58	26	10	33	8	0.137931	4	0	6	32	23	0	3	0	0	0	0	0	0	0	0	3	0	55.1724	39.6552	0	5.17241	0	10	13	0	14	1	0	1
1496	127043498	Agonist	554.99	8.80937	64.9343	43.1251	70.7285	1.0307	0.684525	1.12267	0.0566802	63	39	7	66	42	25	55.5	11	0.166667	2	0	23	24	28	2	7	0	0	1	1	0	0	0	1	11	2	38.0952	44.4444	3.1746	11.1111	3.1746	5	23	0	11	1	0	4
1497	42608446	Agonist	570.67	8.27058	70.3886	46.9151	77.6293	1.02012	0.679929	1.12506	0.0551282	69	40	6	72	43	20	55	10	0.138889	1	1	18	29	31	0	5	0	1	3	0	0	0	0	1	9	3	42.029	44.9275	0	7.24638	4.34783	10	19	2	6	1	0	4
1498	10743977	Agonist	500.02	8.06484	62.2215	43.5798	68.6775	1.00357	0.7029	1.1077	0.0619048	62	36	4	65	39	26	53	11	0.169231	2	0	24	26	30	1	4	0	0	0	1	0	0	0	1	6	1	41.9355	48.3871	1.6129	6.45161	1.6129	4	26	0	14	1	0	4
1499	118726952	Agonist	613.73	7.48451	83.2757	52.7732	93.0778	1.01556	0.643576	1.1351	0.0496829	82	44	6	85	47	20	58	15	0.176471	2	0	18	38	34	1	6	0	0	3	0	0	0	0	0	10	3	46.3415	41.4634	1.21951	7.31707	3.65854	13	21	0	10	1	0	4
1500	68661514	Agonist	389.44	8.11333	48.6834	32.9263	53.6541	1.01424	0.685965	1.11779	0.0788177	48	29	4	51	32	23	44	6	0.117647	1	0	22	19	22	3	4	0	0	0	0	0	0	0	0	7	0	39.5833	45.8333	6.25	8.33333	0	3	19	0	9	1	0	4
1501	145960168	Agonist	427.84	9.50756	46.6362	31.9603	50.5226	1.03636	0.710229	1.12272	0.0758621	45	30	5	48	33	23	45	6	0.125	1	0	22	15	21	3	4	0	0	1	1	0	0	0	1	9	2	33.3333	46.6667	6.66667	8.88889	4.44444	2	19	0	9	1	0	4
1502	25034476	Agonist	392.39	8.91795	45.1451	31.5741	49.1747	1.02602	0.717593	1.11761	0.0788177	44	29	5	47	32	21	44	4	0.0851064	3	0	18	15	24	0	2	0	0	3	0	0	0	0	0	5	3	34.0909	54.5455	0	4.54545	6.81818	1	23	0	22	1	0	4
1503	145955709	Agonist	549.69	7.85271	70.7233	47.2559	78.1121	1.01033	0.675084	1.11589	0.0566802	70	39	6	73	42	21	54	13	0.178082	3	0	18	31	30	1	7	0	1	0	0	0	0	0	1	9	0	44.2857	42.8571	1.42857	10	0	8	22	0	14	1	0	4
1504	44364876	Agonist	548.09	8.56391	64.6252	45.682	70.8069	1.00977	0.713781	1.10636	0.0583215	64	38	4	67	41	26	55	12	0.179104	2	0	24	26	30	1	5	0	1	0	1	0	0	0	2	8	1	40.625	46.875	1.5625	7.8125	1.5625	4	26	0	14	1	0	4
1505	44364953	Agonist	590.67	7.98203	74.8651	50.8525	82.2752	1.01169	0.687196	1.11183	0.05074	74	44	6	78	48	32	65.5	13	0.166667	3	0	29	30	35	2	7	0	0	0	0	0	0	0	0	9	0	40.5405	47.2973	2.7027	9.45946	0	5	30	0	16	1	0	5
1506	25034475	Agonist	402.51	8.38562	48.0797	35.1082	52.8305	1.00166	0.731421	1.10064	0.0788177	48	29	4	51	32	21	44	5	0.0980392	3	0	18	19	25	0	2	0	1	1	0	0	0	0	1	4	1	39.5833	52.0833	0	4.16667	2.08333	2	23	0	22	1	0	4
1507	46888992	Agonist	448.86	9.16041	50.9562	33.3864	55.2735	1.03992	0.681355	1.12803	0.0709677	49	31	6	51	33	19	43.5	9	0.176471	2	0	17	18	21	2	6	0	0	1	1	0	0	0	1	10	2	36.7347	42.8571	4.08163	12.2449	4.08163	4	17	0	11	1	0	3
1508	44353480	Agonist	446.5	7.69828	59.683	36.2334	66.9699	1.02902	0.624714	1.15465	0.0666667	58	31	12	58	31	10	38	9	0.155172	4	0	6	27	23	0	3	0	0	5	0	0	0	0	0	8	5	46.5517	39.6552	0	5.17241	8.62069	10	13	0	14	1	0	1
1509	57402243	Agonist	492.67	6.84264	71.8613	46.2277	81.102	0.998074	0.642051	1.12642	0.0603175	72	36	7	74	38	16	48.5	11	0.148649	5	0	11	36	29	2	5	0	0	0	0	0	0	0	0	7	0	50	40.2778	2.77778	6.94444	0	12	17	0	7	1	0	3
1510	76330398	Agonist	361.37	9.50974	40.0943	25.3751	43.5966	1.05511	0.667766	1.14728	0.0905797	38	24	7	39	25	9	31	6	0.153846	3	0	6	14	15	1	4	0	1	3	0	0	0	0	1	9	3	36.8421	39.4737	2.63158	10.5263	7.89474	6	9	0	6	1	0	2
1511	44353466	Agonist	426.54	7.22949	59.2613	38.6595	66.5356	1.00443	0.655246	1.12772	0.0688172	59	31	8	60	32	16	42	8	0.133333	4	0	12	28	26	0	3	0	0	2	0	0	0	0	0	5	2	47.4576	44.0678	0	5.08475	3.38983	7	19	0	20	1	0	2
1512	68662238	Agonist	392.41	8.53065	47.0943	31.8581	51.4955	1.02379	0.692567	1.11947	0.0788177	46	29	4	49	32	23	44	6	0.122449	1	0	22	17	22	2	4	0	0	1	0	0	0	0	0	7	1	36.9565	47.8261	4.34783	8.69565	2.17391	2	20	0	9	1	0	4
1513	145954306	Agonist	427.84	9.50756	46.6362	31.9603	50.5226	1.03636	0.710229	1.12272	0.0758621	45	30	5	48	33	23	45	6	0.125	1	0	22	15	21	3	4	0	0	1	1	0	0	0	1	9	2	33.3333	46.6667	6.66667	8.88889	4.44444	2	19	0	9	1	0	4
1514	10792674	Agonist	546.67	7.69958	71.2032	48.739	79.2284	1.00286	0.686465	1.11589	0.054878	71	41	4	75	45	31	61.5	12	0.16	2	0	29	30	33	4	4	0	0	0	0	0	0	0	0	8	0	42.2535	46.4789	5.6338	5.6338	0	5	28	0	14	1	0	5
1515	118726806	Agonist	340.43	7.24319	47.1888	30.8184	52.6955	1.00402	0.655711	1.12118	0.0866667	47	25	4	48	26	14	34	9	0.1875	2	0	12	22	20	1	4	0	0	0	0	0	0	0	0	5	0	46.8085	42.5532	2.12766	8.51064	0	6	14	0	8	1	-1	2
1516	68662065	Agonist	406.44	8.29469	49.9779	33.6195	54.9107	1.01996	0.686112	1.12063	0.0758621	49	30	5	52	33	23	45	6	0.115385	1	0	22	19	23	2	4	0	0	1	0	0	0	0	0	7	1	38.7755	46.9388	4.08163	8.16327	2.04082	3	20	0	9	1	0	4
1517	68662136	Agonist	406.44	8.29469	49.9779	33.6195	54.9107	1.01996	0.686112	1.12063	0.0758621	49	30	5	52	33	23	45	6	0.115385	1	0	22	19	23	2	4	0	0	1	0	0	0	0	0	7	1	38.7755	46.9388	4.08163	8.16327	2.04082	3	20	0	9	1	0	4
1518	118714631	Agonist	450.95	8.19909	55.5561	38.0627	61.3454	1.01011	0.692049	1.11537	0.0685484	55	32	8	57	34	21	46	6	0.105263	3	0	18	23	25	2	4	0	0	0	1	0	0	0	1	7	1	41.8182	45.4545	3.63636	7.27273	1.81818	4	21	0	8	1	0	3
1519	9847065	Agonist	460.53	7.54967	62.5666	37.9948	70.3851	1.02568	0.622866	1.15385	0.0645161	61	32	12	61	32	10	39	10	0.163934	4	0	6	29	24	0	3	0	0	5	0	0	0	0	0	8	5	47.541	39.3443	0	4.91803	8.19672	11	13	0	14	1	0	1
1520	10768484	Agonist	527.67	7.32875	72.1959	47.7106	80.7699	1.00272	0.662647	1.1218	0.0580297	72	39	4	76	43	24	56	12	0.157895	2	0	22	33	31	3	5	0	0	0	0	0	0	0	0	8	0	45.8333	43.0556	4.16667	6.94444	0	10	21	0	9	1	0	5
1521	11048469	Agonist	441.51	8.49058	53.6287	34.4207	59.2574	1.03132	0.661937	1.13957	0.0712644	52	30	8	53	31	14	39	9	0.169811	2	0	12	22	21	1	4	0	1	3	0	0	0	0	1	9	3	42.3077	40.3846	1.92308	7.69231	5.76923	7	14	0	8	1	0	2
1522	44579390	Agonist	464.42	8.00724	58.4288	39.1991	65.0367	1.00739	0.675847	1.12132	0.0709677	58	31	5	60	33	14	41	10	0.166667	2	0	12	27	24	1	4	0	0	0	2	0	0	0	2	7	2	46.5517	41.3793	1.72414	6.89655	3.44828	9	15	0	8	1	0	3
1523	10743135	Agonist	474.6	7.19091	66.6758	41.8868	75.1568	1.01024	0.634648	1.13874	0.0641711	66	34	7	68	36	14	44	8	0.117647	2	0	12	32	26	2	4	0	0	2	0	0	0	0	0	8	2	48.4848	39.3939	3.0303	6.06061	3.0303	12	14	0	6	1	0	3
1524	9956726	Agonist	478.53	8.86167	55.8469	36.665	61.3405	1.0342	0.678981	1.13594	0.0662879	54	33	9	56	35	19	45.5	7	0.125	2	0	17	21	23	2	4	0	1	3	0	0	0	0	1	10	3	38.8889	42.5926	3.7037	7.40741	5.55556	6	17	0	13	1	0	3
1525	127043497	Agonist	538.99	8.69339	63.607	42.6706	69.5191	1.02592	0.688235	1.12128	0.0583215	62	38	7	65	41	25	54.5	10	0.153846	2	0	23	24	28	2	6	0	0	1	1	0	0	0	1	10	2	38.7097	45.1613	3.22581	9.67742	3.22581	5	23	0	11	1	0	4
1526	68662059	Agonist	410.4	8.92174	47.607	31.7956	51.8352	1.03493	0.691209	1.12685	0.0758621	46	30	5	49	33	23	45	6	0.122449	1	0	22	16	22	2	4	0	0	2	0	0	0	0	0	8	2	34.7826	47.8261	4.34783	8.69565	4.34783	2	20	0	9	1	0	4
1527	25094686	Agonist	560.71	8.36881	68.2106	45.8354	74.8735	1.01807	0.68411	1.11751	0.056899	67	38	7	69	40	22	53	15	0.217391	4	0	18	29	28	0	7	0	2	1	0	0	0	0	2	10	1	43.2836	41.791	0	10.4478	1.49254	8	20	0	6	1	0	3
1528	20765805	Agonist	462.42	8.89269	54.8722	33.3412	60.2734	1.05523	0.641177	1.1591	0.0665323	52	32	9	53	33	14	41	9	0.169811	2	0	12	20	22	0	4	0	0	6	0	0	0	0	0	10	6	38.4615	42.3077	0	7.69231	11.5385	7	15	0	8	1	0	2
1529	25115556	Agonist	397.56	6.626	59.665	38.2447	67.5639	0.994417	0.637412	1.12607	0.0738916	60	29	7	61	30	14	38	10	0.163934	2	0	12	31	24	1	4	0	0	0	0	0	0	0	0	5	0	51.6667	40	1.66667	6.66667	0	10	14	0	8	1	0	2
1530	44406236	Agonist	441.51	7.74579	57.9232	37.5969	64.4129	1.0162	0.659595	1.13005	0.0705645	57	32	6	60	35	18	44.5	8	0.133333	1	0	17	25	25	1	4	0	0	2	0	0	0	0	0	7	2	43.8596	43.8596	1.75439	7.01754	3.50877	9	16	0	11	1	0	4
1531	44364872	Agonist	590.67	7.98203	74.8651	50.8525	82.2752	1.01169	0.687196	1.11183	0.05074	74	44	6	78	48	32	65.5	13	0.166667	3	0	29	30	35	2	7	0	0	0	0	0	0	0	0	9	0	40.5405	47.2973	2.7027	9.45946	0	5	30	0	16	1	0	5
1532	25115277	Agonist	410.4	8.92174	47.607	31.7956	51.8352	1.03493	0.691209	1.12685	0.0758621	46	30	5	49	33	23	45	6	0.122449	1	0	22	16	22	2	4	0	0	2	0	0	0	0	0	8	2	34.7826	47.8261	4.34783	8.69565	4.34783	2	20	0	9	1	0	4
1533	25094961	Agonist	453.57	8.09946	56.6033	38.5457	62.578	1.01077	0.688316	1.11746	0.0685484	56	32	4	58	34	20	45	12	0.206897	2	0	18	24	25	1	4	0	1	1	0	0	0	0	1	7	1	42.8571	44.6429	1.78571	7.14286	1.78571	6	19	0	6	1	0	3
1534	16090330	Agonist	526.59	8.22797	64.8831	44.6311	71.8321	1.0138	0.697361	1.12238	0.0580297	64	39	5	68	43	30	58.5	8	0.117647	1	0	29	25	32	2	2	0	0	3	0	0	0	0	0	7	3	39.0625	50	3.125	3.125	4.6875	4	28	0	16	1	0	5
1535	49864013	Agonist	528.26	10.5652	50.1524	37.239	55.2506	1.00305	0.74478	1.10501	0.0758621	50	30	5	53	33	23	45	6	0.113208	1	0	22	20	24	2	2	0	0	0	0	2	0	0	2	6	2	40	48	4	4	4	4	20	0	14	1	0	4
1536	68661602	Agonist	406.44	8.29469	49.9779	33.6195	54.9107	1.01996	0.686112	1.12063	0.0758621	49	30	5	52	33	23	45	6	0.115385	1	0	22	19	23	2	4	0	0	1	0	0	0	0	0	7	1	38.7755	46.9388	4.08163	8.16327	2.04082	3	20	0	9	1	0	4
1537	145954353	Agonist	410.4	8.92174	47.607	31.7956	51.8352	1.03493	0.691209	1.12685	0.0758621	46	30	5	49	33	23	45	6	0.122449	1	0	22	16	22	2	4	0	0	2	0	0	0	0	0	8	2	34.7826	47.8261	4.34783	8.69565	4.34783	2	20	0	9	1	0	4
1538	118714632	Agonist	495.4	9.00727	55.4615	38.5571	61.243	1.00839	0.701038	1.11351	0.0685484	55	32	8	57	34	21	46	6	0.105263	3	0	18	23	25	2	4	0	0	0	0	1	0	0	1	7	1	41.8182	45.4545	3.63636	7.27273	1.81818	4	21	0	8	1	0	3
1539	145955603	Agonist	409.85	9.10778	46.1235	32.0228	50.1829	1.02497	0.711618	1.11518	0.0788177	45	29	4	48	32	23	44	6	0.125	1	0	22	16	21	3	4	0	0	0	1	0	0	0	1	8	1	35.5556	46.6667	6.66667	8.88889	2.22222	2	19	0	9	1	0	4
1540	21928229	Agonist	532.63	8.32234	65.4977	42.9492	72.5861	1.0234	0.671081	1.13416	0.0600601	64	37	10	67	40	22	51.5	8	0.119403	1	0	21	27	27	2	4	0	1	3	0	0	0	0	1	10	3	42.1875	42.1875	3.125	6.25	4.6875	10	17	0	11	1	0	4
1541	145950904	Agonist	549.69	7.85271	70.7233	47.2559	78.1121	1.01033	0.675084	1.11589	0.0566802	70	39	6	73	42	21	54	13	0.178082	3	0	18	31	30	1	7	0	1	0	0	0	0	0	1	9	0	44.2857	42.8571	1.42857	10	0	8	22	0	14	1	0	4
1542	6518171	Agonist	495.62	7.50939	66.1014	44.7333	73.7301	1.00154	0.677777	1.11712	0.0600601	66	37	4	69	40	26	54	12	0.173913	2	0	24	29	30	3	4	0	0	0	0	0	0	0	0	7	0	43.9394	45.4545	4.54545	6.06061	0	5	25	0	14	1	0	4
1543	10674028	Agonist	541.7	7.22267	75.0795	49.472	84.1851	1.00106	0.659627	1.12247	0.0564103	75	40	4	79	44	24	57	12	0.151899	2	0	22	35	32	3	5	0	0	0	0	0	0	0	0	8	0	46.6667	42.6667	4	6.66667	0	11	21	0	9	1	0	5
1544	10697739	Agonist	541.7	7.22267	75.0795	49.472	84.1851	1.00106	0.659627	1.12247	0.0564103	75	40	4	79	44	24	57	12	0.151899	2	0	22	35	32	3	5	0	0	0	0	0	0	0	0	8	0	46.6667	42.6667	4	6.66667	0	11	21	0	9	1	0	5
1545	19792109	Agonist	351.48	7.3225	47.2578	33.8697	53.2317	0.984537	0.705619	1.10899	0.0854701	48	27	2	51	30	23	43	5	0.0980392	0	1	22	21	24	3	0	0	0	0	0	0	0	0	0	3	0	43.75	50	6.25	0	0	4	19	1	12	1	0	4
1546	44579212	Agonist	429.98	7.41345	58.1051	38.3412	65.0927	1.00181	0.661055	1.12229	0.0735632	58	30	4	60	32	14	40	10	0.166667	2	0	12	28	24	1	4	0	0	0	1	0	0	0	1	6	1	48.2759	41.3793	1.72414	6.89655	1.72414	9	15	0	8	1	0	3
1547	145951025	Agonist	417.45	8.349	51.0107	34.3808	55.8635	1.02021	0.687616	1.11727	0.0752688	50	31	3	54	35	23	47	6	0.111111	1	0	22	19	23	3	5	0	0	0	0	0	0	0	0	8	0	38	46	6	10	0	4	19	0	9	1	0	5
1548	44143342	Agonist	494.7	7.16957	68.7341	45.864	77.0254	0.996146	0.664696	1.11631	0.0638655	69	35	3	72	38	14	47	10	0.138889	1	1	12	34	29	0	5	0	1	0	0	0	0	0	1	6	0	49.2754	42.029	0	7.24638	0	14	13	2	6	1	0	4
1549	145957036	Agonist	415.48	7.99	52.567	35.6877	58.0693	1.0109	0.686302	1.11672	0.0752688	52	31	3	56	35	23	47	6	0.107143	1	0	22	21	24	3	4	0	0	0	0	0	0	0	0	7	0	40.3846	46.1538	5.76923	7.69231	0	5	19	0	9	1	0	5
1550	68661621	Agonist	406.44	8.29469	49.9779	33.6195	54.9107	1.01996	0.686112	1.12063	0.0758621	49	30	5	52	33	23	45	6	0.115385	1	0	22	19	23	2	4	0	0	1	0	0	0	0	0	7	1	38.7755	46.9388	4.08163	8.16327	2.04082	3	20	0	9	1	0	4
1551	68661534	Agonist	410.4	8.92174	47.607	31.7956	51.8352	1.03493	0.691209	1.12685	0.0758621	46	30	5	49	33	23	45	6	0.122449	1	0	22	16	22	2	4	0	0	2	0	0	0	0	0	8	2	34.7826	47.8261	4.34783	8.69565	4.34783	2	20	0	9	1	0	4
1552	68002585	Agonist	210.25	7.25	29.4944	18.1478	32.744	1.01705	0.625786	1.1291	0.142857	29	15	5	29	15	7	19	4	0.137931	1	0	6	14	11	0	4	0	0	0	0	0	0	0	0	4	0	48.2759	37.931	0	13.7931	0	4	7	0	6	1	0	1
1553	129010538	Agonist	423.51	7.56268	56.6615	36.665	63.1091	1.01181	0.654732	1.12695	0.0709677	56	31	6	58	33	19	43.5	10	0.172414	2	0	17	25	23	3	5	0	0	0	0	0	0	0	0	8	0	44.6429	41.0714	5.35714	8.92857	0	7	16	0	13	1	0	3
1554	136264517	Agonist	476.61	7.9435	60.3597	41.4434	66.6553	1.00599	0.690723	1.11092	0.0659537	60	34	4	63	37	24	49.5	10	0.15873	1	0	23	26	27	1	5	0	1	0	0	0	0	0	1	7	0	43.3333	45	1.66667	8.33333	0	6	21	0	11	1	1	4
1555	10840507	Agonist	555.73	7.12474	77.9631	51.2334	87.6003	0.999527	0.656838	1.12308	0.054878	78	41	4	82	45	24	58	12	0.146341	2	0	22	37	33	3	5	0	0	0	0	0	0	0	0	8	0	47.4359	42.3077	3.84615	6.41026	0	12	21	0	9	1	0	5
1556	137637447	Agonist	487.43	9.37365	52.7453	38.3524	57.5848	1.01433	0.737546	1.1074	0.0705645	52	32	7	55	35	25	48.5	5	0.0909091	2	0	23	20	24	2	3	0	1	0	2	0	0	0	3	8	2	38.4615	46.1538	3.84615	5.76923	3.84615	3	21	0	10	1	0	4
1557	56949708	Agonist	492.67	6.84264	71.8613	46.2277	81.102	0.998074	0.642051	1.12642	0.0603175	72	36	7	74	38	16	48.5	11	0.148649	5	0	11	36	29	2	5	0	0	0	0	0	0	0	0	7	0	50	40.2778	2.77778	6.94444	0	12	17	0	7	1	0	3
1558	57400436	Agonist	464.61	7.03955	66.0941	42.7049	74.2716	1.00143	0.647044	1.12533	0.0641711	66	34	7	68	36	16	46.5	9	0.132353	5	0	11	32	27	2	5	0	0	0	0	0	0	0	0	7	0	48.4848	40.9091	3.0303	7.57576	0	10	17	0	7	1	0	3
1559	145959160	Agonist	408.86	8.88826	46.9053	32.7785	51.0998	1.01968	0.712576	1.11087	0.0788177	46	29	4	49	32	23	44	6	0.122449	1	0	22	17	22	2	4	0	0	0	1	0	0	0	1	7	1	36.9565	47.8261	4.34783	8.69565	2.17391	2	20	0	9	1	0	4
1560	145955210	Agonist	415.48	7.99	52.567	35.6877	58.0693	1.0109	0.686302	1.11672	0.0752688	52	31	3	56	35	23	47	6	0.107143	1	0	22	21	24	3	4	0	0	0	0	0	0	0	0	7	0	40.3846	46.1538	5.76923	7.69231	0	5	19	0	9	1	0	5
1561	71521505	Agonist	514.64	7.91754	65.0941	45.3527	72.9326	1.00145	0.697734	1.12204	0.0607287	65	39	2	71	45	30	61	6	0.084507	2	0	28	26	30	8	1	0	0	0	0	0	0	0	0	9	0	40	46.1538	12.3077	1.53846	0	6	24	0	17	1	0	7
1562	25095232	Agonist	552.58	8.91258	64.4614	41.7843	70.348	1.0397	0.67394	1.13465	0.056899	62	38	9	64	40	22	53	12	0.1875	4	0	18	24	27	0	6	0	1	4	0	0	0	0	1	11	4	38.7097	43.5484	0	9.67742	6.45161	7	20	0	6	1	0	3
1563	68661359	Agonist	375.41	8.34244	45.7998	31.1649	50.2389	1.01777	0.692553	1.11642	0.0820106	45	28	3	48	31	23	43	6	0.125	1	0	22	17	21	3	4	0	0	0	0	0	0	0	0	7	0	37.7778	46.6667	6.66667	8.88889	0	2	19	0	9	1	0	4
1564	57397527	Agonist	260.28	8.13375	32.6798	21.6308	35.8743	1.02124	0.675963	1.12107	0.116959	32	19	3	33	20	13	27	5	0.151515	1	0	12	13	15	0	3	0	0	1	0	0	0	0	0	4	1	40.625	46.875	0	9.375	3.125	2	13	0	6	1	0	2
1565	44143327	Agonist	556.64	8.43394	67.505	45.1537	74.2141	1.0228	0.684147	1.12446	0.0566802	66	39	6	69	42	20	54	10	0.144928	1	1	18	27	30	0	5	0	1	3	0	0	0	0	1	9	3	40.9091	45.4545	0	7.57576	4.54545	9	19	2	6	1	0	4
1566	10600977	Agonist	486.56	7.84774	62.7706	41.8752	69.2354	1.01243	0.675406	1.1167	0.0619048	62	36	5	65	39	25	52.5	11	0.169231	2	0	23	26	28	2	6	0	0	0	0	0	0	0	0	8	0	41.9355	45.1613	3.22581	9.67742	0	5	23	0	11	1	0	4
1567	54580531	Agonist	512.43	8.68525	59.4542	40.5287	65.7845	1.0077	0.686927	1.11499	0.0662879	59	33	6	61	35	20	46	10	0.163934	2	0	18	26	26	1	5	0	0	0	0	1	0	0	1	7	1	44.0678	44.0678	1.69492	8.47458	1.69492	6	20	0	8	1	0	3
1568	145971273	Agonist	389.44	8.11333	48.6834	32.9263	53.6541	1.01424	0.685965	1.11779	0.0788177	48	29	4	51	32	23	44	6	0.117647	1	0	22	19	22	3	4	0	0	0	0	0	0	0	0	7	0	39.5833	45.8333	6.25	8.33333	0	3	19	0	9	1	0	4
1569	57400440	Agonist	506.7	6.756	74.7449	47.9891	84.5172	0.996599	0.639855	1.1269	0.0585586	75	37	8	77	39	16	49.5	11	0.142857	5	0	11	38	30	2	5	0	0	0	0	0	0	0	0	7	0	50.6667	40	2.66667	6.66667	0	13	17	0	7	1	0	3
1570	10936808	Agonist	342.52	6.22764	54.2359	34.7845	61.8562	0.986107	0.632445	1.12466	0.0833333	55	25	9	55	25	10	32	7	0.127273	4	0	6	30	22	0	3	0	0	0	0	0	0	0	0	3	0	54.5455	40	0	5.45455	0	9	13	0	14	1	0	1
1571	137638058	Agonist	479.78	11.1577	44.4182	33.9261	47.2832	1.03298	0.788979	1.09961	0.0758621	43	30	5	46	33	25	46.5	5	0.108696	2	0	23	13	21	2	3	0	1	0	3	0	0	0	4	9	3	30.2326	48.8372	4.65116	6.97674	6.97674	0	21	0	10	1	0	4
1572	44579434	Agonist	397.52	7.09857	56.2178	35.9719	63.3149	1.00389	0.642355	1.13062	0.0763547	56	29	3	58	31	14	39	10	0.172414	2	0	12	27	22	3	4	0	0	0	0	0	0	0	0	7	0	48.2143	39.2857	5.35714	7.14286	0	9	13	0	8	1	0	3
1573	44441223	Agonist	530.7	7.17162	73.3304	50.7618	81.896	0.990951	0.68597	1.1067	0.0551282	74	40	3	77	43	28	59	13	0.168831	4	0	24	34	36	0	4	0	0	0	0	0	0	0	0	4	0	45.9459	48.6486	0	5.40541	0	5	31	0	24	1	0	4
1574	57398720	Agonist	506.7	6.756	74.7449	47.9891	84.5172	0.996599	0.639855	1.1269	0.0585586	75	37	8	77	39	16	49.5	11	0.142857	5	0	11	38	30	2	5	0	0	0	0	0	0	0	0	7	0	50.6667	40	2.66667	6.66667	0	13	17	0	7	1	0	3
1575	44589849	Agonist	355.62	11.1131	32.7199	23.9035	35.3202	1.0225	0.746984	1.10376	0.110526	32	20	4	33	21	13	28	5	0.151515	1	0	12	12	15	0	3	0	0	0	1	1	0	0	2	5	2	37.5	46.875	0	9.375	6.25	2	13	0	6	1	0	2
1576	23648476	Agonist	493.03	8.08246	60.7851	43.9151	67.3418	0.996477	0.71992	1.10396	0.0634921	61	36	3	65	40	30	55.5	8	0.123077	1	0	29	25	31	2	2	0	0	0	1	0	0	0	1	5	1	40.9836	50.8197	3.27869	3.27869	1.63934	3	28	0	16	1	0	5
1577	145960211	Agonist	403.47	7.91118	51.567	34.6877	57.0693	1.01112	0.680151	1.11901	0.0758621	51	30	5	54	33	23	45	6	0.111111	1	0	22	21	23	3	4	0	0	0	0	0	0	0	0	7	0	41.1765	45.098	5.88235	7.84314	0	4	19	0	9	1	0	4
1578	44579553	Agonist	415.95	7.56273	55.2215	36.5798	61.6775	1.00403	0.665087	1.12141	0.0763547	55	29	5	57	31	14	39	8	0.140351	2	0	12	26	23	1	4	0	0	0	1	0	0	0	1	6	1	47.2727	41.8182	1.81818	7.27273	1.81818	8	15	0	8	1	0	3
1579	57397009	Agonist	478.64	6.93681	68.9777	44.4663	77.6868	0.999677	0.644439	1.1259	0.0621849	69	35	7	71	37	16	47.5	10	0.140845	5	0	11	34	28	2	5	0	0	0	0	0	0	0	0	7	0	49.2754	40.5797	2.89855	7.24638	0	11	17	0	7	1	0	3
1580	1183489	Agonist	359.78	9.22513	40.2472	27.4659	43.3957	1.03198	0.704254	1.11271	0.09	39	25	5	41	27	18	37	5	0.121951	2	0	16	14	18	1	5	0	0	0	1	0	0	0	1	7	1	35.8974	46.1538	2.5641	12.8205	2.5641	2	16	0	11	1	0	3
1581	68661565	Agonist	406.44	8.29469	49.9779	33.6195	54.9107	1.01996	0.686112	1.12063	0.0758621	49	30	5	52	33	23	45	6	0.115385	1	0	22	19	23	2	4	0	0	1	0	0	0	0	0	7	1	38.7755	46.9388	4.08163	8.16327	2.04082	3	20	0	9	1	0	4
1582	44579552	Agonist	415.95	7.56273	55.2215	36.5798	61.6775	1.00403	0.665087	1.12141	0.0763547	55	29	5	57	31	14	39	8	0.140351	2	0	12	26	23	1	4	0	0	0	1	0	0	0	1	6	1	47.2727	41.8182	1.81818	7.27273	1.81818	8	15	0	8	1	0	3
1583	25115278	Agonist	392.41	8.53065	47.0943	31.8581	51.4955	1.02379	0.692567	1.11947	0.0788177	46	29	4	49	32	23	44	6	0.122449	1	0	22	17	22	2	4	0	0	1	0	0	0	0	0	7	1	36.9565	47.8261	4.34783	8.69565	2.17391	2	20	0	9	1	0	4
1584	25117396	Agonist	375.88	7.83083	48.4543	32.057	53.8471	1.00946	0.667854	1.12181	0.0830769	48	26	5	49	27	14	35	9	0.183673	2	0	12	22	20	1	4	0	0	0	1	0	0	0	1	6	1	45.8333	41.6667	2.08333	8.33333	2.08333	6	14	0	8	1	0	2
1585	68661767	Agonist	406.44	8.29469	49.9779	33.6195	54.9107	1.01996	0.686112	1.12063	0.0758621	49	30	5	52	33	23	45	6	0.115385	1	0	22	19	23	2	4	0	0	1	0	0	0	0	0	7	1	38.7755	46.9388	4.08163	8.16327	2.04082	3	20	0	9	1	0	4
1586	25034407	Agonist	380.38	10.01	39.8506	27.3979	43.0192	1.0487	0.720997	1.13208	0.0861538	38	26	6	40	28	15	37	4	0.1	3	0	12	12	19	0	2	0	1	4	0	0	0	0	1	7	4	31.5789	50	0	5.26316	10.5263	2	17	0	16	1	0	3
1587	25095496	Agonist	533.66	8.08576	66.6978	45.523	73.6178	1.01057	0.689742	1.11542	0.0583215	66	38	5	69	41	25	54.5	13	0.188406	2	0	23	28	30	1	5	0	1	1	0	0	0	0	1	8	1	42.4242	45.4545	1.51515	7.57576	1.51515	7	23	0	11	1	0	4
1588	57395238	Agonist	464.61	7.03955	66.0941	42.7049	74.2716	1.00143	0.647044	1.12533	0.0641711	66	34	7	68	36	16	46.5	9	0.132353	5	0	11	32	27	2	5	0	0	0	0	0	0	0	0	7	0	48.4848	40.9091	3.0303	7.57576	0	10	17	0	7	1	0	3
1589	71451878	Agonist	264.4	6.14884	42.5851	26.5003	48.6106	0.990351	0.616286	1.13048	0.111111	43	19	6	43	19	4	23	7	0.162791	4	0	0	24	16	0	3	0	0	0	0	0	0	0	0	3	0	55.814	37.2093	0	6.97674	0	10	6	0	4	1	0	1
1590	145954620	Agonist	409.85	9.10778	46.1235	32.0228	50.1829	1.02497	0.711618	1.11518	0.0788177	45	29	4	48	32	23	44	6	0.125	1	0	22	16	21	3	4	0	0	0	1	0	0	0	1	8	1	35.5556	46.6667	6.66667	8.88889	2.22222	2	19	0	9	1	0	4
1591	751379	Agonist	349.46	9.19632	38.749	27.4489	42.0823	1.01971	0.722339	1.10743	0.0988142	38	23	4	40	25	18	35	5	0.125	2	0	16	15	16	1	4	0	2	0	0	0	0	0	2	7	0	39.4737	42.1053	2.63158	10.5263	0	3	13	0	10	1	0	3
1592	53363313	Agonist	580.61	8.17761	73.2902	46.1482	81.3494	1.03226	0.649975	1.14577	0.052439	71	41	9	73	43	20	54	13	0.178082	2	0	18	30	31	0	4	0	0	6	0	0	0	0	0	10	6	42.2535	43.662	0	5.6338	8.4507	10	21	0	10	1	0	3
1593	139501208	Agonist	557.69	7.33803	76.4141	50.131	85.0225	1.00545	0.659618	1.11872	0.0536585	76	41	6	79	44	25	57	14	0.177215	1	0	24	35	33	1	7	0	0	0	0	0	0	0	0	8	0	46.0526	43.4211	1.31579	9.21053	0	8	25	0	6	1	0	4
1594	10674474	Agonist	564.65	7.95282	71.7232	48.881	79.1961	1.01019	0.688465	1.11544	0.0534262	71	42	5	75	46	31	62.5	12	0.16	2	0	29	29	34	2	5	0	0	1	0	0	0	0	0	8	1	40.8451	47.8873	2.8169	7.04225	1.40845	5	29	0	14	1	0	5
1595	118714599	Agonist	439.28	10.2158	43.9271	31.5115	47.5822	1.02156	0.732826	1.10656	0.0793651	43	28	5	45	30	21	42	5	0.111111	3	0	18	15	21	2	4	0	0	0	0	1	0	0	1	7	1	34.8837	48.8372	4.65116	9.30233	2.32558	0	21	0	8	1	0	3
1596	10578478	Agonist	545.68	7.57889	71.985	49.4947	80.1453	0.999792	0.687426	1.11313	0.054878	72	41	4	76	45	31	61.5	12	0.157895	2	0	29	31	34	3	4	0	0	0	0	0	0	0	0	7	0	43.0556	47.2222	4.16667	5.55556	0	5	29	0	14	1	0	5
1597	9847836	Agonist	476.62	7.00912	68.5594	42.6482	77.572	1.00823	0.627179	1.14076	0.0623886	68	34	8	69	35	14	43	13	0.188406	2	0	12	34	26	2	4	0	0	2	0	0	0	0	0	8	2	50	38.2353	2.94118	5.88235	2.94118	12	14	0	6	1	0	2
1598	44627529	Agonist	586.57	8.75478	69.8396	44.1536	76.4605	1.04238	0.659009	1.1412	0.0534262	67	42	6	71	46	24	58.5	10	0.140845	1	0	23	25	28	4	7	0	0	3	0	0	0	0	0	14	3	37.3134	41.791	5.97015	10.4478	4.47761	8	20	0	17	1	0	5
1599	25094960	Agonist	522.73	7.26014	71.8031	48.1084	80.5709	0.997265	0.668172	1.11904	0.0585586	72	37	7	74	39	20	50	14	0.189189	2	0	18	35	31	0	4	0	1	1	0	0	0	0	1	6	1	48.6111	43.0556	0	5.55556	1.38889	11	20	0	6	1	0	3
1600	3715206	Agonist	294.45	10.5161	28.2945	22.4546	30.6268	1.01052	0.80195	1.09381	0.130719	28	18	3	30	20	12	27	2	0.0666667	2	0	10	10	12	2	1	0	3	0	0	0	0	0	3	6	0	35.7143	42.8571	7.14286	3.57143	0	2	10	0	12	1	0	3
1601	11454155	Agonist	468.57	7.43762	63.7232	40.881	71.1961	1.01148	0.648905	1.1301	0.0641711	63	34	6	65	36	19	46.5	12	0.184615	2	0	17	29	26	2	5	0	0	1	0	0	0	0	0	8	1	46.0317	41.2698	3.1746	7.93651	1.5873	9	17	0	11	1	0	3
1602	10554575	Agonist	545.68	7.57889	71.985	49.4947	80.1453	0.999792	0.687426	1.11313	0.054878	72	41	4	76	45	31	61.5	12	0.157895	2	0	29	31	34	3	4	0	0	0	0	0	0	0	0	7	0	43.0556	47.2222	4.16667	5.55556	0	5	29	0	14	1	0	5
1603	11079184	Agonist	370.58	6.07508	60.0031	38.3073	68.6866	0.983657	0.627989	1.12601	0.0769231	61	27	9	61	27	10	34	9	0.147541	4	0	6	34	24	0	3	0	0	0	0	0	0	0	0	3	0	55.7377	39.3443	0	4.91803	0	11	13	0	14	1	0	1
1604	145959379	Agonist	375.41	8.34244	45.7998	31.1649	50.2389	1.01777	0.692553	1.11642	0.0820106	45	28	3	48	31	23	43	6	0.125	1	0	22	17	21	3	4	0	0	0	0	0	0	0	0	7	0	37.7778	46.6667	6.66667	8.88889	0	2	19	0	9	1	0	4
1605	44406266	Agonist	474.41	8.32298	57.5452	39.4377	63.6215	1.00956	0.691889	1.11617	0.0705645	57	32	6	60	35	18	44.5	8	0.133333	1	0	17	25	25	1	4	0	0	0	2	0	0	0	2	7	2	43.8596	43.8596	1.75439	7.01754	3.50877	9	16	0	11	1	0	4
1606	44406455	Agonist	474.41	8.32298	57.5452	39.4377	63.6215	1.00956	0.691889	1.11617	0.0705645	57	32	6	60	35	18	44.5	8	0.133333	1	0	17	25	25	1	4	0	0	0	2	0	0	0	2	7	2	43.8596	43.8596	1.75439	7.01754	3.50877	9	16	0	11	1	0	4
1607	44406482	Agonist	474.41	8.32298	57.5452	39.4377	63.6215	1.00956	0.691889	1.11617	0.0705645	57	32	6	60	35	18	44.5	8	0.133333	1	0	17	25	25	1	4	0	0	0	2	0	0	0	2	7	2	43.8596	43.8596	1.75439	7.01754	3.50877	9	16	0	11	1	0	4
1608	71459228	Agonist	433.42	8.84531	51.1051	32.5002	56.0884	1.04296	0.663269	1.14466	0.0709677	49	31	6	51	33	19	43.5	7	0.137255	2	0	17	18	21	3	4	0	0	3	0	0	0	0	0	10	3	36.7347	42.8571	6.12245	8.16327	6.12245	3	18	0	7	1	0	3
1609	145955457	Agonist	373.49	7.32333	50.796	34.5401	57.0657	0.996	0.677257	1.11894	0.0820106	51	28	4	54	31	22	42	5	0.0925926	0	0	22	23	23	3	2	0	0	0	0	0	0	0	0	5	0	45.098	45.098	5.88235	3.92157	0	4	19	0	9	1	0	4
1610	57396971	Agonist	506.7	6.756	74.7449	47.9891	84.5172	0.996599	0.639855	1.1269	0.0585586	75	37	8	77	39	16	49.5	11	0.142857	5	0	11	38	30	2	5	0	0	0	0	0	0	0	0	7	0	50.6667	40	2.66667	6.66667	0	13	17	0	7	1	0	3
1611	10528951	Agonist	486.63	7.97754	61.1924	42.6139	67.7366	1.00315	0.698589	1.11044	0.0638655	61	35	4	64	38	25	51.5	11	0.171875	2	0	23	26	28	2	4	0	1	0	0	0	0	0	1	7	0	42.623	45.9016	3.27869	6.55738	0	5	23	0	14	1	0	4
1612	2285412	Agonist	325.79	9.87242	34.1127	23.8977	36.6911	1.03372	0.724173	1.11185	0.104762	33	21	5	34	22	10	29	5	0.147059	4	0	6	12	14	1	4	0	1	0	1	0	0	0	2	7	1	36.3636	42.4242	3.0303	12.1212	3.0303	3	11	0	10	1	0	2
1613	68661986	Agonist	403.47	7.91118	51.567	34.6877	57.0693	1.01112	0.680151	1.11901	0.0758621	51	30	5	54	33	23	45	6	0.111111	1	0	22	21	23	3	4	0	0	0	0	0	0	0	0	7	0	41.1765	45.098	5.88235	7.84314	0	4	19	0	9	1	0	4
1614	145984248	Agonist	558.66	7.75917	72.2178	50.148	79.4844	1.00303	0.6965	1.10395	0.0534262	72	42	4	76	46	32	63	12	0.157895	2	0	30	30	36	0	6	0	0	0	0	0	0	0	0	6	0	41.6667	50	0	8.33333	0	4	32	0	12	1	0	5
1615	145985838	Agonist	558.66	7.75917	72.2178	50.148	79.4844	1.00303	0.6965	1.10395	0.0534262	72	42	4	76	46	32	63	12	0.157895	2	0	30	30	36	0	6	0	0	0	0	0	0	0	0	6	0	41.6667	50	0	8.33333	0	4	32	0	12	1	0	5
1616	145986012	Agonist	558.66	7.75917	72.2178	50.148	79.4844	1.00303	0.6965	1.10395	0.0534262	72	42	4	76	46	32	63	12	0.157895	2	0	30	30	36	0	6	0	0	0	0	0	0	0	0	6	0	41.6667	50	0	8.33333	0	4	32	0	12	1	0	5
1617	145986189	Agonist	558.66	7.75917	72.2178	50.148	79.4844	1.00303	0.6965	1.10395	0.0534262	72	42	4	76	46	32	63	12	0.157895	2	0	30	30	36	0	6	0	0	0	0	0	0	0	0	6	0	41.6667	50	0	8.33333	0	4	32	0	12	1	0	5
1618	145981186	Agonist	574.76	7.66347	75.3741	50.364	84.1882	1.00499	0.67152	1.12251	0.054878	75	41	6	79	45	26	60	8	0.101266	4	0	22	34	31	4	5	0	1	0	0	0	0	0	1	10	0	45.3333	41.3333	5.33333	6.66667	0	9	22	0	9	1	0	5
1619	137659478	Agonist	495.4	10.1102	49.9781	37.8296	53.7544	1.01996	0.772033	1.09703	0.0700758	49	33	4	53	37	30	53	5	0.0943396	2	0	28	16	25	2	3	0	1	0	2	0	0	0	3	8	2	32.6531	51.0204	4.08163	6.12245	4.08163	0	25	0	10	1	0	5
1620	44348875	Agonist	512.73	6.57346	77.6975	48.9949	88.4779	0.996122	0.62814	1.13433	0.0585586	78	37	6	80	39	14	47	13	0.1625	2	0	12	41	30	2	4	0	0	1	0	0	0	0	0	7	1	52.5641	38.4615	2.5641	5.12821	1.28205	16	14	0	6	1	0	3
1621	44143341	Agonist	510.7	7.29571	70.0614	46.3185	78.2348	1.00088	0.661693	1.11764	0.0619048	70	36	3	73	39	14	48	10	0.136986	1	1	12	34	29	0	6	0	1	0	0	0	0	0	1	7	0	48.5714	41.4286	0	8.57143	0	14	13	2	6	1	0	4
1622	44579480	Agonist	492.05	7.57	64.9887	44.1026	72.5079	0.999826	0.678502	1.11551	0.0638655	65	35	4	68	38	20	49	10	0.147059	2	0	18	30	29	1	4	0	0	0	1	0	0	0	1	6	1	46.1538	44.6154	1.53846	6.15385	1.53846	8	21	0	8	1	0	4
1623	9850395	Agonist	544.82	6.89646	78.0503	52.4892	88.4336	0.987978	0.66442	1.11941	0.0566802	79	39	5	82	42	20	53	11	0.134146	2	0	18	40	33	2	3	0	1	0	0	0	0	0	1	6	0	50.6329	41.7722	2.53165	3.79747	0	13	20	0	12	1	0	4
1624	23649183	Agonist	462.89	8.90173	53.8398	35.1478	58.6887	1.03538	0.675919	1.12863	0.0685484	52	32	7	54	34	19	44.5	9	0.166667	2	0	17	20	22	2	6	0	0	1	1	0	0	0	1	10	2	38.4615	42.3077	3.84615	11.5385	3.84615	5	17	0	11	1	0	3
1625	44432855	Agonist	463.56	7.726	60.0142	41.9605	66.3183	1.00024	0.699342	1.1053	0.0638655	60	35	3	63	38	26	53.5	8	0.126984	2	1	23	25	30	1	4	0	0	0	0	0	0	0	0	5	0	41.6667	50	1.66667	6.66667	0	4	24	2	10	1	0	4
1626	25095230	Agonist	533.66	8.08576	66.6978	45.523	73.6178	1.01057	0.689742	1.11542	0.0583215	66	38	5	69	41	25	54.5	13	0.188406	2	0	23	28	30	1	5	0	1	1	0	0	0	0	1	8	1	42.4242	45.4545	1.51515	7.57576	1.51515	7	23	0	11	1	0	4
[truncated: 2,575 more columns]
