# Supplementary material for: Novel QSAR Models for Molecular Initiating Event Modeling in Two Intersecting Adverse Outcome Pathways Based Pulmonary Fibrosis Prediction for Biocidal Mixtures
Source: Toxics. 2021 Mar 16;9(3):59. doi: 10.3390/toxics9030059 (PMC8002424; doi:10.3390/toxics9030059)
Supplement: Supplementary file 1 [file toxics-09-00059-s001.zip › Supplementary Files S5.xlsx]

## Sheet: TLR4_model_alva_ED_avg_biocide_
No.	PubChem CID	INTERACTION	MW	AMW	Se	Sp	Si	Me	Mp	Mi	GD	nAT	nSK	nTA	nBT	nBO	nBM	SCBO	RBN	RBF	nDB	nTB	nAB	nH	nC	nN	nO	nP	nS	nF	nCL	nBR	nI	nB	nHM	nHet	nX	H%	C%	N%	O%	X%	nCsp3	nCsp2	nCsp	max_conj_path	nStructures	totalcharge	nCIC
1	101882320	Agonist	1689.65	5.80636	288.15	171.928	331.951	0.990207	0.590819	1.14073	0.0173887	291	117	19	292	118	7	125	86	0.294521	7	0	0	174	93	1	22	1	0	0	0	0	0	0	1	24	0	59.7938	31.9588	0.343643	7.56014	0	87	6	0	0	1	0	2
2	137638193	Antagonist	701.82	6.81379	103.93	62.3584	117.709	1.00903	0.605421	1.1428	0.0444444	103	46	11	103	46	4	50	28	0.271845	4	0	0	57	30	1	13	2	0	0	0	0	0	0	2	16	0	55.3398	29.1262	0.970874	12.6214	0	28	2	0	0	1	-2	1
3	44589758	Antagonist	1278.01	5.78285	218.733	130.218	252.474	0.98974	0.58922	1.14242	0.0229885	221	88	15	221	88	5	93	65	0.294118	5	0	0	133	69	2	16	1	0	0	0	0	0	0	1	19	0	60.181	31.2217	0.904977	7.23982	0	65	4	0	0	1	0	1
4	137639041	Antagonist	645.7	7.0956	92.3959	55.3128	104.048	1.01534	0.607833	1.14338	0.0487805	91	42	11	91	42	4	46	24	0.263736	4	0	0	49	26	1	13	2	0	0	0	0	0	0	2	16	0	53.8462	28.5714	1.0989	14.2857	0	24	2	0	0	1	-2	1
5	73774537	Antagonist	759.96	6.49538	117.348	70.1654	133.785	1.00298	0.599704	1.14346	0.0408163	117	50	11	117	50	4	54	32	0.273504	4	0	0	67	34	1	13	2	0	0	0	0	0	0	2	16	0	57.265	29.0598	0.854701	11.1111	0	32	2	0	0	1	0	1
6	44405661	Antagonist	955.41	6.08541	155.868	94.4102	178.917	0.992789	0.601339	1.1396	0.0307692	157	66	11	157	66	11	74	47	0.299363	5	0	6	91	51	2	12	1	0	0	0	0	0	0	1	15	0	57.9618	32.4841	1.27389	7.64331	0	41	10	0	6	1	0	1
7	44405768	Antagonist	955.41	6.08541	155.868	94.4102	178.917	0.992789	0.601339	1.1396	0.0307692	157	66	11	157	66	11	74	47	0.299363	5	0	6	91	51	2	12	1	0	0	0	0	0	0	1	15	0	57.9618	32.4841	1.27389	7.64331	0	41	10	0	6	1	0	1
8	44405780	Antagonist	955.41	6.08541	155.868	94.4102	178.917	0.992789	0.601339	1.1396	0.0307692	157	66	11	157	66	11	74	47	0.299363	5	0	6	91	51	2	12	1	0	0	0	0	0	0	1	15	0	57.9618	32.4841	1.27389	7.64331	0	41	10	0	6	1	0	1
9	44405822	Antagonist	955.41	6.08541	155.868	94.4102	178.917	0.992789	0.601339	1.1396	0.0307692	157	66	11	157	66	11	74	47	0.299363	5	0	6	91	51	2	12	1	0	0	0	0	0	0	1	15	0	57.9618	32.4841	1.27389	7.64331	0	41	10	0	6	1	0	1
10	141761146	Antagonist	486.64	7.26328	66.9449	44.5289	75.5645	0.999178	0.66461	1.12783	0.0634921	67	36	5	71	40	26	53	9	0.126761	0	0	26	31	29	4	2	0	0	1	0	0	0	0	0	7	1	46.2687	43.2836	5.97015	2.98507	1.49254	8	21	0	13	1	0	5
11	90655925	Agonist	421.55	7.14492	58.9668	38.9663	66.279	0.999437	0.660446	1.12337	0.0752688	59	31	7	63	35	14	43	3	0.047619	2	0	12	28	26	1	3	0	0	1	0	0	0	0	0	5	1	47.4576	44.0678	1.69492	5.08475	1.69492	11	15	0	10	1	0	5
12	90655949	Agonist	393.49	7.42434	53.1996	35.4435	59.4486	1.00377	0.668745	1.12167	0.0812808	53	29	6	57	33	14	41	2	0.0350877	2	0	12	24	24	1	3	0	0	1	0	0	0	0	0	5	1	45.283	45.283	1.88679	5.66038	1.88679	9	15	0	10	1	0	5
13	141761144	Antagonist	468.65	6.99478	66.4322	44.5914	75.2248	0.991525	0.665543	1.12276	0.0655462	67	35	4	71	39	26	52	9	0.126761	0	0	26	32	29	4	2	0	0	0	0	0	0	0	0	6	0	47.7612	43.2836	5.97015	2.98507	0	8	21	0	13	1	0	5
14	137638254	Agonist	632.81	7.03122	90.3849	57.8413	101.019	1.00428	0.642681	1.12243	0.0492754	90	46	10	95	51	16	61	8	0.0842105	4	0	12	44	37	0	9	0	0	0	0	0	0	0	0	9	0	48.8889	41.1111	0	10	0	19	18	0	10	1	0	6
15	118724517	Antagonist	736.18	6.45772	113.788	68.8019	130.463	0.998142	0.603525	1.14441	0.0416667	114	49	10	114	49	4	53	31	0.27193	4	0	0	65	34	5	8	0	2	0	0	0	0	0	2	15	0	57.0175	29.8246	4.38596	7.01754	0	30	4	0	0	1	0	1
16	141761145	Antagonist	503.09	7.50881	66.7559	45.4493	75.1688	0.996357	0.678348	1.12192	0.0634921	67	36	5	71	40	26	53	9	0.126761	0	0	26	31	29	4	2	0	0	0	1	0	0	0	1	7	1	46.2687	43.2836	5.97015	2.98507	1.49254	8	21	0	13	1	0	5
17	137651264	Agonist	572.78	7.74027	73.5086	52.2391	82.1448	0.993359	0.705934	1.11006	0.0557491	74	42	3	80	48	30	64.5	6	0.075	3	0	27	32	35	4	2	0	1	0	0	0	0	0	1	7	0	43.2432	47.2973	5.40541	2.7027	0	8	27	0	23	1	0	7
18	141761150	Antagonist	503.09	7.50881	66.7559	45.4493	75.1688	0.996357	0.678348	1.12192	0.0634921	67	36	5	71	40	26	53	9	0.126761	0	0	26	31	29	4	2	0	0	0	1	0	0	0	1	7	1	46.2687	43.2836	5.97015	2.98507	1.49254	8	21	0	13	1	0	5
19	137657449	Agonist	572.78	7.74027	73.5086	52.2391	82.1448	0.993359	0.705934	1.11006	0.0557491	74	42	3	80	48	30	64.5	6	0.075	3	0	27	32	35	4	2	0	1	0	0	0	0	0	1	7	0	43.2432	47.2973	5.40541	2.7027	0	8	27	0	23	1	0	7
20	90655928	Agonist	491.68	6.73534	72.6431	46.9834	82.0189	0.995111	0.643608	1.12355	0.0634921	73	36	10	77	40	14	48	5	0.0649351	2	0	12	37	30	1	5	0	0	0	0	0	0	0	0	6	0	50.6849	41.0959	1.36986	6.84932	0	15	15	0	10	1	0	5
21	145954440	Antagonist	420.54	7.50964	55.5778	39.2958	61.9826	0.992461	0.701711	1.10683	0.0745968	56	32	1	61	37	27	50.5	6	0.0983607	0	0	27	24	28	2	2	0	0	0	0	0	0	0	0	4	0	42.8571	50	3.57143	3.57143	0	4	24	0	13	1	0	6
22	141761147	Antagonist	517.12	7.38743	69.6395	47.2107	78.584	0.99485	0.674439	1.12263	0.0615616	70	37	5	74	41	26	54	10	0.135135	0	0	26	33	30	4	2	0	0	0	1	0	0	0	1	7	1	47.1429	42.8571	5.71429	2.85714	1.42857	9	21	0	13	1	0	5
23	90655910	Agonist	519.64	7.31887	71.5305	46.3696	79.6073	1.00747	0.653093	1.12123	0.059744	71	38	9	75	42	16	52	8	0.106667	4	0	12	33	30	1	7	0	0	0	0	0	0	0	0	8	0	46.4789	42.2535	1.40845	9.85915	0	13	17	0	10	1	0	5
24	90655929	Agonist	452.03	7.29081	61.6614	41.6481	69.2985	0.994539	0.671744	1.11772	0.0725806	62	32	8	66	36	14	44	3	0.0454545	2	0	12	30	27	1	3	0	0	0	1	0	0	0	1	5	1	48.3871	43.5484	1.6129	4.83871	1.6129	12	15	0	10	1	0	5
25	90655943	Agonist	439.97	7.71877	57.2215	38.5798	63.6775	1.00389	0.676839	1.11715	0.0752688	57	31	7	61	35	14	43	3	0.0491803	2	0	12	26	25	1	4	0	0	0	1	0	0	0	1	6	1	45.614	43.8596	1.75439	7.01754	1.75439	10	15	0	10	1	0	5
26	90655922	Agonist	493.6	7.36716	67.6469	43.6082	75.1921	1.00966	0.650869	1.12227	0.0634921	67	36	8	71	40	15	49	7	0.0985915	3	0	12	31	28	1	7	0	0	0	0	0	0	0	0	8	0	46.2687	41.791	1.49254	10.4478	0	12	16	0	10	1	0	5
27	90655907	Agonist	452.03	7.29081	61.6614	41.6481	69.2985	0.994539	0.671744	1.11772	0.0725806	62	32	7	66	36	14	44	3	0.0454545	2	0	12	30	27	1	3	0	0	0	1	0	0	0	1	5	1	48.3871	43.5484	1.6129	4.83871	1.6129	12	15	0	10	1	0	5
28	90655926	Agonist	477.65	6.82357	69.7595	45.222	78.6037	0.996564	0.646029	1.12291	0.0655462	70	35	9	74	39	14	47	5	0.0675676	2	0	12	35	29	1	5	0	0	0	0	0	0	0	0	6	0	50	41.4286	1.42857	7.14286	0	14	15	0	10	1	0	5
29	90655930	Agonist	475.63	6.99456	67.8759	44.4606	76.1885	0.998175	0.653832	1.12042	0.0655462	68	35	9	72	39	15	48	5	0.0694444	3	0	12	33	29	1	5	0	0	0	0	0	0	0	0	6	0	48.5294	42.6471	1.47059	7.35294	0	13	16	0	10	1	0	5
30	90655905	Agonist	463.62	6.9197	66.8759	43.4606	75.1885	0.998148	0.648666	1.12222	0.0677362	67	34	8	71	38	14	46	5	0.0704225	2	0	12	33	28	1	5	0	0	0	0	0	0	0	0	6	0	49.2537	41.791	1.49254	7.46269	0	13	15	0	10	1	0	5
31	90655906	Agonist	438	7.42373	58.7778	39.8867	65.8833	0.996234	0.676046	1.11667	0.0752688	59	31	7	63	35	14	43	3	0.047619	2	0	12	28	26	1	3	0	0	0	1	0	0	0	1	5	1	47.4576	44.0678	1.69492	5.08475	1.69492	11	15	0	10	1	0	5
32	137659575	Agonist	509.14	6.69921	75.8431	47.5743	85.9196	0.997936	0.625978	1.13052	0.0638655	76	35	12	79	38	4	42	5	0.0632911	4	0	0	41	28	0	6	0	0	0	1	0	0	0	1	7	1	53.9474	36.8421	0	7.89474	1.31579	22	6	0	4	1	0	4
33	90655931	Agonist	475.63	6.99456	67.8759	44.4606	76.1885	0.998175	0.653832	1.12042	0.0672269	68	35	7	73	40	14	48	5	0.0684932	2	0	12	33	29	1	5	0	0	0	0	0	0	0	0	6	0	48.5294	42.6471	1.47059	7.35294	0	14	15	0	10	1	0	6
34	90655918	Agonist	477.65	6.82357	69.7595	45.222	78.6037	0.996564	0.646029	1.12291	0.0655462	70	35	7	74	39	14	47	7	0.0945946	2	0	12	35	29	1	5	0	0	0	0	0	0	0	0	6	0	50	41.4286	1.42857	7.14286	0	14	15	0	10	1	0	5
35	90655933	Agonist	501.72	6.60158	75.1994	49.2903	85.2247	0.989466	0.648557	1.12138	0.0630631	76	37	7	81	42	14	50	5	0.0617284	2	0	12	39	32	1	4	0	0	0	0	0	0	0	0	5	0	51.3158	42.1053	1.31579	5.26316	0	17	15	0	10	1	0	6
36	137646359	Agonist	792.95	7.48066	107.127	69.5231	118.85	1.01063	0.655878	1.12122	0.0387175	106	58	11	112	64	26	81	13	0.116071	8	0	18	48	45	2	11	0	0	0	0	0	0	0	0	13	0	45.283	42.4528	1.88679	10.3774	0	19	26	0	10	1	0	7
37	145951568	Antagonist	470.98	8.26281	57.2288	40.6082	63.136	1.00401	0.712425	1.10765	0.0677362	57	34	3	61	38	28	52.5	8	0.131148	1	0	27	23	28	2	3	0	0	0	1	0	0	0	1	6	1	40.3509	49.1228	3.50877	5.26316	1.75439	3	25	0	14	1	0	5
38	145958212	Antagonist	408.53	7.42782	54.5778	38.2958	60.9826	0.992324	0.696287	1.10877	0.0752688	55	31	1	59	35	27	48.5	7	0.118644	0	0	27	24	27	2	2	0	0	0	0	0	0	0	0	4	0	43.6364	49.0909	3.63636	3.63636	0	3	24	0	13	1	0	5
39	90655917	Agonist	489.66	6.89662	70.7595	46.222	79.6037	0.996613	0.651014	1.12118	0.0650794	71	36	6	76	41	14	49	5	0.0657895	2	0	12	35	30	1	5	0	0	0	0	0	0	0	0	6	0	49.2958	42.2535	1.40845	7.04225	0	15	15	0	10	1	0	6
40	90655948	Agonist	449.59	7.02484	63.9923	41.6992	71.7733	0.99988	0.65155	1.12146	0.0700758	64	33	7	68	37	14	45	5	0.0735294	2	0	12	31	27	1	5	0	0	0	0	0	0	0	0	6	0	48.4375	42.1875	1.5625	7.8125	0	12	15	0	10	1	0	5
41	145955041	Antagonist	382.49	7.4998	50.6942	35.5344	56.5674	0.994004	0.696753	1.10916	0.0812808	51	29	1	55	33	26	46	6	0.109091	0	0	26	22	25	2	2	0	0	0	0	0	0	0	0	4	0	43.1373	49.0196	3.92157	3.92157	0	3	22	0	13	1	0	5
42	137635519	Agonist	721.91	7.2191	100.37	65.6084	111.933	1.0037	0.656084	1.11932	0.0428157	100	53	9	106	59	23	73	11	0.103774	5	0	18	47	43	1	9	0	0	0	0	0	0	0	0	10	0	47	43	1	9	0	19	24	0	10	1	0	7
43	137638726	Agonist	572.51	9.87086	57.9269	42.614	64.6198	0.99874	0.734724	1.11413	0.0700758	58	33	4	62	37	19	48	5	0.0806452	3	0	16	25	25	4	2	0	1	0	0	0	1	0	2	8	1	43.1034	43.1034	6.89655	3.44828	1.72414	8	17	0	13	1	0	5
44	78426192	Agonist	435.56	7.14033	61.1087	39.9378	68.3581	1.00178	0.654718	1.12062	0.0725806	61	32	7	65	36	14	44	4	0.0615385	2	0	12	29	26	1	5	0	0	0	0	0	0	0	0	6	0	47.541	42.623	1.63934	8.19672	0	11	15	0	10	1	0	5
45	132502975	Agonist	577.12	7.49506	78.0578	49.415	86.7174	1.01374	0.641753	1.1262	0.0564103	77	40	11	81	44	10	51	6	0.0740741	4	0	6	37	30	0	9	0	0	0	1	0	0	0	1	10	1	48.0519	38.961	0	11.6883	1.2987	19	11	0	8	1	0	5
46	90655915	Agonist	461.6	7.10154	64.9923	42.6992	72.7733	0.999882	0.656911	1.11959	0.0695187	65	34	6	70	39	14	47	5	0.0714286	2	0	12	31	28	1	5	0	0	0	0	0	0	0	0	6	0	47.6923	43.0769	1.53846	7.69231	0	13	15	0	10	1	0	6
47	90655921	Agonist	459.58	7.29492	63.1087	41.9378	70.3581	1.00173	0.665679	1.1168	0.0695187	63	34	6	68	39	15	48	5	0.0735294	3	0	12	29	28	1	5	0	0	0	0	0	0	0	0	6	0	46.0317	44.4444	1.5873	7.93651	0	12	16	0	10	1	0	6
48	90655927	Agonist	447.62	6.78212	65.5486	43.0061	73.9791	0.993161	0.651608	1.1209	0.0700758	66	33	8	70	37	14	45	4	0.0571429	2	0	12	33	28	1	4	0	0	0	0	0	0	0	0	5	0	50	42.4242	1.51515	6.06061	0	13	15	0	10	1	0	5
49	90655911	Agonist	447.62	6.78212	65.5486	43.0061	73.9791	0.993161	0.651608	1.1209	0.0700758	66	33	7	70	37	14	45	5	0.0714286	2	0	12	33	28	1	4	0	0	0	0	0	0	0	0	5	0	50	42.4242	1.51515	6.06061	0	13	15	0	10	1	0	5
50	90655909	Agonist	433.59	6.88238	62.665	41.2447	70.5639	0.994683	0.654678	1.12006	0.0725806	63	32	7	67	36	14	44	4	0.0597015	2	0	12	31	27	1	4	0	0	0	0	0	0	0	0	5	0	49.2063	42.8571	1.5873	6.34921	0	12	15	0	10	1	0	5
51	137633058	Agonist	522.72	7.68706	67.625	47.4777	75.7296	0.994485	0.698201	1.11367	0.0611664	68	38	3	73	43	25	57	6	0.0821918	3	0	22	30	31	4	2	0	1	0	0	0	0	0	1	7	0	44.1176	45.5882	5.88235	2.94118	0	8	23	0	19	1	0	6
52	90655920	Agonist	433.54	7.34814	59.2251	39.1764	65.9429	1.00382	0.664007	1.11768	0.0725806	59	32	7	63	36	15	45	4	0.0634921	3	0	12	27	26	1	5	0	0	0	0	0	0	0	0	6	0	45.7627	44.0678	1.69492	8.47458	0	10	16	0	10	1	0	5
53	90655919	Agonist	447.62	6.78212	65.5486	43.0061	73.9791	0.993161	0.651608	1.1209	0.0700758	66	33	6	70	37	14	45	6	0.0857143	2	0	12	33	28	1	4	0	0	0	0	0	0	0	0	5	0	50	42.4242	1.51515	6.06061	0	13	15	0	10	1	0	5
54	90655924	Agonist	433.59	6.88238	62.665	41.2447	70.5639	0.994683	0.654678	1.12006	0.0725806	63	32	7	67	36	14	44	4	0.0597015	2	0	12	31	27	1	4	0	0	0	0	0	0	0	0	5	0	49.2063	42.8571	1.5873	6.34921	0	12	15	0	10	1	0	5
55	78426193	Agonist	459.63	6.86015	66.5486	44.0061	74.9791	0.993263	0.656807	1.11909	0.0695187	67	34	5	72	39	14	47	4	0.0555556	2	0	12	33	29	1	4	0	0	0	0	0	0	0	0	5	0	49.2537	43.2836	1.49254	5.97015	0	14	15	0	10	1	0	6
56	90655923	Agonist	419.56	6.99267	59.7814	39.4833	67.1487	0.996357	0.658055	1.11915	0.0752688	60	31	7	64	35	14	43	3	0.046875	2	0	12	29	26	1	4	0	0	0	0	0	0	0	0	5	0	48.3333	43.3333	1.66667	6.66667	0	11	15	0	10	1	0	5
57	90655912	Agonist	463.62	6.9197	66.8759	43.4606	75.1885	0.998148	0.648666	1.12222	0.0677362	67	34	7	71	38	14	46	6	0.084507	2	0	12	33	28	1	5	0	0	0	0	0	0	0	0	6	0	49.2537	41.791	1.49254	7.46269	0	13	15	0	10	1	0	5
58	90655947	Agonist	419.56	6.99267	59.7814	39.4833	67.1487	0.996357	0.658055	1.11915	0.0752688	60	31	6	64	35	14	43	4	0.0625	2	0	12	29	26	1	4	0	0	0	0	0	0	0	0	5	0	48.3333	43.3333	1.66667	6.66667	0	11	15	0	10	1	0	5
59	11516340	Antagonist	375.88	8.7414	44.1598	28.8808	48.6916	1.02697	0.671647	1.13236	0.0905797	43	24	6	44	25	10	32	6	0.136364	4	0	6	19	16	1	4	0	1	1	1	0	0	0	2	8	2	44.186	37.2093	2.32558	9.30233	4.65116	7	9	0	6	1	0	2
60	90655914	Agonist	431.57	7.07492	60.7814	40.4833	68.1487	0.996416	0.663661	1.11719	0.0745968	61	32	5	66	37	14	45	4	0.0606061	2	0	12	29	27	1	4	0	0	0	0	0	0	0	0	5	0	47.541	44.2623	1.63934	6.55738	0	12	15	0	10	1	0	6
61	11703255	Antagonist	361.85	9.04625	41.2762	27.1194	45.2764	1.03191	0.677985	1.13191	0.0948617	40	23	6	41	24	10	31	6	0.146341	4	0	6	17	15	1	4	0	1	1	1	0	0	0	2	8	2	42.5	37.5	2.5	10	5	6	9	0	6	1	0	2
62	9919285	Antagonist	361.85	9.04625	41.2762	27.1194	45.2764	1.03191	0.677985	1.13191	0.0948617	40	23	6	41	24	10	31	6	0.146341	4	0	6	17	15	1	4	0	1	1	1	0	0	0	2	8	2	42.5	37.5	2.5	10	5	6	9	0	6	1	0	2
63	90655940	Agonist	405.53	7.11456	56.8978	37.7219	63.7335	0.998207	0.661788	1.11813	0.0781609	57	30	6	61	34	14	42	3	0.0491803	2	0	12	27	25	1	4	0	0	0	0	0	0	0	0	5	0	47.3684	43.8596	1.75439	7.01754	0	10	15	0	10	1	0	5
64	90655916	Agonist	544.75	6.80938	79.6285	51.7505	89.9324	0.995356	0.646881	1.12416	0.0589744	80	40	4	86	46	14	54	8	0.0930233	2	0	12	40	33	2	5	0	0	0	0	0	0	0	0	7	0	50	41.25	2.5	6.25	0	18	15	0	10	1	0	7
65	90655932	Agonist	443.63	6.72167	65.2213	43.5516	73.7697	0.988202	0.659873	1.11772	0.0719697	66	33	6	71	38	14	46	4	0.056338	2	0	12	33	29	1	3	0	0	0	0	0	0	0	0	4	0	50	43.9394	1.51515	4.54545	0	14	15	0	10	1	0	6
66	90655913	Agonist	475.63	6.99456	67.8759	44.4606	76.1885	0.998175	0.653832	1.12042	0.0672269	68	35	5	73	40	14	48	7	0.0958904	2	0	12	33	29	1	5	0	0	0	0	0	0	0	0	6	0	48.5294	42.6471	1.47059	7.35294	0	14	15	0	10	1	0	6
67	11645958	Antagonist	347.82	9.40054	38.3926	25.358	41.8612	1.03764	0.685351	1.13138	0.0995671	37	22	6	38	23	10	30	6	0.157895	4	0	6	15	14	1	4	0	1	1	1	0	0	0	2	8	2	40.5405	37.8378	2.7027	10.8108	5.40541	5	9	0	6	1	0	2
68	137632780	Agonist	470.64	7.844	59.8578	41.9549	66.8992	0.99763	0.699248	1.11499	0.0677362	60	34	4	64	38	20	51	5	0.078125	3	1	16	26	27	4	2	0	1	0	0	0	0	0	1	7	0	43.3333	45	6.66667	3.33333	0	8	17	2	13	1	0	5
69	137658681	Agonist	525.51	9.06052	58.0869	41.3072	64.7408	1.0015	0.712193	1.11622	0.0700758	58	33	4	62	37	19	48	5	0.0806452	3	0	16	25	25	4	2	0	1	0	0	1	0	0	2	8	1	43.1034	43.1034	6.89655	3.44828	1.72414	8	17	0	13	1	0	5
70	90655942	Agonist	454.39	8.5734	52.916	36.8583	58.9505	0.998415	0.69544	1.11227	0.0812808	53	29	6	57	33	14	41	2	0.0350877	2	0	12	24	24	1	3	0	0	0	0	1	0	0	1	5	1	45.283	45.283	1.88679	5.66038	1.88679	9	15	0	10	1	0	5
71	137651794	Agonist	450.66	7.26871	61.625	41.4777	69.7296	0.993952	0.668995	1.12467	0.0725806	62	32	2	66	36	14	44.5	5	0.0757576	3	0	11	30	25	4	2	0	1	0	0	0	0	0	1	7	0	48.3871	40.3226	6.45161	3.22581	0	12	13	0	9	1	0	5
72	90655941	Agonist	405.53	7.11456	56.8978	37.7219	63.7335	0.998207	0.661788	1.11813	0.0781609	57	30	6	61	34	14	42	3	0.0491803	2	0	12	27	25	1	4	0	0	0	0	0	0	0	0	5	0	47.3684	43.8596	1.75439	7.01754	0	10	15	0	10	1	0	5
73	137641475	Agonist	611.74	7.46024	82.625	54.3469	91.6471	1.00762	0.662767	1.11765	0.0505051	82	45	9	87	50	19	63	8	0.091954	7	0	12	37	36	1	8	0	0	0	0	0	0	0	0	9	0	45.122	43.9024	1.21951	9.7561	0	14	22	0	10	1	0	6
74	71682591	Agonist	446.62	7.70034	57.8578	39.9549	64.8992	0.997548	0.688878	1.11895	0.0725806	58	32	3	62	36	19	47	5	0.0806452	3	0	16	26	25	4	2	0	1	0	0	0	0	0	1	7	0	44.8276	43.1034	6.89655	3.44828	0	8	17	0	13	1	0	5
75	9863761	Antagonist	361.85	9.04625	41.2762	27.1194	45.2764	1.03191	0.677985	1.13191	0.0948617	40	23	6	41	24	10	31	6	0.146341	4	0	6	17	15	1	4	0	1	1	1	0	0	0	2	8	2	42.5	37.5	2.5	10	5	6	9	0	6	1	0	2
76	66573231	Agonist	650.88	6.7101	97.0357	61.1255	109.265	1.00037	0.63016	1.12644	0.0471785	97	47	13	101	51	12	60	10	0.0990099	6	0	6	50	38	0	9	0	0	0	0	0	0	0	0	9	0	51.5464	39.1753	0	9.27835	0	23	15	0	10	1	0	5
77	2585	Antagonist	406.52	7.25929	56.116	36.9662	62.8166	1.00207	0.660111	1.12173	0.0758621	56	30	2	59	33	21	43.5	10	0.169492	0	0	21	26	24	2	4	0	0	0	0	0	0	0	0	6	0	46.4286	42.8571	3.57143	7.14286	0	6	18	0	13	1	0	4
78	71158523	Antagonist	420.55	7.12797	58.9996	38.7276	66.2318	0.999993	0.6564	1.12257	0.0731183	59	31	2	62	34	21	44.5	11	0.177419	0	0	21	28	25	2	4	0	0	0	0	0	0	0	0	6	0	47.4576	42.3729	3.38983	6.77966	0	7	18	0	13	1	0	4
79	16247145	Antagonist	381.4	8.66818	45.3052	29.8979	49.9506	1.02966	0.679498	1.13524	0.0793651	44	28	5	46	30	20	41	6	0.130435	2	0	18	16	19	5	3	0	0	1	0	0	0	0	0	9	1	36.3636	43.1818	11.3636	6.81818	2.27273	1	18	0	16	1	0	3
80	45263371	Antagonist	502.8	6.13171	81.2574	49.4212	94.294	0.990944	0.602698	1.14993	0.0571429	82	36	6	82	36	10	43	20	0.243902	4	0	6	46	26	8	2	0	0	0	0	0	0	0	0	10	0	56.0976	31.7073	9.7561	2.43902	0	16	10	0	14	1	0	1
81	45265842	Antagonist	334.44	7.27043	46.6542	28.2844	53.3116	1.01422	0.614878	1.15895	0.0869565	46	24	6	46	24	10	31	8	0.173913	4	0	6	22	14	8	2	0	0	0	0	0	0	0	0	10	0	47.8261	30.4348	17.3913	4.34783	0	4	10	0	14	1	0	1
82	45263357	Antagonist	362.5	6.97115	52.4214	31.8072	60.142	1.0081	0.611677	1.15658	0.08	52	26	6	52	26	10	33	10	0.192308	4	0	6	26	16	8	2	0	0	0	0	0	0	0	0	10	0	50	30.7692	15.3846	3.84615	0	6	10	0	14	1	0	1
83	45263348	Antagonist	446.68	6.38114	69.723	42.3756	80.6332	0.996043	0.605366	1.1519	0.0645161	70	32	6	70	32	10	39	16	0.228571	4	0	6	38	22	8	2	0	0	0	0	0	0	0	0	10	0	54.2857	31.4286	11.4286	2.85714	0	12	10	0	14	1	0	1
84	45263355	Antagonist	418.62	6.54094	63.9558	38.8528	73.8028	0.999309	0.607075	1.15317	0.0689655	64	30	6	64	30	10	37	14	0.21875	4	0	6	34	20	8	2	0	0	0	0	0	0	0	0	10	0	53.125	31.25	12.5	3.125	0	10	10	0	14	1	0	1
85	45263354	Antagonist	390.56	6.73379	58.1886	35.33	66.9724	1.00325	0.609138	1.1547	0.0740741	58	28	6	58	28	10	35	12	0.206897	4	0	6	30	18	8	2	0	0	0	0	0	0	0	0	10	0	51.7241	31.0345	13.7931	3.44828	0	8	10	0	14	1	0	1
86	137647919	Agonist	488.68	6.51573	74.9631	46.4095	84.7698	0.999508	0.618793	1.13026	0.0638655	75	35	12	78	38	5	43	5	0.0641026	5	0	0	40	28	0	7	0	0	0	0	0	0	0	0	7	0	53.3333	37.3333	0	9.33333	0	21	7	0	4	1	0	4
87	90655939	Agonist	451.56	7.28323	62.436	40.3923	69.5675	1.00703	0.651489	1.12206	0.0700758	62	33	6	66	37	14	45	5	0.0757576	2	0	12	29	26	1	6	0	0	0	0	0	0	0	0	7	0	46.7742	41.9355	1.6129	9.67742	0	11	15	0	10	1	0	5
88	90655938	Agonist	451.56	7.28323	62.436	40.3923	69.5675	1.00703	0.651489	1.12206	0.0700758	62	33	6	66	37	14	45	5	0.0757576	2	0	12	29	26	1	6	0	0	0	0	0	0	0	0	7	0	46.7742	41.9355	1.6129	9.67742	0	11	15	0	10	1	0	5
89	5468033	Antagonist	334.44	9.29	36.6472	26.4432	39.584	1.01798	0.734533	1.09956	0.0995671	36	22	4	37	23	18	35	5	0.135135	6	0	12	14	16	0	4	0	2	0	0	0	0	0	2	6	0	38.8889	44.4444	0	11.1111	0	0	16	0	6	1	0	2
90	4840815	Antagonist	458.05	7.15703	63.865	41.6595	72.2951	0.997891	0.65093	1.12961	0.0685484	64	32	6	66	34	17	42.5	11	0.166667	0	0	17	32	25	3	3	0	0	0	1	0	0	0	1	7	1	50	39.0625	4.6875	4.6875	1.5625	10	15	0	6	1	0	3
91	145988409	Antagonist	316.76	9.05029	35.8108	24.8012	39.06	1.02317	0.708606	1.116	0.103896	35	22	3	37	24	17	33	4	0.108108	1	0	16	13	16	2	3	0	0	0	1	0	0	0	1	6	1	37.1429	45.7143	5.71429	8.57143	2.85714	2	14	0	11	1	0	3
92	141761151	Antagonist	470.11	6.81319	68.3049	44.7278	77.9161	0.989926	0.648229	1.12922	0.0662879	69	33	6	71	35	17	43.5	12	0.169014	0	0	17	36	27	3	2	0	0	0	1	0	0	0	1	6	1	52.1739	39.1304	4.34783	2.89855	1.44928	12	15	0	6	1	0	3
93	44224215	Antagonist	257.34	8.87379	29.2435	21.1649	32.2851	1.0084	0.729824	1.11328	0.130719	29	18	2	31	20	16	28	2	0.0645161	0	0	16	11	13	3	1	0	1	0	0	0	0	0	1	5	0	37.931	44.8276	10.3448	3.44828	0	0	13	0	9	1	0	3
94	145960309	Antagonist	472.08	7.04597	66.7486	43.4209	75.7103	0.996248	0.648073	1.13	0.0662879	67	33	6	69	35	17	43.5	12	0.173913	0	0	17	34	26	3	3	0	0	0	1	0	0	0	1	7	1	50.7463	38.806	4.47761	4.47761	1.49254	11	15	0	6	1	0	3
95	145950641	Antagonist	456.08	6.9103	65.4213	42.9664	74.5009	0.991232	0.651006	1.1288	0.0685484	66	32	6	68	34	17	42.5	11	0.161765	0	0	17	34	26	3	2	0	0	0	1	0	0	0	1	6	1	51.5152	39.3939	4.54545	3.0303	1.51515	11	15	0	6	1	0	3
96	141761152	Antagonist	484.14	6.72417	71.1885	46.4892	81.3313	0.988729	0.645683	1.1296	0.0641711	72	34	8	74	36	17	44.5	11	0.148649	0	0	17	38	28	3	2	0	0	0	1	0	0	0	1	6	1	52.7778	38.8889	4.16667	2.77778	1.38889	13	15	0	6	1	0	3
97	145967694	Antagonist	266.32	7.83294	34.1598	23.4888	37.9066	1.0047	0.690847	1.1149	0.115789	34	20	2	36	22	17	31	3	0.0833333	1	0	16	14	16	2	2	0	0	0	0	0	0	0	0	4	0	41.1765	47.0588	5.88235	5.88235	0	2	14	0	11	1	0	3
98	145969011	Antagonist	284.31	8.36206	34.6725	23.4263	38.2463	1.01978	0.689009	1.12489	0.109524	34	21	3	36	23	17	32	3	0.0833333	1	0	16	13	16	2	2	0	0	1	0	0	0	0	0	5	1	38.2353	47.0588	5.88235	5.88235	2.94118	2	14	0	11	1	0	3
99	404470	Antagonist	332.42	7.38711	44.8179	30.9775	49.7802	0.995953	0.688389	1.10623	0.0933333	45	25	1	48	28	15	37	4	0.0833333	3	0	12	20	22	0	3	0	0	0	0	0	0	0	0	3	0	44.4444	48.8889	0	6.66667	0	5	17	0	6	1	0	4
100	145989045	Antagonist	310.33	8.3873	37.8144	25.3978	41.3254	1.02201	0.686427	1.1169	0.0988142	37	23	3	39	25	18	35	5	0.128205	2	0	16	14	17	2	4	0	0	0	0	0	0	0	0	6	0	37.8378	45.9459	5.40541	10.8108	0	2	15	0	11	1	0	3
101	404472	Antagonist	392.48	7.40528	53.2397	35.4093	59.0294	1.00452	0.6681	1.11376	0.0788177	53	29	3	56	32	15	41	6	0.107143	3	0	12	24	24	0	5	0	0	0	0	0	0	0	0	5	0	45.283	45.283	0	9.43396	0	7	17	0	6	1	0	4
102	145967497	Antagonist	312.35	8.00897	39.698	26.1592	43.7406	1.0179	0.670749	1.12155	0.0988142	39	23	3	41	25	17	34	5	0.121951	1	0	16	16	17	2	4	0	0	0	0	0	0	0	0	6	0	41.0256	43.5897	5.12821	10.2564	0	3	14	0	11	1	0	3
[truncated: 2,575 more columns]
