# Supplementary material for: Novel QSAR Models for Molecular Initiating Event Modeling in Two Intersecting Adverse Outcome Pathways Based Pulmonary Fibrosis Prediction for Biocidal Mixtures
Source: Toxics. 2021 Mar 16;9(3):59. doi: 10.3390/toxics9030059 (PMC8002424; doi:10.3390/toxics9030059)
Supplement: Supplementary file 1 [file toxics-09-00059-s001.zip › Supplementary Files S6.xlsx]

## Sheet: PPARg_Y-randomization
	Internal validaton (10-fold cross-validation)		Internal validation
	Origin data model
				true Agonist	true Antagonist	class precision
			pred. Agonist	564	111	0.8356
			pred. Antagonist	86	539	0.8624
			class recall	0.8677	0.8292
			ACC	84.85	MCC	0.697439
			AUC	0.893
			Sensitivity	82.92
			Specificity	86.67
	Internal validaton (10-fold cross-validation)		Internal validation
	Reshuffled data model 1
				true Agonist	true Antagonist	class precision
			pred. Agonist	88	95	0.4809
			pred. Antagonist	75	68	0.4755
			class recall	0.5399	0.4172
			ACC	47.85	MCC	-0.0432718
			AUC	0.512
			Sensitivity	41.72
			Specificity	53.99
	Internal validaton (10-fold cross-validation)		Internal validation
	Reshuffled data model 2
				true Agonist	true Antagonist	class precision
			pred. Agonist	77	90	0.4611
			pred. Antagonist	86	73	0.4591
			class recall	0.4724	0.4479
			ACC	46.01	MCC	-0.0797786
			AUC	0.456
			Sensitivity	44.79
			Specificity	47.24
	Internal validaton (10-fold cross-validation)		Internal validation
	Reshuffled data model 3
				true Agonist	true Antagonist	class precision
			pred. Agonist	71	86	0.4522
			pred. Antagonist	92	77	0.4556
			class recall	0.4356	0.4724
			ACC	45.4	MCC	-0.0920869
			AUC	0.449
			Sensitivity	47.24
			Specificity	43.56
	Internal validaton (10-fold cross-validation)		Internal validation
	Reshuffled data model 4
				true Agonist	true Antagonist	class precision
			pred. Agonist	75	98	0.4335
			pred. Antagonist	88	65	0.4248
			class recall	0.4601	0.3988
			ACC	42.94	MCC	-0.141371
			AUC	0.456
			Sensitivity	39.88
			Specificity	46.01
	Internal validaton (10-fold cross-validation)		Internal validation
	Reshuffled data model 5
				true Agonist	true Antagonist	class precision
			pred. Agonist	100	94	0.5155
			pred. Antagonist	63	69	0.5227
			class recall	0.6135	0.4233
			ACC	51.84	MCC	0.0374941
			AUC	0.509
			Sensitivity	42.33
			Specificity	61.35
	Z-score		Z-score (ACC)	11.4717
			Z-score (MCC)	11.4261

## Sheet: TLR4_Y-randomization
	Internal validaton (10-fold cross-validation)		Internal validation
	Origin data model
				true Agonist	true Antagonist	class precision
			pred. Agonist	45	1	0.9783
			pred. Antagonist	0	36	1
			class recall	1	0.973
			ACC	98.75	MCC	0.975613
			AUC	1
			Sensitivity	97.5
			Specificity	100
	Internal validaton (10-fold cross-validation)		Internal validation
	Reshuffled data model 1
				true Agonist	true Antagonist	class precision
			pred. Agonist	31	29	0.5167
			pred. Antagonist	14	8	0.3636
			class recall	0.6889	0.2162
			ACC	47.78	MCC	-0.106577
			AUC	0.482
			Sensitivity	24.17
			Specificity	68.5
	Internal validaton (10-fold cross-validation)		Internal validation
	Reshuffled data model 2
				true Agonist	true Antagonist	class precision
			pred. Agonist	29	16	0.6444
			pred. Antagonist	16	21	0.5676
			class recall	0.6444	0.5676
			ACC	60.97	MCC	0.212012
			AUC	0.647
			Sensitivity	56
			Specificity	63.5
	Internal validaton (10-fold cross-validation)		Internal validation
	Reshuffled data model 3
				true Agonist	true Antagonist	class precision
			pred. Agonist	31	23	0.5741
			pred. Antagonist	14	14	0.5
			class recall	0.6889	0.3784
			ACC	54.58	MCC	0.0705887
			AUC	0.648
			Sensitivity	38.17
			Specificity	68
	Internal validaton (10-fold cross-validation)		Internal validation
	Reshuffled data model 4
				true Agonist	true Antagonist	class precision
			pred. Agonist	30	25	0.5455
			pred. Antagonist	15	12	0.4444
			class recall	0.6667	0.3243
			ACC	50.83	MCC	-0.0095394
			AUC	0.439
			Sensitivity	32.33
			Specificity	66.5
	Internal validaton (10-fold cross-validation)		Internal validation
	Reshuffled data model 5
				true Agonist	true Antagonist	class precision
			pred. Agonist	34	25	0.5763
			pred. Antagonist	11	12	0.5217
			class recall	0.7556	0.3243
			ACC	56.11	MCC	0.0884819
			AUC	0.548
			Sensitivity	33.67
			Specificity	77
	Z-score		Z-score (ACC)	8.84713
			Z-score (MCC)	7.79993
