# Supplementary material for: Novel QSAR Models for Molecular Initiating Event Modeling in Two Intersecting Adverse Outcome Pathways Based Pulmonary Fibrosis Prediction for Biocidal Mixtures
Source: Toxics. 2021 Mar 16;9(3):59. doi: 10.3390/toxics9030059 (PMC8002424; doi:10.3390/toxics9030059)
Supplement: Supplementary file 1 [file toxics-09-00059-s001.zip › Supplementary Files S7.xlsx]

## Sheet: Sheet1
No.	Substances	CAS No.	PubChem CID
1	Benzoic acid	65-85-0	243
2	Salicylic acid	69-72-7	338
3	Linalool	78-70-6	6549
4	Bis(2-ethylhexyl) adipate	103-23-1	7641
5	Cinnamaldehyde	104-55-2	637511
6	Geraniol	106-24-1	637566
7	2-methylpentane-2,4-diol	107-41-5	7870
8	Ethyl hexanoate	123-66-0	31265
9	Lauric acid	143-07-7	3893
10	Diuron	330-54-1	3120
11	Sodium benzoate	532-32-1	517055
12	Oct-1-ene-3-ol	3391-86-4	18827
13	Denatonium benzoate	3734-33-6	19518
14	Carbendazim	10605-21-7	25429
15	IPBC	55406-53-6	62097
16	Propiconazole	60207-90-1	43234
17	Tebuconazole	107534-96-3	86102
18	phthalthrin	7696-12-0	83975
19	2-Phenylphenol	90-43-7	7017
20	allethrin	584-79-2	11442
21	imiprothrin	72963-72-5	123622
22	etofenprox	80844-07-1	71245
23	permethrin	52645-53-1	40326
24	d-phenothrin	26002-80-2	4767
25	propetamphos	31218-83-4	5372405
26	Bioresmethrin	28434-01-7	162381
27	[3-(6-chloro-3-pyridinyl) methyl]-2-thiazolidinylidene	111988-49-9	115224
28	d-transallethrin(bioallethrin)	28434-00-6	62829
29	triflumuron	64628-44-0	47445
30	2-Methyl-4-oxo-3-(2-propinyl)-2-cyclopentene-1-yl 2,2-dimethyl-3-(2-methyl-1-propenyl)-1-cyclopropane carboxylate	23031-36-9	9839306
31	methylparaben	99-76-3	7456
32	Poly(hexamethylenebiguanide) hydrochloride; PHMB	27083-27-8	92043381
33	1,3,8-Trihydroxy-6-methyl-9,10-anthraquinone; 1,3,8-Trihydroxy-6-methylanthraquinone	518-82-1	3220
34	N-(2-Ethylhexyl)isononan-1-amide	93820-33-8	15334712
35	1,3,2-Dioxaborinane, 2,2'-[(1-methyl-1,3-propanediyl)bis(oxy)]bis[4-methyl-	2665-13-6	62455
36	1,3,2-Dioxaborinane, 2,2'-oxybis[4,4,6-trimethyl-	14697-50-8	61764
37	N,N-Diethyl-3-methylbenzamide; N,N-Diethyl-m-toluamide	134-62-3	4284
38	1-Ethynyl-2-methyl-2-pentenyl 2,2-dimethyl-3-(2-methyl-1-propenyl)cyclopropanecarboxylate; Empenthrin	54406-48-3	6434488
39	2,6-Di-tert-butyl-p-cresol	128-37-0	31404
40	Coumatetralyl	5836-29-3	54678504
41	Propoxur	114-26-1	4944
42	2-Hydroxybenzoic acid monosodium salt; Sodium salicylate	54-21-7	16760658
43	D-Allethrin ; d-cis/trans allethrin	231937-89-6	15558640
44	d-Tetramethrin	1166-46-7	24365
45	Matrine	519-02-8	91466
46	Brodifacoum	56073-10-0	54680676
47	Metaldehyde	108-62-3	61021
48	Triclosan	3380-34-5	5564
49	Dodecylguanidine hydrochloride	13590-97-1	61649
50	1-(4-Chlorophenoxy)-3,3-dimethyl-1H-(1,2,4-triazol-1-yl)-2-butanone; Triadimefon	43121-43-3	39385
51	Dipropylene glycol n-butyl ether	29911-28-2	24752
52	ethylbutylacetylaminopropionate	52304-36-6	104150
53	(2RS,3RS;2RS,3RS)-2-(Chlorophenyl)-3-cyclopropyl-1-(1H-1,2,4-triazol-1-yl)butan-2-ol	94361-06-5	86132
54	Azoxystrobin	131860-33-8	3034285
55	5-[1-(2,3-Dimethylphenyl)ethyl]-1H-imidazole	86347-14-0	68602
56	resmethrin	10453-86-8	5053
57	dinotefuran	165252-70-0	135418283
58	icaridin	119515-38-7	125098
59	L-Menthol	2216-51-5	16666
60	N,N'-1,2-Ethanediylbis[N-acetylacetamide]	10543-57-4	66347
61	3-chloropropyltrimethoxysilane (CPTMO)	2530-87-2	62449
62	Chrysin	480-40-0	5281607
63	Berberine	2086-83-1	2353
64	Moxidectin	113507-06-5	9832912
65	Diethylene glycol monobutyl ether; 2-(2-Butoxyethoxy)ethanol, Butyl Carbitol	112-34-5	8177
66	5-Methyl-2-(1-methylethyl)phenol; Thymol	89-83-8	6989
67	1,3-Dichloro-5-ethyl-5-methyl-2,4-imidazolidinedione	89415-87-2	62299
68	3-[(2-Ethylhexyl)oxy]-1,2-propanediol	70445-33-9	9859093
69	polylysine	28211-04-3	58592376
70	Pigment Red 60	15782-06-6	135778699
