# Supplementary material for: Novel QSAR Models for Molecular Initiating Event Modeling in Two Intersecting Adverse Outcome Pathways Based Pulmonary Fibrosis Prediction for Biocidal Mixtures
Source: Toxics. 2021 Mar 16;9(3):59. doi: 10.3390/toxics9030059 (PMC8002424; doi:10.3390/toxics9030059)
Supplement: Supplementary file 1 [file toxics-09-00059-s001.zip › Supplemnetary Files S8.xlsx]

## Sheet: Sheet1
No.	Substances	CAS No.	PubChem CID
1	Formaldehyde	50-00-0	712
2	propane-1,2-diol	57-55-6	1030
3	Ethanol	64-17-5	702
4	Formic acid	64-18-6	284
5	Acetic acid	64-19-7	176
6	Benzoic acid	65-85-0	243
7	Propan-2-ol	67-63-0	3776
8	Linalool	78-70-6	6549
9	Benzyl Alcohol	100-51-6	244
10	Cinnamaldehyde	104-55-2	637511
11	Citronellal	106-23-0	7794
12	Geraniol	106-24-1	637566
13	Butane-1,3-diol	107-88-0	7896
14	Toluene	108-88-3	1140
15	N-hexane	110-54-3	8058
16	2-benzylideneheptanal	122-40-7	31209
17	Cetylpyridinium chloride	123-03-5	31239
18	Ethyl hexanoate	123-66-0	31265
19	Isopentyl acetate	123-92-2	31276
20	Lauric acid	143-07-7	3893
21	Sodium hydrogencarbonate	144-55-8	516892
22	Diuron	330-54-1	3120
23	Decanoic acid	334-48-5	2969
24	Sodium benzoate	532-32-1	517055
25	Bentonite	1302-78-9	11499
26	1,2-benzisothiazol-3(2H)-one	2634-33-5	17520
27	2-Methyl-4-isothiazolin-3-one/MIT	2682-20-4	39800
28	Oct-1-ene-3-ol	3391-86-4	18827
29	Denatonium benzoate	3734-33-6	19518
30	Sodium 2-pyridinethiol 1-oxide	3811-73-2	19658
31	(R)-p-mentha-1,8-diene	5989-27-5	440917
32	Didecyldemethyl ammonium chloride	7173-51-5	23558
33	Silver	7440-22-4	23954
34	Silicon dioxide	7631-86-9	24261
35	Sodium hypochlorite	7681-52-9	23665760
36	Carbendazim	10605-21-7	25429
37	2-n-octyl-4-isothiazolin-3-one/OIT	26530-20-1	33528
38	IPBC	55406-53-6	62097
39	Tebuconazole	107534-96-3	86102
40	2-Phenylphenol	90-43-7	7017
41	imiprothrin	72963-72-5	123622
42	muscalure	27519-02-4	5365075
43	dichlorvos	62-73-7	3039
44	Bistrifluron	201593-84-2	10275455
45	flocoumafen	90035-08-8	54698175
46	hydramethylnon	67485-29-4	5281875
47	5-Amino-1-[2,6-dichloro-4-(trifluoromethyl)phenyl]-1H-pyrazole-3-carbonitrile	120068-79-3	3303913
48	Thiabendazole	148-79-8	5430
49	bifenthrin	82657-04-3	6442842
50	methyl ethyl ketoxime	96-29-7	7292
51	2-butoxyEthanol	111-76-2	8133
52	[3-(6-chloro-3-pyridinyl) methyl]-2-thiazolidinylidene	111988-49-9	115224
53	triflumuron	64628-44-0	47445
54	chlorpyrifos	2921-88-2	2730
55	diazinon	333-41-5	3017
56	Zinc pyrithione	13463-41-7	26041
57	Quaternary ammonium compounds, benzylalkyl(C=12-16)dimethyl, chlorides(벤질알킬(C=12-16)디메틸암모늄)	68424-85-1	8755
58	Poly(hexamethylenebiguanide) hydrochloride; PHMB(폴리(헥사메틸렌비구아니드)의 염산염)	27083-27-8	92043381
59	Cupric Sulfate	7758-99-8	24463
60	Quaternary ammonium compounds, alkyl(C=12~14)[(ethylphenyl)methyl]dimethyl, chlorides(염화 알킬(C=12~14)[(에틸페닐)메틸]디메틸 암모늄)	85409-23-0	33917
61	1-Propanol; Propyl alcohol	71-23-8	1031
62	Sodium hydroxide(수산화 나트륨)	1310-73-2	14798
63	Zinc	7440-66-6	23994
64	Hydrogen peroxide(과산화 수소)	7722-84-1	784
65	Sodium chloride	7647-14-5	5234
66	Ammonium chloride(염화 암모늄)	12125-02-9	25517
67	Potassium monopersulfate triple salt	37222-66-5	15793144
68	5-Chloro-2-methyl-4-isothiazolin-3-one(5-클로로-2-메틸-4-이소티아졸린-3-온)	26172-55-4	33344
69	2,2-Dibromo-3-nitrilopropionamide	10222-01-2	25059
70	N1-(3-Aminopropyl)-N1-dodecyl-1,3-propanediamine(N1-(3-아미노프로필)-N1-도데실-1,3-프로판디아민)	2372-82-9	75407
71	D-Gluconic acid compd. with N,N'-bis(4-chlorophenyl)-3,12-diimino-2,4,11,13-tetraazatetradecanediimidamide (2:1); Chlorhexidine gluconate, Bacticlens, Hibitane	18472-51-0	9552081
72	silver ion	14701-21-4	104755
73	Quaternary ammonium compounds, C12-18-alkyl[(ethylphenyl)methyl]dimethyl, chlorides	68956-79-6	10157558
74	(Z)-9-Octadecenoic acid sodium salt	143-19-1	23665730
75	Ethaneperoxoic acid(퍼옥시아세트산)	79-21-0	6585
76	[3-(Trimethoxysilyl)propyl]dimethyl octadecyl ammonium chloride	27668-52-6	62827
77	Sodium silicate(규산나트륨)	1344-09-8	23266
78	Sodium sulfate(황산나트륨)	7757-82-6	24436
79	Chitosan	9012-76-4	71853
80	Calcium(칼슘)	7440-70-2	5460341
81	Zinc oxide	1314-13-2	14806
82	Tannic acid	1401-55-4	16129778
83	polysaccharide	9012-72-0	439262
84	1,3,8-Trihydroxy-6-methyl-9,10-anthraquinone; 1,3,8-Trihydroxy-6-methylanthraquinone	518-82-1	3220
85	Anatase (TiO2)	1317-70-0	26042
86	Sodium Carbonate(탄산 나트륨)	497-19-8	10340
87	1,2-Benzisothiazol-3(2H)-one sodium salt	58249-25-5	13238744
88	N-(2-Ethylhexyl)isononan-1-amide	93820-33-8	15334712
89	Alcohols, (C=8-10), ethoxylated	71060-57-6	94663
90	Iron (II) sulfate, heptahydrate	7782-63-0	62662
91	N,N-Diethyl-3-methylbenzamide; N,N-Diethyl-m-toluamide	134-62-3	4284
92	2,6-Di-tert-butyl-p-cresol(2,6-다이-터트-뷰틸-p-크레졸)	128-37-0	31404
93	Coumatetralyl(쿠마테트라릴)	5836-29-3	54678504
94	실리카겔	63231-67-4	14768
95	Fipronil(피프로닐)	120068-37-3	3352
96	5-Chloro-2-methyl-3(2H)-isothiazolone, mixt. with 2-methyl-3(2H)-isothiazolone	55965-84-9	41679
97	(E,E)-2,4-Hexadienoic acid potassium salt; Potassium sorbate	24634-61-5	23676745
98	Matrine	519-02-8	91466
99	Ivermectin	70288-86-7	6321424
100	2-(1-Methylpropyl)phenyl methylcarbamate; 2-sec-Butylphenyl methylcarbamate, BPMC	3766-81-2	19588
101	브로디파쿰	56073-10-0	54680676
102	1,2-Ethanediol; Ethylene glycol	107-21-1	174
103	Glutaraldehyde(글루타르알데히드)	111-30-8	3485
104	4,5-Dichloro-2-N-octyl-4-isothiazolin-3-one(4,5-디클로로-2-N-옥틸-4-이소티아졸린-3-온)	64359-81-5	91688
105	CETYLPYRIDINIUM CHLORIDE MONOHYDRATE	6004-24-6	22324
106	Magnesium nitrate	10377-60-3	25212
107	3-Bromo-1-chloro-5,5-dimethyl-2,4-imidazolidinedione	126-06-7	31335
108	1,3-Dichloro-5,5-dimethyl-2,4-imidazolidinedione	118-52-5	8360
109	2-Bromo-2-(bromomethyl)pentanedinitrile	35691-65-7	61948
110	Thiram(티람)	137-26-8	5455
111	Dodecylguanidine hydrochloride	13590-97-1	61649
112	4-Chloro-3-methylphenol; 4-Chloro-m-cresol	59-50-7	1732
113	(2RS,3RS;2RS,3RS)-2-(Chlorophenyl)-3-cyclopropyl-1-(1H-1,2,4-triazol-1-yl)butan-2-ol	94361-06-5	86132
114	Acetone(아세톤)	67-64-1	180
115	n-Propyl acetate(아세트산 프로필)	109-60-4	7997
116	Butyl acetate(뷰틸 아세테이트)	123-86-4	31272
117	n-Butyl alcohol(부탄올)	71-36-3	263
118	Nitrocellulose; Pyroxylin	9004-70-0	44263835
119	Ethyl acetate(아세트산 에틸)	141-78-6	8857
120	Ammonium iron hexacyanoferrate(암모늄철페로시안화물)	25869-00-5	23620040
121	Sodium bromide(브로민화 소듐)	7647-15-6	253881
122	Ziram(지람)	137-30-4	8722
123	4-Bromo-2-(4-chlorophenyl)-5-(trifluoromethyl)-1H-pyrrole-3-carbonitrile(4-브로모-2-(4-클로로페닐)-5-(트리플루오로메틸)-1H-피롤-3-카르보니트릴)	122454-29-9	183559
124	Chlorinated paraffin(염화 파라핀)	63449-39-8	6537497
125	[[1,2-Ethanediylbis[carbamodithioate]](2-)] zinc; Zinc ethylenebis(dithiocarbamate)	12122-67-7	5284484
126	Copper	7440-50-8	23978
127	Barium sulfate, natural	7727-43-7	24414
128	5-[1-(2,3-Dimethylphenyl)ethyl]-1H-imidazole(5-[1-(2,3-디메틸페닐)에틸]-1H-이미다졸)	86347-14-0	68602
129	Butane	106-97-8	7843
130	Dipentene	138-86-3	22311
131	Alkanes, C10-13-iso-	68551-17-7	23415
132	Orange, sweet, ext.	8028-48-6	24976875
133	Troclosene sodium	2893-78-9	517121
134	Sodium sulphite	7757-83-7	24437
135	1,3-Bis(hydroxymethyl)-5,5-dimethyl-2,4-imidazolidinedione ; Glydant	6440-58-0	22947
136	Disodium tetraborate	1330-43-4	10219853
137	octachlorodipropylether	127-90-2	518659
138	Methylisothiazolinone	26172-54-3	117746
139	dinotefuran	165252-70-0	135418283
140	icaridin	119515-38-7	125098
141	L-Menthol	2216-51-5	16666
142	transfluthrin; 2,3,5,6-tetrafluorobenzyl trans-2-(2-2-dichlorovinyl)-3,3-dimerhylcyclopropanecarboxylate	118712-89-3	656612
143	2,4-Dichlorobenzyl alcohol; 2,4-Dichlorobenzenemethanol, Dybenal	1777-82-8	15684
144	Calcium hydroxide	1305-62-0	6093208
145	Potassium hydroxide(수산화 칼륨)	1310-58-3	14797
146	Propane	74-98-6	6334
147	N-Dodecyl-1,3-propanediamine	5538-95-4	79670
148	Hydroxylapatite	1306-06-5	14781
149	3-chloropropyltrimethoxysilane (CPTMO)(3-클로로프로필트라이메톡시실란)	2530-87-2	62449
150	Sapogenin glycosides; Saponins	8047-15-2	198016
151	Berberine	2086-83-1	2353
152	Methylene bisthiocyanate(비스티오시안산 메틸렌)	6317-18-6	22772
153	Orthophosphoric acid	7664-38-2	1004
154	Hypochlorous acid	7790-92-3	24341
155	Germanium dioxide; Germanium oxide	1310-53-8	14796
156	Diethylenetriamine(다이에틸렌트라이아민)	111-40-0	8111
157	Calcium propionate	4075-81-4	19999
158	(Phenylmethoxy)methanol	14548-60-8	84520
159	Moxidectin	113507-06-5	9832912
160	(E,E)-2,4-Hexadienoic acid(2,4-헥사다이엔산)	110-44-1	643460
161	cis-1-(3-Chloroallyl)-3,5,7-triaza-1-azoniaadamantane chloride	51229-78-8	6435993
162	Sodium nitrate	7631-99-4	24268
163	2-Methyl-1,2-benzisothiazolin-3-one(2-메틸-1,2-벤즈이소티아졸린-3-온)	2527-66-4	351236
164	Magnesium chloride	7786-30-3	5360315
165	5-Methyl-2-(1-methylethyl)phenol; Thymol	89-83-8	6989
166	Methylnaphthalene	1321-94-4	7002
167	1,3-Dichloro-5-ethyl-5-methyl-2,4-imidazolidinedione	89415-87-2	62299
168	2(3H)-Benzothiazolethione; 2-Mercaptobenzothiazole, Captax, MBT	149-30-4	697993
169	Phosphoric acid, silver(1+) sodium zirconium(4+) salt(인산과 은(1+), 나트륨, 지르코늄(4+)의 염)	265647-11-8	57348842
170	polylysine	28211-04-3	58592376
171	1-Methyl-2-pyrrolidinone(1-메틸-2-피롤리디논)	872-50-4	13387
172	Triethylamine(트라이에틸아민)	121-44-8	8471
173	Bis(8-quinolinolato-N1,O8)copper; Oxine-copper	10380-28-6	3032555
174	Boric acid, crude natural	10043-35-3	7628
